# Supplementary material for: Metatranscriptome Analysis of the Vaginal Microbiota Reveals Potential Mechanisms for Protection against Metronidazole in Bacterial Vaginosis
Source: mSphere. 2018 Jun 6;3(3):e00262-18. doi: 10.1128/mSphereDirect.00262-18 (PMC5990888; doi:10.1128/mSphereDirect.00262-18)
Supplement: DATA SET S1 [file sph003182563sd1.xlsx]

## Sheet: 1. Sample description
sample	Sampling date	patient ID	Age	Visit	Nugent score	Nugent score category	Amsel criteria fulfilled	pH	biofilm state	BV state*	biofilm %	recurrence	S (16S)**	H' (16S)**	Metronidazole reaction	group for G vaginalis***	group for LC LI****
04_001_a	2014-04-04	04-001	20	1	8	7 to 10	4	4.7	positive	positive	53.7	BV1	14	2.18414	positive	WR1
04_001_b	2014-04-22	04-001	20	2	0	0 to 3	0	4.4	negative	negative	0		3	0.0554666	positive
04_001_c	2014-04-29	04-001	20	3	0	0 to 3	0	4	negative	negative	0		9	0.148346	na
04_001_d	2014-05-13	04-001	20	4	0	0 to 3	0	4.4	negative	negative	0		3	0.0786175	na
04_001_e	2014-08-19	04-001	20	5	no Nugent Score		4	5	positive	positive	32.69	BV2	13	2.33837	na
05_001_a	2014-04-10	05-001	29	1	8	7 to 10	4	5	positive	positive	55.56	no	12	2.10168	negative	NR1
05_001_b	2014-04-28	05-001	29	2	8	7 to 10	0	4.5	positive	positive	27.27		9	1.44217	negative	NR2
05_012_a	2014-10-23	05-012	24	1	10	7 to 10	4	5	positive	positive	21.57	no	13	2.0645	positive
05_012_b	2014-11-13	05-012	24	2	0	0 to 3	0	4.5	negative	negative	0		7	0.544112	positive
06_001_a	2014-04-01	06-001	26	1	9	7 to 10	4	6	positive	positive	92.31	no	13	2.01988	negative	NR1
06_001_b	2014-04-17	06-001	26	2	10	7 to 10	0	4	positive	positive	69.64		13	1.9835	negative
06_004_a	2014-06-02	06-004	31	1	10	7 to 10	4	5.5	positive	positive	43.14	BV1	14	1.92095	positive
06_004_b	2014-06-11	06-004	31	2	0	0 to 3	0	4	negative	negative	0		10	0.546133	positive
06_004_c	2014-06-18	06-004	31	3	8	7 to 10	2	5	positive	positive	76.47	BV2	12	1.96778	na
06_004_d	2014-07-03	06-004	31	4	0	0 to 3	0	4.5	negative	negative	0		9	0.835121	na
06_004_e	2014-09-26	06-004	31	5	no Nugent Score		0	4.5	negative	negative	16		11	0.533441	na
06_006_a	2014-07-10	06-006	32	1	10	7 to 10	4	6	positive	positive	38.89	no			negative	NR1
06_006_b	2014-07-31	06-006	32	2	10	7 to 10	3	5.5	positive	positive	84.31				negative	NR2
06_010_a	2015-03-18	06-010	27	1	8	7 to 10	4	5	positive	positive	100	no	11	1.74516	positive	WR1
06_010_b	2015-04-16	06-010	27	2	0	0 to 3	0	4	negative	negative	0		6	0.762216	positive
07_001_a	2014-07-03	07-001	22	1	8	7 to 10	4	7	positive	positive	54.55	no	12	2.18764	negative	NR1
07_001_b	2014-07-24	07-001	22	2	8	7 to 10	2	4.7	positive	positive	72		10	2.05808	negative	NR2
08_003_a	2014-05-22	08-003	24	1	8	7 to 10	4	5	positive	positive	63.64	no	14	2.05366	positive
08_003_b	2014-06-26	08-003	24	2	0	0 to 3	0	4.5	negative	negative	0		7	0.997074	positive
08_006_a	2014-08-27	08-006	23	1	8	7 to 10	4	5.5	positive	positive	76	no	13	2.11629	positive	WR1
08_006_b	2014-09-22	08-006	23	2	0	0 to 3	0	4.5	negative	negative	0		11	0.248187	positive		LC
08_006_c	2014-10-01	08-006	23	3	0	0 to 3	0	4.5	negative	negative	0		8	0.600627	na		LC
08_006_d	2014-10-21	08-006	23	4	0	0 to 3	0	4.5	negative	negative	0		8	0.807875	na		LC
08_006_e	2014-11-27	08-006	23	5	no Nugent Score		0		negative	negative	0		10	0.217743	na		LC
13_019_a	2015-01-14	13-019	26	1	8	7 to 10	4	6.1	positive	positive	100	no	11	2.08574	positive	WR1
13_019_b	2015-02-05	13-019	26	2	0	0 to 3	0	3.6	negative	negative	0		3	0.107738	positive		LI
13_019_c	2015-02-12	13-019	26	3	0	0 to 3	0	4.1	negative	negative	0		2	0.0373342	na		LI
13_019_d	2015-03-03	13-019	26	4	0	0 to 3	0	4.4	negative	negative	0		3	0.0696503	na		LI
13_019_e	2015-05-28	13-019	26	5	no Nugent Score		0		negative	negative	0		2	0.0373342	na		LI
13_022_a	2015-02-17	13-022	37	1	10	7 to 10	4	6.1	positive	positive	53.7	no	12	2.02708	positive	WR1
13_022_b	2015-03-16	13-022	37	2	0	0 to 3	0	3.6	negative	negative	0		4	0.0712693	positive
15_006_a	2014-08-26	15-006	24	1	8	7 to 10	4	6.1	positive	positive	78.57	no	11	1.90807	negative	NR1
15_006_b	2014-09-05	15-006	24	2	8	7 to 10	4	6.1	positive	positive	20		11	1.90377	negative	NR2
17_004_a	2015-05-20	17-004	48	1	10	7 to 10	4	5.5	positive	positive	40.74	no	13	2.27275	negative	NR1
17_004_b	2015-06-03	17-004	48	2	8	7 to 10	4	6	positive	positive	94		13	2.04562	negative	NR2
* The community was defined as BV community when Nugent score to > 6 or fulfilled Amsel criteria >2 (if Nugent score is not available) were observed.
** Richness and Shanonn index were calculated based on 16S rRNA gene sequencing data
*** groups of samples used in the comparison of responding and non-responding patients. WR1 and NR1 indicate samples before the treatment from patients with response and with no response to the treatment, respectively
**** groups of samples used in the comparison of L. iners and L. crispatus. LI and LC indicates the samples dominated by L. iners and L. crispatus, respectively

## Sheet: 2. Reads summary
mapping summary based on ref_Gene database (BWA), the standard Kraken database and the ref_Genome database (Kraken)
Samples	Raw reads	Cleaned mRNA reads	BWA-ref_Gene	BWA-ref_Gene (MAPQ >=10)	Kraken-standard-unclassified	Kraken-human	ref_Genome_classified_nonhuman	STANDARD_classified_nonhuman_perc	ref_Genome_classified_nonhuman_perc
04_001_a	55909614	40462538	21114689	17239721	18203364	13948694	23185126	0.31344	0.8745
04_001_b	48395476	35639254	1068084	169463	949694	34478352	1070722	0.18193	0.9223
04_001_c	45355126	34489808	6979199	1141236	6033932	27142618	7127418	0.17874	0.9701
04_001_d	51905960	38186580	5755746	1106693	4953258	32084344	5876592	0.18829	0.963
04_001_e	47750392	34361594	18551929	16383228	15818208	11686728	20064342	0.30239	0.8849
05_001_a	43835558	33317102	20958540	14190127	6494592	7598600	24064200	0.74747	0.9357
05_001_b	33930278	25894956	16636582	9654804	5513708	5898204	19241154	0.72427	0.9622
05_012_a	49681952	37202834	20623041	18504149	25331330	6380626	22706490	0.17815	0.7367
05_012_b	42300112	32061206	4121339	1454148	3645236	27278250	4514816	0.23787	0.9439
06_001_a	37532016	28953644	11667194	9952026	21298562	1444224	15277336	0.22577	0.5553
06_001_b	37689454	29223592	14103939	12141727	20405440	2870490	16367188	0.22569	0.6211
06_004_a	49770650	36944070	17787111	15939359	26328866	2547124	20323720	0.23456	0.5909
06_004_b	85825518	58978776	2224011	622377	2190062	56454932	2267310	0.13225	0.8984
06_004_c	48498276	34052786	20926855	17830523	22885864	4436712	23155436	0.22725	0.7819
06_004_d	44280776	33135144	6347957	2096308	4685920	26324246	6549432	0.312	0.9616
06_004_e	48685814	36206852	14814327	3315645	12934828	20120564	15261396	0.19591	0.9487
06_006_a	31600100	23883086	9931634	7702781	15989764	1503250	13674238	0.28553	0.611
06_006_b	48061604	36408068	14586017	11879664	26281388	2755554	17777742	0.21904	0.5283
06_010_a	49211048	37343084	24081598	15715755	9705930	7002368	27320954	0.6801	0.9005
06_010_b	41177774	30932070	3139333	938580	2026124	27520924	3273278	0.40603	0.9596
07_001_a	42999116	32441186	17645668	15810535	8951228	7154886	21485214	0.646	0.8497
07_001_b	50146214	35031344	16687438	14107921	9143840	12288174	19406768	0.59795	0.8533
08_003_a	42569540	31719558	18901479	14156267	25187878	1869268	20999078	0.15619	0.7035
08_003_b	61333842	43635872	3577121	1069826	1286064	39685722	3753282	0.67443	0.9502
08_006_a	41488238	31031778	20484743	10812675	10231238	3980348	24702246	0.62179	0.9132
08_006_b	42681534	33021040	13312302	5063553	2256784	18186348	14054494	0.84787	0.9474
08_006_c	52257476	37435734	18848795	8893154	4281996	15709038	20330814	0.80292	0.9358
08_006_d	49368568	37908022	10450078	4250020	3000472	26327086	11006906	0.74091	0.9504
08_006_e	44916438	34229382	9787359	3936899	1770120	23273180	10395970	0.83844	0.9489
13_019_a	37831670	30137392	18369643	12427260	12467288	5629136	20686314	0.4913	0.8441
13_019_b	55485238	40498886	14373885	3092183	12571140	25422118	14801660	0.16619	0.9818
13_019_c	47366484	34302044	7990962	1577703	7189102	25821814	8262258	0.15225	0.9743
13_019_d	47123026	33565454	14172095	2832898	12433854	18673510	14624272	0.16506	0.982
13_019_e	34317056	25948826	3317650	777173	2946446	22401236	3415266	0.16945	0.9627
13_022_a	72712556	48983590	22560654	21067211	34129690	738994	26874222	0.29257	0.557
13_022_b	58095824	42187316	2887890	1444123	2344840	39096476	2972712	0.24136	0.9618
15_006_a	35543228	24946094	18089247	14088465	7717270	1562268	22127456	0.66997	0.9463
15_006_b	39085514	25291652	18597557	13249312	7428212	2307536	21825702	0.67681	0.9496
17_004_a	36982192	24909978	13040718	11678110	9728298	2944986	15203644	0.5571	0.6922
17_004_b	46244090	32613890	20601166	16597264	14286928	3065048	26459330	0.5165	0.8954
Overview of sequencing results (mean ± standard deviation)
Overview of sequencing results	BV (22 samples)	non-BV (18 samples)
raw reads	44,503,332 ± 8,934,125	50,048,447 ± 10,989,072
cleaned reads after quality control and rRNA removal	32,506,992 ± 5,955,546	36,797,904 ± 6,934,913
putative microbial mRNA reads	27,524,573 ± 6,035,462	8,686,750 ± 5,867,867
Overview of read mapping (mean ± standard deviation)
Mapping statistics	% mapped putative microbial mRNA reads
standard Kraken database	40.55 ± 23.93
ref_Genome using Kraken	85.88± 13.99
ref_Gene using BWA	78.02 ± 16.31

## Sheet: 3. ref_Genome database (Kraken)
The reference genomes for taxonomy classification using Kraken
genome	taxon ID	species taxon ID
Propionimicrobium lymphophilum ACS-093-V-SCH5	883161	33012
Propionibacterium sp. 409-HC1	936047	936047
Mageeibacillus indolicus UPII9-5	699246	884684
Enterococcus faecalis EnGen0311	749509	1351
Enterococcus faecalis TX0855	749511	1351
Megasphaera genomosp. type 1 str. 28L	699218	699192
Prevotella amnii CRIS 21A-A	679191	419005
Prevotella oralis ATCC 33269	873533	28134
Lactobacillus iners LactinV 09V1-c	879299	147802
Campylobacter ureolyticus ACS-301-V-Sch3b	883165	827
Enterococcus faecium FB129-CNAB4	883162	1352
Veillonella parvula ACS-068-V-Sch12	768727	29466
Staphylococcus lugdunensis ACS-027-V-Sch2	883164	28035
Lactobacillus iners LactinV 03V1-b	879298	147802
Lactobacillus iners ATCC 55195	888801	147802
Klebsiella pneumoniae subsp. pneumoniae WGLW1	1203544	573
Acidaminococcus sp. BV3L6	1111120	1111120
Lactobacillus crispatus JV-V01	491076	47770
Lactobacillus iners LEAF 2053A-b	879301	147802
Megasphaera sp. UPII 199-6	1000568	1000568
Lactobacillus crispatus MV-1A-US	575596	47770
Lactobacillus jensenii 27-2-CHN	575606	109790
Lactobacillus crispatus 125-2-CHN	575595	47770
Corynebacterium genitalium ATCC 33030	585529	38288
Brevibacterium mcbrellneri ATCC 49030	585530	53363
Lactobacillus gasseri MV-22	559301	1596
Lactobacillus jensenii 1153	440497	109790
Gardnerella vaginalis 315-A	879307	2702		G. vaginalis subgroup C
Mobiluncus mulieris 28-1	596328	2052
Porphyromonas uenonis 60-3	596327	281920
Peptoniphilus lacrimalis 315-B	596330	33031
Dialister microaerophilus UPII 345-E	910314	309120
Atopobium sp. BV3Ac4	1111121	1111121
Lactobacillus oris PB013-T2-3	908339	1632
Actinomyces europaeus ACS-120-V-Col10b	883069	66228
Lactobacillus iners SPIN 2503V10-D	879296	147802
Lactobacillus gasseri 202-4	630527	1596
Lactobacillus crispatus MV-3A-US	575597	47770
Peptoniphilus sp. BV3AC2	1111133	1111133
Streptococcus pseudoporcinus SPIN 20026	910313	361101
Anaerococcus hydrogenalis ACS-025-V-Sch4	879306	33029
Coriobacteriaceae bacterium BV3Ac1	1111135	1111135
Fusobacterium nucleatum subsp. nucleatum ATCC 23726	525283	851
Gardnerella vaginalis ATCC 14019	525284	2702		G. vaginalis subgroup C
Roseomonas cervicalis ATCC 49957	525371	204525
Lactobacillus salivarius ACS-116-V-Col5a	768728	1624
Prevotella disiens FB035-09AN	866771	28130
Actinomyces urogenitalis DSM 15434	525246	103621
Lactobacillus jensenii JV-V16	525329	109790
Lactobacillus iners DSM 13335	525328	147802
Lactobacillus johnsonii ATCC 33200	525330	33959
Veillonella seminalis ACS-216-V-Col6b	883156	1502943
Propionibacterium sp. 434-HC2	936048	936048
Lactobacillus jensenii SJ-7A-US	575607	109790
Prevotella denticola CRIS 18C-A	944557	28129
Staphylococcus epidermidis BVS058A4	883130	1282
Lactobacillus iners LEAF 2052A-d	879302	147802
Corynebacterium jeikeium ATCC 43734	525262	38289
Corynebacterium lipophiloflavum DSM 44291	525263	161889
Corynebacterium striatum ATCC 6940	525268	43770
Sphingobacterium spiritivorum ATCC 33300	525372	258
Proteus mirabilis ATCC 29906	525369	584
Mycobacterium parascrofulaceum ATCC BAA-614	525368	240125
Mobiluncus mulieris ATCC 35239	871571	2052
Bifidobacterium dentium ATCC 27679	871562	1689
Finegoldia magna ACS-171-V-Col3	768713	1260
Lactobacillus jensenii 115-3-CHN	575605	109790
Lactobacillus iners LEAF 3008A-a	879304	147802
Lactobacillus vaginalis DSM 5837	1423814	1633
Finegoldia magna ATCC 53516	525282	1260
Peptoniphilus harei ACS-146-V-Sch2b	908338	54005
Eremococcus coleocola ACS-139-V-Col8	908337	88132
Escherichia coli 83972	525281	562
Lactobacillus iners UPII 60-B	928328	147802
Lactobacillus iners UPII 143-D	928327	147802
Aerococcus viridans ATCC 11563	655812	1377
Lactobacillus iners LEAF 2062A-h1	879303	147802
Finegoldia magna SY403409CC001050417	866779	1260
Lactobacillus delbrueckii subsp. bulgaricus PB2003	784613	1584
Lactobacillus gasseri JV-V03	525326	1596
Treponema phagedenis F0421	754027	162
Streptococcus equinus ATCC 700338	864569	1335
Lactobacillus iners LactinV 01V1-a	879297	147802
Peptoniphilus duerdenii ATCC BAA-1640	862517	507750
Gardnerella vaginalis 409-05	553190	2702		G. vaginalis subgroup A	representative
Mobiluncus curtisii subsp. holmesii ATCC 35242	887899	2051
Corynebacterium glucuronolyticum ATCC 51866	548478	39791
Mobiluncus curtisii subsp. curtisii ATCC 35241	585198	2051
Mobiluncus mulieris ATCC 35243	585199	2052
Peptoniphilus sp. BV3C26	1111134	1111134
Haemophilus parainfluenzae HK262	1095745	729
Prevotella sp. BV3P1	1111130	1111130
Mobiluncus mulieris FB024-16	866770	2052
Enterococcus faecalis TX0312	749505	1351
Actinobaculum massiliense ACS-171-V-Col2	883066	202789
Actinotignum schaalii FB123-CNA-2	883067	59505
Prevotella buccalis ATCC 35310	679190	28127
Lactobacillus crispatus 214-1	679188	47770
Lactobacillus fermentum 28-3-CHN	575599	1613
Prevotella timonensis CRIS 5C-B1	679189	386414
Lactobacillus crispatus SJ-3C-US	575598	47770
Lactobacillus gasseri SJ-9E-US	575603	1596
Atopobium vaginae DSM 15829	525256	82135
Anaerococcus tetradius ATCC 35098	525255	33036
Sphingobacterium spiritivorum ATCC 33861	525373	258
Staphylococcus aureus subsp. aureus MN8	548470	1280
Lactobacillus gasseri SV-16A-US	575604	1596
Prevotella bivia JCVIHMP010	553171	28125
Propionimicrobium sp. BV2F7	1111131	1111131
Dialister micraerophilus DSM 19965	888062	309120
Enterococcus faecalis ATCC 29200	525271	1351
Enterococcus faecalis EnGen0297	491075	1351
Corynebacterium aurimucosum ATCC 700975	548476	169292
Gardnerella vaginalis HMP9231	1009464	2702		G. vaginalis subgroup C	representative
Lactobacillus crispatus FB049-03	883094	47770
Mobiluncus curtisii ATCC 43063	548479	2051
Finegoldia magna BVS033A4	866773	1260
Lactobacillus jensenii 269-3	596325	109790
Streptococcus urinalis FB127-CNA-2	883168	149016
Lactobacillus iners SPIN 1401G	879295	147802
Veillonella atypica ACS-049-V-Sch6	866776	39777
Staphylococcus simulans ACS-120-V-Sch1	883166	1286
Jonquetella sp. BV3C21	1111126	1111126
Lactobacillus crispatus FB077-07	883092	47770
Actinomyces coleocanis DSM 15436	525245	103618
Anaerococcus lactolyticus ATCC 51172	525254	33032
Chryseobacterium gleum ATCC 35910	525257	250
Corynebacterium pseudogenitalium ATCC 33035	525264	38303
Corynebacterium glucuronolyticum ATCC 51867	548477	39791
Actinomyces turicensis ACS-279-V-Col4	883077	131111
Lactobacillus crispatus CTV-05	440496	47770
Lactobacillus iners LactinV 11V1-d	879300	147802
Anaerococcus prevotii ACS-065-V-Col13	879305	33034
Actinomyces neuii BVS029A5	888439	33007
Porphyromonas asaccharolytica PR426713P-I	910312	28123
Mobiluncus curtisii ATCC 51333	887326	2051
Proteus mirabilis WGLW4	1125693	584
Streptococcus agalactiae BV3L5	1161427	1311
Facklamia hominis ACS-120-V-Sch10	883110	178214
Megasphaera sp. BV3C16-1	1111454	1111454
Aerococcus urinae ACS-120-V-Col10a	866775	1376
Atopobium vaginae PB189-T1-4	866774	82135
Bifidobacterium breve ACS-071-V-Sch8b	866777	1685
Lactobacillus gasseri 224-1	679196	1596
Lactobacillus coleohominis 101-4-CHN	575594	181675
Acinetobacter baumannii ATCC 19606	575584	470
Bifidobacterium dentium JCVIHMP022	553191	1689
Atopobium parvulum DSM 20469	521095	1382
Eubacterium rectale ATCC 33656	515619	39491
Prevotella melaninogenica ATCC 25845	553174	28132
Prevotella ruminicola 23	264731	839
Mycoplasma hominis ATCC 23114	347256	2098
Peptoniphilus indolicus ATCC 29427	997350	33030
Peptostreptococcus anaerobius DSM 2949	1035196	1261
Sneathia sanguinegens	40543	40543
Sneathia amnii	187101	187101
Gardnerella vaginalis 55152	698955	2702		G. vaginalis subgroup C
Gardnerella vaginalis 6420B	698954	2702		G. vaginalis subgroup A
Gardnerella vaginalis 00703Bmash	698958	2702		G. vaginalis subgroup B	representative
Gardnerella vaginalis 00703Dmash	698960	2702		G. vaginalis subgroup D	representative
Gardnerella vaginalis JCP8481B	1261070	2702		G. vaginalis subgroup A
Gardnerella sp. 30-4	1840518	1840518		G. vaginalis subgroup A
Gardnerella sp. 26-12	1841133	1841133		G. vaginalis subgroup A

## Sheet: 4. ref_Gene database for BWA
The genomes where the genes (used for functional profiling) from
genes from genome including	taxon ID
Propionimicrobium lymphophilum ACS-093-V-SCH5	883161
Propionibacterium sp. 409-HC1	936047
Clostridiales genomosp. BVAB3 str. UPII9-5	699246
Enterococcus faecalis EnGen0311	749509
Enterococcus faecalis TX0855	749511
Megasphaera genomosp. type_1 str. 28L	699218
Prevotella amnii CRIS 21A-A	679191
Prevotella oralis ATCC 33269	873533
Lactobacillus iners LactinV 09V1-c	879299
Campylobacter ureolyticus ACS-301-V-Sch3b	883165
Enterococcus faecium FB129-CNAB4	883162
Veillonella parvula ACS-068-V-Sch12	768727
Staphylococcus lugdunensis ACS-027-V-Sch2	883164
Lactobacillus iners LactinV 03V1-b	879298
Lactobacillus iners ATCC 55195	888801
Klebsiella pneumoniae subsp. pneumoniae WGLW1	1203544
Acidaminococcus sp. BV3L6	1111120
Lactobacillus crispatus JV-V01	491076
Lactobacillus iners LEAF 2053A-b	879301
Megasphaera sp. UPII 199-6	1000568
Lactobacillus crispatus MV-1A-US	575596
Lactobacillus jensenii 27-2-CHN	575606
Lactobacillus crispatus 125-2-CHN	575595
Corynebacterium genitalium ATCC 33030	585529
Brevibacterium mcbrellneri ATCC 49030	585530
Lactobacillus gasseri MV-22	559301
Lactobacillus jensenii 1153	440497
Gardnerella vaginalis 315-A	879307
Mobiluncus mulieris 28-1	596328
Porphyromonas uenonis 60-3	596327
Peptoniphilus lacrimalis 315-B	596330
Dialister microaerophilus UPII 345-E	910314
Atopobium sp. BV3Ac4	1111121
Lactobacillus oris PB013-T2-3	908339
Actinomyces europaeus ACS-120-V-Col10b	883069
Lactobacillus iners SPIN 2503V10-D	879296
Lactobacillus gasseri 202-4	630527
Lactobacillus crispatus MV-3A-US	575597
Peptoniphilus sp. BV3AC2	1111133
Streptococcus pseudoporcinus SPIN 20026	910313
Anaerococcus hydrogenalis ACS-025-V-Sch4	879306
Coriobacteriaceae bacterium BV3Ac1	1111135
Fusobacterium nucleatum subsp. nucleatum ATCC 23726	525283
Gardnerella vaginalis ATCC 14019	525284
Roseomonas cervicalis ATCC 49957	525371
Lactobacillus salivarius ACS-116-V-Col5a	768728
Prevotella disiens FB035-09AN	866771
Actinomyces urogenitalis DSM 15434	525246
Lactobacillus jensenii JV-V16	525329
Lactobacillus iners DSM 13335	525328
Lactobacillus johnsonii ATCC 33200	525330
Veillonella ratti ACS-216-V-Col6b	883156
Propionibacterium sp. 434-HC2	936048
Lactobacillus jensenii SJ-7A-US	575607
Prevotella denticola CRIS 18C-A	944557
Staphylococcus epidermidis BVS058A4	883130
Lactobacillus iners LEAF 2052A-d	879302
Corynebacterium jeikeium ATCC 43734	525262
Corynebacterium lipophiloflavum DSM 44291	525263
Corynebacterium striatum ATCC 6940	525268
Sphingobacterium spiritivorum ATCC 33300	525372
Proteus mirabilis ATCC 29906	525369
Mycobacterium parascrofulaceum ATCC BAA-614	525368
Mobiluncus mulieris ATCC 35239	871571
Bifidobacterium dentium ATCC 27679	871562
Finegoldia magna ACS-171-V-Col3	768713
Lactobacillus jensenii 115-3-CHN	575605
Lactobacillus iners LEAF 3008A-a	879304
Lactobacillus vaginalis ATCC 49540	1423814
Finegoldia magna ATCC 53516	525282
Peptoniphilus harei ACS-146-V-Sch2b	908338
Eremococcus coleocola ACS-139-V-Col8	908337
Escherichia coli 83972	525281
Lactobacillus iners UPII 60-B	928328
Lactobacillus iners UPII 143-D	928327
Aerococcus viridans ATCC 11563	655812
Lactobacillus iners LEAF 2062A-h1	879303
Finegoldia magna SY403409CC001050417	866779
Lactobacillus delbrueckii subsp. bulgaricus PB2003/044-T3-4	784613
Lactobacillus gasseri JV-V03	525326
Treponema phagedenis F0421	754027
Streptococcus equinus ATCC 700338	864569
Lactobacillus iners LactinV 01V1-a	879297
Peptoniphilus duerdenii ATCC BAA-1640	862517
Gardnerella vaginalis 409-05	553190
Mobiluncus curtisii subsp. holmesii ATCC 35242	887899
Corynebacterium glucuronolyticum ATCC 51866	548478
Mobiluncus curtisii subsp. curtisii ATCC 35241	585198
Mobiluncus mulieris ATCC 35243	585199
Peptoniphilus sp. BV3C26	1111134
Haemophilus parainfluenzae HK262	1095745
Prevotella sp. BV3P1	1111130
Mobiluncus mulieris FB024-16	866770
Enterococcus faecalis TX0312	749505
Actinobaculum massiliae ACS-171-V-Col2	883066
Actinobaculum schaalii FB123-CNA-2	883067
Prevotella buccalis ATCC 35310	679190
Lactobacillus crispatus 214-1	679188
Lactobacillus fermentum 28-3-CHN	575599
Prevotella timonensis CRIS 5C-B1	679189
Lactobacillus crispatus SJ-3C-US	575598
Lactobacillus gasseri SJ-9E-US	575603
Atopobium vaginae DSM 15829	525256
Anaerococcus tetradius ATCC 35098	525255
Sphingobacterium spiritivorum ATCC 33861	525373
Staphylococcus aureus subsp. aureus MN8	548470
Lactobacillus gasseri SV-16A-US	575604
Prevotella bivia JCVIHMP010	553171
Propionimicrobium sp. BV2F7	1111131
Dialister micraerophilus DSM 19965	888062
Enterococcus faecalis ATCC 29200	525271
Enterococcus faecalis EnGen0297	491075
Corynebacterium aurimucosum ATCC 700975	548476
Gardnerella vaginalis HMP9231	1009464
Lactobacillus crispatus FB049-03	883094
Mobiluncus curtisii ATCC 43063	548479
Finegoldia magna BVS033A4	866773
Lactobacillus jensenii 269-3	596325
Streptococcus urinalis FB127-CNA-2	883168
Lactobacillus iners SPIN 1401G	879295
Veillonella atypica ACS-049-V-Sch6	866776
Staphylococcus simulans ACS-120-V-Sch1	883166
Jonquetella sp. BV3C21	1111126
Lactobacillus crispatus FB077-07	883092
Actinomyces coleocanis DSM 15436	525245
Anaerococcus lactolyticus ATCC 51172	525254
Chryseobacterium gleum ATCC 35910	525257
Corynebacterium pseudogenitalium ATCC 33035	525264
Corynebacterium glucuronolyticum ATCC 51867	548477
Actinomyces turicensis ACS-279-V-Col4	883077
Lactobacillus crispatus CTV-05	440496
Lactobacillus iners LactinV 11V1-d	879300
Anaerococcus prevotii ACS-065-V-Col13	879305
Actinomyces neuii BVS029A5	888439
Porphyromonas asaccharolytica PR426713P-I	910312
Mobiluncus curtisii ATCC 51333	887326
Proteus mirabilis WGLW4	1125693
Streptococcus agalactiae BV3L5	1161427
Facklamia hominis ACS-120-V-Sch10	883110
Megasphaera sp. BV3C16-1	1111454
Aerococcus urinae ACS-120-V-Col10a	866775
Atopobium vaginae PB189-T1-4	866774
Bifidobacterium breve ACS-071-V-Sch8b	866777
Lactobacillus gasseri 224-1	679196
Lactobacillus coleohominis 101-4-CHN	575594
Acinetobacter baumannii ATCC 19606 = CIP 70.34	575584
Bifidobacterium dentium JCVIHMP022	553191
Atopobium parvulum DSM 20469	521095
Eubacterium rectale ATCC 33656	515619
Prevotella melaninogenica ATCC 25845	553174
Prevotella ruminicola 23	264731
Mycoplasma hominis ATCC 23114	347256
Peptoniphilus indolicus ATCC 29427	997350
Peptostreptococcus anaerobius DSM 2949	1035196
Sneathia sanguinegens strain CCUG41628	40543
Sneathia amniia	187101

## Sheet: 5. species taxonomy compisition
Taxonomy composition on species level determined by Kraken based on ref_Genome database (# read pairs)
Species	04_001_a	04_001_b	04_001_c	04_001_d	04_001_e	05_001_a	05_001_b	05_012_a	05_012_b	06_001_a	06_001_b	06_004_a	06_004_b	06_004_c	06_004_d	06_004_e	06_006_a	06_006_b	06_010_a	06_010_b	07_001_a	07_001_b	08_003_a	08_003_b	08_006_a	08_006_b	08_006_c	08_006_d	08_006_e	13_019_a	13_019_b	13_019_c	13_019_d	13_019_e	13_022_a	13_022_b	15_006_a	15_006_b	17_004_a	17_004_b
Actinobaculum massiliense	8	0	0	0	1	1	4	44	0	174	888	31	0	0	0	1	7	1	43	0	3	0	78	1	20	0	56	0	0	353	0	0	0	0	32	0	3	4	3	6
Actinomyces coleocanis	27	0	0	0	3	4	1	19	0	29	14	36	0	16	0	2	6	6	14	0	10	9	114	0	28	0	1	0	0	3	0	0	0	1	211	0	0	0	19	22
Actinomyces europaeus	6	0	0	0	84	5	6	258	0	29	24	5	0	12	0	7	25	9	2	0	13	0	24	0	4	0	8	0	0	11	0	0	1	0	14	0	2	1	18	22
Actinomyces neuii	29	0	0	1	13	19	5	25	0	74	53	31	1	83	0	37	11	8	12	0	38	25	117	1	18	0	82	3	0	9	2	0	0	0	33	1	0	1	23	584
Actinomyces turicensis	37	0	0	0	5	15	81	334	26	48	43	221	1	45	0	27	25	353	56	0	21	23	162	0	27	1	24	0	0	223	0	0	1	1	86	0	29	10	19	181
Actinomyces urogenitalis	0	0	0	0	0	0	1	11	7	8	17	16	0	7	0	27	6	650	186	0	4	0	14	1	74	0	7	0	0	15	0	1	0	0	8	1	6	6	0	2
Actinotignum schaalii	7	0	0	0	0	0	1	45	1	24	9	8	0	0	0	1	0	0	97	0	8	0	78	0	4	0	30	0	0	72	0	0	0	0	14	0	0	2	9	44
Mobiluncus curtisii	127	3	5	3	4329	108	79	93850	15	527	3259	7337	37	60	26	35	669	732	2216	4	250	246	29597	6	624	6	741	26	28	200206	37	6	33	15	32460	6	221	406	285	676
Mobiluncus mulieris	158243	144	164	206	129	22	8	529	36	429766	2123168	1060574	8	667	38	4	33745	9783	593	132	242	177	73	13	357	115	41	45	0	3681	105	5	402	0	132	4	1	0	19	4
Bifidobacterium breve	639	0	0	0	204	60	71	375	450	83	41	34	61	123	1	155	244	424	1070	0	483	35	5256	1	4120	0	19	1	0	2293	0	1	5	0	47	0	138	120	119	139
Bifidobacterium dentium	80	1	0	0	45	72	41	119	119	195	53	37	21	145	2	8	65	38	476	0	88	60	200	0	965	0	8	0	0	145	0	0	0	0	153	0	151	103	55	42
Gardnerella vaginalis	2246713	1323	1630	3762	1567389	7221824	5502927	1329248	151059	2847916	1272014	1248339	2456	1203561	27111	25490	3634065	3063908	7146152	3013	5244027	4056484	1118839	3377	8812928	1359	5146	1910	1213	5633419	9041	5882	19100	3948	2610700	3983	3761824	4930591	3520153	7400023
Corynebacterium aurimucosum	10	0	0	0	0	43	15	213	4	12	8	4	0	16	0	3	61	5	2	0	23	7	15	0	5	0	11	0	3	0	0	0	1	0	1	0	1	8	0	3
Corynebacterium genitalium	0	0	0	0	0	3	3	19	1	6	21	2	1	3	0	1	85	25	0	1	1	0	107	1	7	0	18	0	0	2	4	1	0	0	346	0	1	3	1	1
Corynebacterium glucuronolyticum	420	1	0	0	10	71	143	93	7	25	15	72	0	148	17	22	119	167	105	3	125	90	135	2	11	0	1530	25	1	30	5	1	2	0	1195	0	40	28	20	3
Corynebacterium jeikeium	5	0	1	0	0	3	4	852	3	14	5	2	1	2	0	22	60	16	5	4	7	7	63	0	9	0	466	6	0	5	1	0	2	0	7	0	4	0	0	7
Corynebacterium lipophiloflavum	2	0	0	0	0	8	1	7	1	1	5	1	0	1	0	4	29	4	0	0	1	0	8	0	4	1	26	2	1	4	4	1	3	0	0	0	5	8	1	0
Corynebacterium pseudogenitalium	4	2	0	1	1	98	61	16	21	24	13	1	8	1	1	135	27	8	4	5	26	24	10	3	29	2	48	27	11	7	23	0	9	2	13	0	14	27	5	5
Corynebacterium striatum	0	2	0	0	1	9	2	57	1	3	11	39	1	2	1	21	8	4	211	2	3	1	5	0	16	2	6	0	0	3	2	4	9	0	369	0	5	0	5	0
Mycobacterium parascrofulaceum	0	0	0	0	0	1	0	21	1	2	0	2	1	1	0	4	4	0	2	0	0	0	17	0	15	0	3	0	0	9	2	0	2	0	5	0	0	1	0	2
Brevibacterium mcbrellneri	2	0	0	0	0	2	1	21	0	19	15	3	0	0	0	4	32	9	4	0	2	0	17	0	2	0	0	0	0	8	0	0	0	0	1	0	0	0	2	0
Propionibacterium sp 409-HC1	7	3	8	8	3	4	13	1	4	4	8	4	0	0	3	13	5	8	4	4	10	5	26	13	6	5	15	8	10	2	16	36	20	10	2	3	1	15	2	2
Propionibacterium sp 434-HC2	11	2	5	4	5	4	6	3	8	1	5	2	2	2	2	5	4	8	8	3	6	2	12	5	4	4	21	7	1	1	14	22	14	11	0	0	1	6	12	35
Propionimicrobium lymphophilum	4	0	0	0	6	0	15	22	0	22	24	5	0	1	0	0	4	5	23	2	0	0	8	0	20	0	172	2	0	2	0	0	0	0	0	0	2	1	3	25
Propionimicrobium sp BV2F7	1	0	0	0	6	1	7	48	0	24	4	33	0	6	0	0	3	0	23	0	8	4	6	0	15	0	182	0	0	43	0	0	0	0	17	0	19	19	6	17
Atopobium parvulum	756	0	0	0	244	38	11	223	246	593	229	491	5	2163	38	101	35	69	277	32	498	138	715	0	374	0	7	1	1	74	0	0	1	0	278	0	784	182	68	129
Atopobium sp BV3Ac4	2818	2	4	1	1576	406	189	764	47	619	598	1948	0	7024	4	1	67	118	1243	1	1376	874	677	0	2849	0	14	1	3	1053	3	1	11	0	257	0	26	29	131	357
Atopobium vaginae	524847	133	125	194	376736	1038711	529531	1354880	14768	848278	558051	234227	381	274690	2581	261	645842	678334	1660735	716	1159419	1898846	4126311	662	263003	160	925	404	275	1437900	1109	615	2863	566	350023	713	71666	193198	407093	1716014
Coriobacteriaceae bacterium BV3Ac1	181	9	0	0	368	288	214	242	7	318	136	1891	0	180	1	2	166	361	725	0	257	71	375	0	560	0	7	1	1	704	3	0	2	2	594	1	270	333	88	171
Porphyromonas asaccharolytica	125	8	3	7	31	15	39	6034	3	10226	432	26544	3	1064	4	2	242	2870	4707	0	63	12	2067	0	131	2	115	10	5	21787	2	0	4	0	9794	1	46	10	43	118
Porphyromonas uenonis	277	40	27	38	612	19	24	43384	11	78987	4331	220602	51	258	30	28	1747	32544	49635	10	24	34	13961	21	454	31	396	44	37	247319	14	9	22	13	177695	20	155	19	317	441
Prevotella amnii	29397	305	347	469	39764	3008	916	782491	606	23262	9372	2290928	24	58990	21	16	8067	74408	46125	124	284021	4869	7129	35	2900	236	201	98	14	19559	280	100	206	96	20298	5	2369	3592	2029	3818
Prevotella bivia	197993	121	105	144	840493	174994	30944	6329	612	8098	4010	13681	765	2802111	764	1160	3853	10126	76243	44	1147	182890	72226	193	336406	163	1159	347	655	736903	171	236	758	69	121334	200	260070	331326	46054	328569
Prevotella buccalis	34649	25	19	11	63030	1240	430	38948	7	14229	8560	32481	13	35331	27	22	13068	42243	23136	9	3220	727	39005	9	5302	12	1063	20	8	51234	16	16	113	6	36971	10	1515	1621	5407	4932
Prevotella denticola	4462	8	15	16	2231	397	83	6688	67	20845	10726	82252	6	22191	4	19	1115	3603	18135	9	5577	1041	2037	5	2259	9	41	3	3	7551	2	3	16	2	23433	1	412	559	855	4886
Prevotella disiens	5088	23	23	20	7641	1149	326	88945	163	6111	58596	143307	13	34514	29	30	4657	20927	28071	12	2193	3094	7140	29	21278	27	326	23	21	56244	45	25	39	14	119184	30	1467	2298	6858	54323
Prevotella melaninogenica	168101	20	26	31	6181	436	65	8718	582	4869	2758	17629	6	13229	27	140	1490	8975	937884	54	3218	1122	1813	68	1563	17	78	39	4	2730	4	7	406	9	750701	103	465	527	639	617
Prevotella oralis	354	3	1	1	806	45	6	2176	3	9662	7344	2741	3	12075	3	12	116	258	1057	6	7017	86	649	1	276	1	43	1	1	3616	0	1	2	0	1290	1	107	9	68	137
Prevotella ruminicola	66	0	0	0	13	2	1	1070	5	847	92	557	0	9844	2	190	38	51	705	1	1865	21	107	2	41	0	6	1	4	240	0	2	0	0	519	0	132	9	14	10
Prevotella sp BV3P1	76151	42	32	33	140529	3485	955	93301	15	52657	21529	73502	25	65145	45	40	19922	58500	16238	16	4730	346	76038	21	9056	22	719	26	25	94327	36	24	225	16	103910	28	1043	801	4687	2886
Prevotella timonensis	2144277	539	489	571	2323131	92713	23555	205104	82	711696	517831	585217	331	1314830	563	281	507459	1621122	333527	282	89360	745	1475821	275	179265	431	8551	249	306	337409	101	136	4560	43	1331553	332	4929	3270	138380	65100
Chryseobacterium gleum	6	0	2	0	5	7	2	18	7	54	54	54	1	6	1	22	69	105	4	0	10	5	2	0	1	0	3	0	0	1	2	2	2	0	69	0	1	2	104	0
Sphingobacterium spiritivorum	1	0	0	1	1	0	1	11	0	0	4	25	0	5	1	5	2	4	7	1	0	1	0	0	3	0	5	0	2	1	1	0	1	0	7	0	3	0	0	8
Staphylococcus aureus	66	0	6	2	119	74	21	143	15	17	9	9	3	291	9	1480	22	10	91	6	80	85	9	1	374	1	46	4	2	145	11	3	2	0	90	1	30	72	3	8
Staphylococcus epidermidis	104	5	27	4	90	1042	136	237	75	391	222	340	35	751	9	28109	105	194	659	34	259	710	289	37	481	7	217	52	20	94	57	72	53	3	663	5	92	96	134	201
Staphylococcus lugdunensis	19	0	0	1	34	36	13	25	11	14	13	8	2	123	2	1634	6	5	25	2	16	24	4	1	56	2	50	5	3	22	16	1	2	0	67	1	11	30	4	8
Staphylococcus simulans	91	3	20	1	101	174	63	186	78	90	83	142	4	267	2	1261	44	72	319	8	98	158	83	0	481	0	93	7	2	157	4	2	2	2	220	0	33	83	26	64
Aerococcus urinae	2386	2	0	1	880	8835	1171	432	280	5711	763	1030	2	8117	79	415	464	234	20494	8	2187	17233	5059	7	3742	0	66	6	2	775	5	2	5	2	2385	6	4082	2979	1615	3626
Aerococcus viridans	450	0	0	1	159	1052	140	284	101	1101	782	991	2	1142	7	605	480	1335	3256	1	283	2539	878	0	726	1	6	0	0	265	2	1	1	1	1944	1	636	484	410	535
Eremococcus coleocola	117	0	0	12	343	527	67	888	38	529	356	979	2	365	3	146	270	658	917	4	365	796	353	3	257	0	32	0	0	742	8	3	13	1	1751	2	374	190	162	328
Facklamia hominis	288	2	18	9	386	406	167	3258	175	1106	623	1093	7	1399	6	175	436	624	246	8	332	554	534	2	512	0	141	8	0	166	23	25	32	4	1779	4	478	257	375	739
Enterococcus faecalis	311	3	5	5	252	2666	5033	411	1140	855	318	592	15	1266	16	569	151	295	3199	10	370	2485	784	5	634	13	72	16	5	194	22	59	32	7	1798	5	782	655	328	591
Enterococcus faecium	61	0	0	0	41	179	33	131	30	147	27	78	11	176	2	262	35	24	442	1	71	219	146	0	106	0	10	0	0	43	1	0	0	0	138	0	117	73	32	100
Lactobacillus coleohominis	1	0	0	1	0	1	1	2	159	1	3	4	20	6	8	26884	2	2	13	1206	1	2	0	1379	63	165	35124	1585	203	5	5	20	5	2	4	917	1	3	0	1
Lactobacillus crispatus	942	793	779	1266	929	95	6	15	134	33	18	918	5716	13828	1495	23829	12	21	435	742	5	140	307	1607593	4228	6747824	9372972	4405826	5038186	1238	73	46	575	1	783	7572	124	222	74	126
Lactobacillus delbrueckii	14	1	1	0	10	23	9	11	35	58	11	8	34	53	13	7	17	24	85	18	7	38	49	9	26	23	52	9	14	10	5	3	4	0	10	2	7	12	27	34
Lactobacillus fermentum	0	0	1	0	1	0	1	0	613	1	6	1	159	40	2	5304	0	1	2	190	1	0	1	340	7	24	445	203	24	1	1	7	1	0	1	0	1	42	0	0
Lactobacillus gasseri	54	3	10	44	38	104	24	25	4223	383	545	677	10237	47183	551870	5794	411	1173	208	525308	146	106	66	1068	5230	3388	10076	6273	1575	69	42	161	315	10	764	109	38	148	215	30
Lactobacillus iners	101191	527430	3546313	2723204	43201	220411	1274262	186576	1941279	47928	26124	78264	1088169	969312	2577611	7255739	299051	80103	305146	1039120	14115	335506	2328098	112066	1114571	7820	170422	706394	1352	180550	7371833	4102633	7245259	1696240	53670	515172	1009763	1146113	9787	12549
Lactobacillus jensenii	70	24	35	189833	180	94	22	407	91	764	1301	1159	75	220	2201	143228	1135	1743	335	723	269	414	3461	92631	1378	67103	240375	235995	36589	230	80	89	69	5	1525	942265	93	120	1292	98
Lactobacillus johnsonii	31	0	0	0	33	181	23	53	26	53	19	20	42	222	1170	148	28	16	223	1406	31	247	98	5	61	6	27	9	5	52	2	2	2	0	62	1	82	43	15	46
Lactobacillus oris	6	0	0	0	1	16	2	26	16057	7	3	7	491	71	1	592	0	5	26	149	6	32	7	201	30	9	362	128	11	20	8	54	20	0	2	0	15	7	2	0
Lactobacillus salivarius	148	0	1	1	160	116	27	438	50414	334	387	193	3505	256	20	6633	67	61	242	5	163	378	332	16	458	2	42	2	4	57	11	5	8	3	421	1	124	169	164	248
Lactobacillus vaginalis	14	2	2	1	13	79	14	3	13389	38	15	35	318	151	57	19129	13	38	144	28967	19	126	39	22849	1358	2711	64190	27128	2629	19	80	3506	815	3	40	1	47	23	10	18
Streptococcus agalactiae	32	0	3	2	158	145	19	162	956	98	44	251	66	239	52	15317	117	238	286	8	51	176	307	7	413	0	236	2	0	92	45	8	12	0	5625	3	95	164	241	105
Streptococcus equinus	5	4	10	3	1	35	12	16	1137	37	26	3	97	32	23	1679	2	5	64	1	7	45	11	0	56	1	231	8	1	50	2	1	0	0	182	2	9	185	6	38
Streptococcus pseudoporcinus	102	0	4	3	207	98	72	2529	766	476	241	742	60	2575	1829	856	115	231	397	3	327	437	787	4	276	0	215	5	2	580	6	4	4	2	975	0	92	155	498	105
Streptococcus urinalis	115	4	34	7	55	175	42	168	229	358	286	675	32	315	26	1419	159	446	129	9	71	50	166	1	247	0	184	8	0	159	42	60	74	6	1132	12	64	140	199	186
[Eubacterium] rectale	598	11	30	28	421	172	48	8528	25	43940	83837	134978	1	43	1	15	60714	143281	165	15	1199	987	9431	26	100	15	28	3	12	2930	2	0	1	2	150443	22	19	33	32411	92
Peptostreptococcus anaerobius	1038	95	124	164	1050	359	776	11744	2944	2672	107209	703605	127	443178	74	11509	2081	115665	744	18	1053	3458	2110	44	82363	71	455	78	102	77118	62	42	21	2	485118	86	1482	2600	2431	3446
Mageeibacillus indolicus	27795	3	16	12	5027	2751	668	233175	95	127751	60958	12216	100	10865	241	56	6345	13704	2869	301	19241	29040	158312	69	3163	13	43	30	8	20512	481	402	693	131	5738	24	1613	1052	10331	8202
Acidaminococcus sp BV3L6	58	0	0	0	118	51	11	596	4	168	215	80	0	17	0	1	95	193	23	1	115	154	318	0	24	0	11	0	0	134	0	0	0	0	346	0	8	5	117	28
Dialister micraerophilus	57431	25	28	26	40613	9689	4012	27049	971	44772	22020	41446	23	52197	127	1118	7014	13694	28917	13	11362	20911	12948	12	22207	14	576	14	24	20564	22	15	136	9	23979	14	8923	7606	10147	30681
Megasphaera genomosp type 1	292330	59	59	75	215375	16176	41735	11689	152	39008	29925	113177	364	84854	7208	66	75837	76952	53972	107	55183	58521	67290	44	2268	43	148	14	28	61713	23	8	484	25	89983	59	31344	60392	69978	48357
Megasphaera sp BV3C16-1	8004	3	2	4	1058	193	300	1067	377	687	535	6297	1	731	33	25	2329	5015	503	2	2509	541	1116	2	12463	0	48	1	1	1144	0	1	8	0	10972	1	323	474	1879	246
Megasphaera sp UPII 199-6	275231	57	69	74	272656	16611	40154	9252	23	33559	20911	130548	447	93035	7934	34	63457	69723	43994	35	51106	51449	51452	39	524	43	57	26	30	55646	20	7	478	22	69819	43	27040	58218	56125	34346
Veillonella atypica	30	1	0	0	98	41	7	353	2658	222	112	54	13	80	0	1845	72	93	36	3	141	96	196	5	544	0	51	33	0	196	6	3	3	2	69	0	36	237	118	57
Veillonella parvula	64	0	0	0	47	18	19	137	1184	88	74	30	11	21	14	708	53	113	19	1	746	10	13	1	850	1	66	11	0	15	5	1	1	0	43	1	10	61	34	26
Veillonella seminalis	482	1	0	0	33	117	66	107	63	314	254	493	0	414	1	211	122	266	381	0	110	180	190	1	690	0	8	0	0	114	0	0	1	0	635	0	98	60	146	69
Anaerococcus hydrogenalis	966	49	16	19	687	110	123	950	290	1767	1887	4444	4	2108	9	1628	970	3142	1695	42	1062	2738	1296	15	98423	24	258	115	5	499	267	115	58	10	8020	9	803	1058	1827	1777
Anaerococcus lactolyticus	629	23	3	1	536	342	2677	3409	32	3781	3570	6613	1063	5137	1267	1163	1716	5102	5830	4	438	516	833	5	2680	1	2685	30	9	4006	15	9	7	0	44032	10	1478	812	1557	685
Anaerococcus prevotii	663	63	4	7	1151	254	377	1434	175	2555	1874	4539	3	2884	4	717	1669	4858	926	6	777	1008	786	4	1297	3	303	17	1	977	119	66	12	2	5509	1	884	712	579	1491
Anaerococcus tetradius	52639	92	34	46	201845	1961	981	48849	248	42397	56769	65109	111	466417	115	1802	15852	53727	73201	27	13072	14223	15548	46	15295	34	426	65	117	66325	91	82	210	9	196878	66	12767	64834	8164	66733
Finegoldia magna	7817	52	27	22	4908	1528	6246	10221	4664	19512	11323	21196	55	214147	35	6489	3453	8471	37606	52	4174	6386	9363	39	7726	30	30430	347	58	11875	498	183	114	17	30585	27	3483	6076	4842	7482
Peptoniphilus duerdenii	456	12	3	2	570	427	1243	5759	56	2597	1140	2458	6	3476	3	135	987	2733	43388	3	502	214	1065	2	1690	1	2613	5	4	3171	5	7	14	2	16380	3	166	219	313	1258
Peptoniphilus harei	31821	47	24	43	57716	3646	2887	2341	700	140805	45040	71633	113	384008	79	891	17376	5354	73605	45	44246	1795	100086	20	34767	34	5596	165	107	17606	91	70	121	4	34361	31	2011	3385	782	40113
Peptoniphilus indolicus	407	5	5	10	473	97	51	2677	17	4266	6856	1955	1	2619	9	26	462	713	676	2	1016	1104	846	1	1013	0	356	7	0	2399	7	2	6	1	13168	2	479	306	1637	879
Peptoniphilus lacrimalis	1661	56	76	94	3303	3240	3051	128055	983	313465	139324	413200	34	6687	31	96	6807	15830	113631	39	2230	2195	6559	55	55990	52	17327	66	38	147349	48	15	58	19	442237	91	1394	781	39878	4453
Peptoniphilus sp BV3AC2	255	21	2	1	589	256	289	5960	696	3168	3323	5633	1	3687	3	104	1060	2397	21265	138	649	514	1018	2	1023	4	4498	20	3	1859	136	150	213	41	26924	6	971	749	365	495
Peptoniphilus sp BV3C26	1204	7	3	8	1987	165	91	4827	21	27974	17636	26740	9	3793	8	226	2629	6126	1582	3	2435	1891	1764	7	2513	7	1254	93	1	2624	619	603	881	162	14113	6	850	449	3119	1725
Fusobacterium nucleatum	1340	0	0	0	327	377	135	10211	114	2250	2003	2194	0	1901	85	54	1175	1218	124	3	1725	1512	704	0	1698	0	31	4	0	1099	16	18	7	2	5082	1	446	401	597	1157
Sneathia amnii	1963764	352	393	484	836453	45317	1240	6060992	1305	933121	1929577	238123	385	1649442	718	227	649575	1228202	1277	294	39991	186306	198030	181	741291	395	445	137	325	7672	1446	735	4769	744	1202065	298	8195	5731	186732	182097
Sneathia sanguinegens	958292	229	214	307	794692	252035	19525	266878	445	162235	430225	217470	514	16941	1044	276	194830	810305	430	123	72626	2257	2818	644	225439	319	330	142	105	434098	465	444	2487	228	1366308	785	1020587	642195	67211	1346118
Roseomonas cervicalis	1	0	1	0	3	1	2	11	1	8	4	25	0	1	0	0	4	1	19	0	8	4	8	1	9	1	3	0	0	9	1	1	7	0	96	0	1	1	4	1
Campylobacter ureolyticus	218	10	5	2	40	79	257	4697	36	262	262	70	0	59	24	63	300	410	238	17	39	61	98	3	37	38	4494	48	13	93	92	240	123	12	3106	1	84	63	41	490
Escherichia coli	51	12	61	32	34	235	91	66	565	43	148	103	404	384	213	124	158	90	46	86	69	137	94	49	46	127	183	113	65	51	274	302	427	91	46	37	54	113	117	70
Klebsiella pneumoniae	1	0	3	1	2	7	3	6	6	11	7	48	2	4	3	15	5	11	4	0	4	6	5	1	2	6	6	7	1	1	12	16	10	0	8	2	2	4	9	4
Proteus mirabilis	11	0	1	0	8	0	0	14	2	23	11	6	1	28	1	40	11	9	7	1	7	6	53	1	4	1	0	0	0	11	1	3	3	0	5	0	35	241	13	5
Haemophilus parainfluenzae	1	0	0	2	3	6	14	2	97	7	11	4	10	36	3	3965	4	0	71	1	2	17	9	3	9	2	192	6	0	225	5	5	2	0	28	1	2	4	10	7
Acinetobacter baumannii	53	0	1	1	86	67	10	235	3	283	174	349	1	244	1	29	105	190	56	2	130	120	134	2	241	2	7	4	4	34	2	12	35	0	655	3	155	119	65	167
Treponema phagedenis	245	2	0	0	298	15	3	924	1	414	284	59	1	154	1	3	66	207	7	1	183	251	519	0	8	0	4	6	0	379	1	0	3	1	162	0	18	30	181	26
Jonquetella sp BV3C21	15	0	0	0	33	2	4	11	1	121	261	300	0	3	2	0	53	548	61	2	107	59	33	0	9	0	20	0	0	6	0	2	3	0	414	1	107	65	35	5
Mycoplasma hominis	73494	18	21	19	71263	718	12	6143	10	72	94	99	156	680301	197	71	6003	224	19	4	1295	52	19	13	214	14	170	65	126	108	3	35	153	0	50273	12	29	29	5702	23661

## Sheet: 6. metaT vs 16S
The comparison of the community composition identified by 16S gene sequencing and metatranscriptome (BV top 12, non-BV top 5)
Taxon	% mean	% SD	% SE	sequencing	state	# sample size
Gardnerella vaginalis	47.63	25.4581	6.80396	metaT	BV	14
Atopobium vaginae	11.177	10.0513	2.68632	metaT	BV	14
Sneathia amnii	9.06226	14.5041	3.87639	metaT	BV	14
Prevotella timonensis	6.48482	6.62768	1.77132	metaT	BV	14
Lactobacillus iners	4.69376	6.94793	1.85691	metaT	BV	14
Sneathia sanguinegens	4.41901	5.11673	1.3675	metaT	BV	14
Prevotella amnii	2.87093	7.34578	1.96324	metaT	BV	14
Prevotella bivia	1.59571	2.06341	0.551469	metaT	BV	14
Mobiluncus mulieris	1.50129	3.60902	0.964552	metaT	BV	14
Peptoniphilus lacrimalis	1.3572	1.81908	0.486169	metaT	BV	14
Prevotella melaninogenica	1.29446	2.84946	0.76155	metaT	BV	14
Peptostreptococcus anaerobius	1.07137	2.46653	0.659208	metaT	BV	14
Atopobium vaginae	12.8389	9.29643	2.48458	16S	BV	14
Sneathia amnii	11.462	11.1439	2.97832	16S	BV	14
Veillonellaceae	10.7784	5.14385	1.37475	16S	BV	14
Lactobacillus iners	9.18575	9.48544	2.53509	16S	BV	14
Prevotella timonensis	8.49231	6.69882	1.79033	16S	BV	14
Sneathia sanguinegens	8.0442	7.82923	2.09245	16S	BV	14
Gardnerella vaginalis	5.175	3.86463	1.03286	16S	BV	14
Prevotella bivia	5.1318	6.05427	1.61807	16S	BV	14
Parvimonas	3.33867	2.01043	0.537309	16S	BV	14
Clostridiales BVAB2	3.1319	3.48173	0.930531	16S	BV	14
Prevotella amnii	2.76849	5.78433	1.54593	16S	BV	14
Aerococcus christensenii	2.46107	3.57234	0.954748	16S	BV	14
Lactobacillus iners	61.2086	42.078	14.8768	metaT	non-BV	8
Lactobacillus crispatus	23.3933	43.0491	15.2202	metaT	non-BV	8
Lactobacillus jensenii	8.75348	22.3745	7.91057	metaT	non-BV	8
Lactobacillus gasseri	4.24702	11.5225	4.07383	metaT	non-BV	8
Gardnerella vaginalis	1.00728	2.34447	0.828896	metaT	non-BV	8
Lactobacillus iners	70.5011	35.4604	12.5372	16S	non-BV	8
Lactobacillus crispatus	18.6202	36.0195	12.7348	16S	non-BV	8
Lactobacillus gasseri	5.26648	14.1639	5.00771	16S	non-BV	8
Lactobacillus vaginalis	1.4987	3.22673	1.14082	16S	non-BV	8
Streptococcus vestibularis	1.17885	2.66416	0.941922	16S	non-BV	8
The community composition in BV determined by 16S																			The community composition in BV determined by metatranscriptome
Taxa	04_001_a	05_001_a	05_012_a	06_001_a	06_004_a	06_006_a	06_010_a	07_001_a	08_003_a	08_006_a	13_019_a	13_022_a	15_006_a	17_004_a	average ± standrad error				Taxa	04_001_a	05_001_a	05_012_a	06_001_a	06_004_a	06_006_a	06_010_a	07_001_a	08_003_a	08_006_a	13_019_a	13_022_a	15_006_a	17_004_a	average ± standard error
Atopobium vaginae	14.6835	25.7084	10.3697	8.59672	1.67956	11.759	29.5947	23.1294	21.5273	4.35933	14.5057	0.973794	1.69025	11.1672	12.8389±2.48458				Gardnerella vaginalis	23.7456	79.0743	11.9426	40.1951	14.9351	57.6488	63.8361	73.2588	11.2243	72.8496	56.4047	25.9323	60.1794	75.5928	47.62996±6.80396
Sneathia amnii	16.9627	1.25632	33.5066	23.8701	7.16759	26.0762	0.475711	2.67895	2.86722	19.7677	0	13.3425	0	12.4964	11.462±2.97832				Atopobium vaginae	5.54712	11.3732	12.1728	11.9725	2.80228	10.2453	14.8352	16.197	41.3956	2.17404	14.397	3.4768	1.14647	8.74204	11.17696±2.68632
Veillonellaceae	12.1349	9.91461	3.83341	8.7027	9.62063	11.6681	17.583	15.3059	8.61093	0.992428	8.82547	9.73284	12.6578	21.3143	10.77836±1.37475				Sneathia amnii	20.7551	0.496192	54.4546	13.1699	2.8489	10.3045	0.0114074	0.558672	1.98666	6.12768	0.0768161	11.9402	0.131099	4.00994	9.06226±3.87639
Lactobacillus iners	7.25322	8.81057	4.63907	1.70812	1.75322	13.7718	9.40445	0.315673	28.8856	23.2302	6.09633	0.188641	22.4447	0.098916	9.18575±2.53509				Prevotella timonensis	22.6629	1.01515	1.84275	10.0448	7.00152	8.05006	2.97937	1.24835	14.8056	1.48184	3.37831	13.2264	0.0788512	2.97161	6.48482±1.77132
Prevotella timonensis	18.767	3.49704	3.39809	18.4901	5.32597	12.3823	4.13503	3.2847	17.1105	2.02896	5.96803	16.4168	0.114751	7.97305	8.49231±1.79033				Lactobacillus iners	1.06949	2.41336	1.67628	0.67645	0.936348	4.74398	2.72585	0.197186	23.3558	9.21329	1.80776	0.533108	16.1536	0.210169	4.69376±1.85691
Sneathia sanguinegens	8.60069	7.69565	1.91021	3.2604	8.08103	7.40212	0.100631	3.85633	0.0371161	7.67478	14.4537	14.7752	30.2251	4.54602	8.0442±2.09245				Sneathia sanguinegens	10.1282	2.75962	2.39775	2.28976	2.6018	3.09068	0.00384116	1.01458	0.0282705	1.86353	4.34642	13.5716	16.3267	1.44331	4.41901±1.3675
Gardnerella vaginalis	3.21852	14.1839	0.67572	2.33776	1.00184	4.04519	8.26091	10.1186	1.9022	7.76299	3.51632	2.85001	5.98774	6.58822	5.175±1.03286				Prevotella amnii	0.310698	0.0329357	7.03025	0.328317	27.4086	0.127971	0.412032	3.96776	0.071519	0.023972	0.195835	0.201621	0.0378978	0.0435713	2.87093±1.96324
Prevotella bivia	4.36836	11.7909	0.0129946	0.193255	0.132597	0.142848	2.64386	0	1.45681	12.4605	17.3354	2.64097	13.857	4.80979	5.1318±1.61807				Prevotella bivia	2.09259	1.91607	0.0568625	0.114294	0.163679	0.0611219	0.681074	0.0160235	0.72458	2.78081	7.37826	1.20522	4.16044	0.988977	1.59571±0.55147
Parvimonas	2.7283	0.728776	4.41817	5.51088	4.69245	2.5388	0.0548898	4.29144	5.40039	3.0508	0	6.45967	3.24198	3.62486	3.33867±0.53731				Mobiluncus mulieris	1.67247	0.000240886	0.00475277	6.06566	12.6887	0.535312	0.00529723	0.00338073	0.000732345	0.00295104	0.0368561	0.00131116	1.59974e-05	0.000408012	1.50129±0.96455
Clostridiales BVAB2	0.55952	1.59896	5.93854	4.70669	0.633517	2.49334	0.164669	9.09479	3.21054	0.00735132	4.91036	0	0	10.5284	3.1319±0.93053				Peptoniphilus lacrimalis	0.0175551	0.0354759	1.1505	4.4242	4.94351	0.107983	1.01506	0.031153	0.0658007	0.462826	1.47533	4.39277	0.0223004	0.856352	1.3572±0.48617
Prevotella amnii	0.00769981	0	8.84933	0	18.291	0	0	11.3727	0.231976	0	0	0	0.00206759	0.0041215	2.76849±1.54593				Prevotella melaninogenica	1.77666	0.00477392	0.0783264	0.0687204	0.210913	0.0236366	8.37805	0.0449553	0.0181882	0.0129201	0.0273342	7.45676	0.00743879	0.0137221	1.29446±0.76155
Aerococcus christensenii	1.66573	7.83706	0.129946	1.35902	0.265193	0.266216	12.9174	2.34622	1.61455	1.39675	0.350244	0.550627	1.65821	2.09784	2.46107±0.95475				Peptostreptococcus anaerobius	0.0109706	0.00393082	0.105513	0.0377123	8.41791	0.0330119	0.0066461	0.0147103	0.0211678	0.680831	0.772146	4.81871	0.0237081	0.052204	1.07137±0.65921
Coriobacteriaceae	0.721216	1.73492	2.08563	2.18814	0.500921	0.94799	0.256152	3.498	1.96715	3.74182	1.85872	2.61038	4.85677	3.48061	2.17489±0.36116				Megasphaera genomosp type 1	3.08964	0.177117	0.105019	0.550554	1.35405	1.20304	0.482128	0.770903	0.675061	0.0187478	0.617903	0.893807	0.501423	1.50273	0.85301±0.20911
Porphyromonas uenonis	0	0.00543863	1.65681	2.20061	6.18048	0.0584378	1.70158	0	0.231976	0.0367566	7.73659	5.82747	0.00827036	0	1.83174±0.72468				Megasphaera sp UPII 199-6	2.90892	0.18188	0.0831241	0.473647	1.56187	1.00665	0.392995	0.713948	0.516172	0.0043315	0.557157	0.693517	0.43257	1.20524	0.76657±0.20046
Lachnospiraceae BVAB1	0	0	0	1.78293	5.06077	3.89585	0.228707	0.0085317	0	0	0	4.56817	0	8.87772	1.74448±0.74531				Porphyromonas uenonis	0.00292762	0.000208038	0.389781	1.11481	2.63928	0.0277135	0.443386	0.000335279	0.140058	0.00375287	2.47629	1.76506	0.0024796	0.00680735	0.64378±0.25702
Mobiluncus mulieris	3.26985	0	0	4.38875	12	0.461009	0	0	0	0	0.0104033	0	0	0	1.43786±0.89326				Mageeibacillus indolicus	0.293766	0.0301217	2.09495	1.80306	0.146152	0.100654	0.0256286	0.268796	1.5882	0.0261461	0.205377	0.0569959	0.0258038	0.221851	0.49196±0.19697
Peptoniphilus lacrimalis	0.0025666	0	1.63082	3.62197	3.97053	0.0259723	1.74732	0	0	0.786591	1.91074	2.75314	0.00103379	0.743931	1.22819±0.3771				Anaerococcus tetradius	0.556343	0.0214717	0.438881	0.598386	0.778962	0.251468	0.6539	0.182615	0.155979	0.126432	0.66408	1.9556	0.204239	0.175316	0.48312±0.13055
Gemella	0.582619	2.28422	0.487298	0.00623403	0.014733	0.220765	1.18928	1.83431	0.204138	5.27825	1.64025	0.331396	0.114751	0	1.01345±0.38487				Prevotella sp BV3P1	0.804842	0.0381585	0.838257	0.743194	0.879376	0.316032	0.145053	0.0660778	0.762822	0.0748589	0.944451	1.03214	0.0166853	0.10065	0.48304±0.1072
Prevotellaceae	0.00513321	0	2.01416	1.25927	0.0883978	0	1.72903	5.41763	0.111348	0.235242	0.690086	0.678087	1.79363	0.0453365	1.00481±0.39278				Peptoniphilus harei	0.336317	0.0399214	0.0210326	1.9873	0.857015	0.275643	0.657509	0.618114	1.00407	0.287392	0.17628	0.34131	0.0321708	0.0167929	0.47506±0.14391
Mobiluncus	0	0	2.33903	0	0.0662983	0.0584378	0	0	0.85367	0	6.12061	2.67666	0.00620277	0	0.86578±0.4708				[Eubacterium] rectale	0.00632027	0.00188329	0.0766193	0.620163	1.61487	0.963134	0.00147393	0.01675	0.0946129	0.000826622	0.0293367	1.49436	0.000303951	0.696003	0.40119±0.15549
Prevotella disiens	0.0102664	0.0108773	2.99526	0.0311701	2.43831	0.00649308	0.256152	0	0.120627	0.808645	1.00565	2.61548	0.0144731	0.032972	0.73903±0.29519				Prevotella disiens	0.0537752	0.0125808	0.799121	0.0862499	1.71452	0.0738761	0.250756	0.0306361	0.0716293	0.175889	0.563144	1.18386	0.0234682	0.147271	0.37048±0.13894
Peptoniphilus indolicus	0.82388	0.168597	0.0194919	1.37149	0.847145	0.181806	1.35395	1.68928	1.34546	0.38962	0.235808	0.0917712	0.0206759	0	0.60993±0.16315				Dialister micraerophilus	0.606989	0.106088	0.24302	0.631906	0.495859	0.111266	0.258314	0.158726	0.129896	0.183568	0.205897	0.238185	0.142745	0.2179	0.26645±0.04757
Peptostreptococcus anaerobius	0.00513321	0	0.123449	0.0187021	3.16022	0.0584378	0.0365932	0	0.0927902	0.323458	0.74557	2.47272	0.0165407	0	0.50383±0.26969				Mobiluncus curtisii	0.00134227	0.00118253	0.84319	0.00743801	0.0877797	0.0106127	0.0197954	0.00349249	0.296921	0.00515812	2.00457	0.322427	0.00353543	0.00612017	0.25811±0.14819
Atopobium	0.464555	0	0.799168	0.155851	1.35543	0.33764	0.210411	0.639877	0.00927902	0.338161	0.117904	1.98328	0.00310138	0.424515	0.48851±0.15163				Prevotella buccalis	0.366206	0.0135772	0.349926	0.200826	0.388602	0.207304	0.206672	0.0449832	0.391303	0.0438275	0.512981	0.367235	0.0242361	0.116112	0.23099±0.04422
Bacteroidetes	0.012833	0	3.8529	0.405212	1.11971	0.0129862	0.0182966	0	0	0.16908	0	0.744366	0	0	0.45253±0.27714				Prevotella denticola	0.047159	0.00434689	0.060088	0.294204	0.984061	0.0176878	0.161999	0.0779104	0.0204354	0.0186734	0.0756045	0.232761	0.00659093	0.0183605	0.14428±0.06886
Dialister micraerophilus	0.562086	0.320879	0.571763	0.498722	0.567219	0.318161	1.02461	0.358331	0.167022	0.463133	0.423068	0.326298	0.272922	0.418332	0.44947±0.05471				Finegoldia magna	0.082618	0.0167306	0.09183	0.27539	0.253588	0.0547765	0.335932	0.0583105	0.0939307	0.0638648	0.118899	0.303803	0.055719	0.103979	0.13638±0.0285
Prevotella corporis	0	0	0.0129946	0.754317	2.53407	0.129862	0	0	0	0	0	0.101968	0.151968	0	0.26323±0.18264				Mycoplasma hominis	0.77676	0.00786164	0.0551914	0.0010162	0.00118443	0.0952284	0.000169726	0.0180911	0.00019061	0.00176897	0.00108135	0.499365	0.000463925	0.122446	0.11292±0.06209
Mycoplasma hominis	1.15754	0.087018	0.214411	0.00623403	0	0.129862	0.0457415	0.153571	0.018558	0.00735132	0	1.11655	0	0.107159	0.21743±0.10568				Peptoniphilus sp BV3C26	0.0127251	0.00180664	0.0433679	0.394821	0.319917	0.041705	0.0141319	0.0340168	0.0176967	0.020773	0.0262729	0.140185	0.0135978	0.0669783	0.082±0.03273
Clostridiales	0.00513321	0	0.103957	0.0623403	0.0736648	0.155834	2.20474	0.0341268	0.018558	0.0147026	0	0.28551	0.0186083	0.0185468	0.21398±0.15457				Anaerococcus hydrogenalis	0.0102097	0.00120443	0.00853522	0.0249392	0.0531679	0.0153876	0.0151413	0.0148361	0.0130016	0.813586	0.00499625	0.0796632	0.0128459	0.0392335	0.07905±0.05679
Lactobacillus crispatus	0.505621	0.0271931	0.0519784	0.180787	0.014733	0.0389585	0.0182966	0	0.76088	0.77924	0	0.0152952	0.464174	0.008243	0.20467±0.07807				Porphyromonas asaccharolytica	0.00132113	0.00016424	0.0542121	0.144328	0.317572	0.00383896	0.0420473	0.000880106	0.0207364	0.00108288	0.218143	0.0972844	0.00073588	0.000923395	0.06452±0.02627
Prevotella buccalis	0	0	0.67572	0.648339	0.169429	0	0.0274449	0	0.018558	0.0147026	0.572182	0.443561	0.00206759	0	0.18371±0.07257				Anaerococcus lactolyticus	0.00664791	0.00374468	0.030628	0.0533645	0.0791177	0.0272217	0.052079	0.00611883	0.00835675	0.0221535	0.0401102	0.437373	0.0236442	0.0334355	0.05886±0.02967
Peptoniphilus	0.0025666	0	0.0779676	0.710679	0.331492	0	0.887385	0	0	0.117621	0.0242744	0.331396	0.0175745	0	0.17864±0.07726				Peptoniphilus duerdenii	0.00481947	0.00467538	0.0517414	0.0366537	0.0294074	0.0156572	0.387582	0.00701291	0.0106842	0.0139699	0.0317497	0.162704	0.00265557	0.00672145	0.05472±0.02787
Ureaplasma parvum/Ureaplasma urealyticum	0.00769981	1.99598	0	0.149617	0.014733	0	0.0731864	0.110912	0	0.0367566	0	0	0.0237773	0	0.17233±0.14084				Peptoniphilus sp BV3AC2	0.0026951	0.00280304	0.0535473	0.0447127	0.067393	0.0168153	0.189959	0.00906649	0.0102127	0.00845635	0.0186133	0.267438	0.0155335	0.00783812	0.05108±0.02119
Clostridiales BVAB3	0.159129	0	0.994087	0.336637	0	0	0	0	0.528904	0	0	0	0	0	0.1442±0.07829				Aerococcus urinae	0.0252177	0.0967376	0.00388128	0.0806043	0.0123229	0.00736065	0.183072	0.0305523	0.0507525	0.0309322	0.0077597	0.0236904	0.0653014	0.034681	0.04663±0.01291
Anaerococcus tetradius	0.336225	0	0.0129946	0	0.0662983	0.0259723	0.48486	0	0	0.00735132	0.457745	0.300806	0.02998	0	0.12302±0.04931				Megasphaera sp BV3C16-1	0.0845944	0.00211323	0.0095864	0.00969623	0.0753371	0.036946	0.00449327	0.0350506	0.0111958	0.103022	0.0114543	0.108986	0.00516716	0.0403502	0.03843±0.01032
Moryella	0	0	0.402833	0.00623403	0.103131	0.0129862	0.0365932	0	0	0.0294053	0	1.02478	0	0	0.11543±0.07556				Prevotella oralis	0.00374143	0.000492721	0.0195501	0.136368	0.0327932	0.00184016	0.00944211	0.0980271	0.00651084	0.00228148	0.0362053	0.0128137	0.00171172	0.00146025	0.02595±0.01096
Veillonella montpellieriensis	0	0	0	0	0	0	0	0	0.018558	1.23502	0	0	0.00103379	0	0.08962±0.08812				Peptoniphilus indolicus	0.00430159	0.00106209	0.0240514	0.0602098	0.0233896	0.00732892	0.00603866	0.0141935	0.00848717	0.00837368	0.02402	0.130799	0.00766276	0.0351534	0.02536±0.00913
Sneathia	0.14373	0	0.279384	0.0685743	0.103131	0.0194793	0	0	0.0835112	0.0735132	0	0.137657	0	0.008243	0.06552±0.0217				Fusobacterium nucleatum	0.0141625	0.00412791	0.0917401	0.0317562	0.026249	0.0186396	0.00110768	0.0240981	0.00706261	0.014036	0.0110038	0.0504798	0.00713484	0.0128202	0.02246±0.00635
Megasphaera	0	0	0	0	0.0220994	0	0	0	0	0.860104	0.00346777	0	0	0	0.06326±0.06132				Anaerococcus prevotii	0.00700726	0.00278114	0.0128837	0.0360609	0.0543045	0.0264761	0.0082719	0.0108546	0.00788524	0.0107213	0.00978223	0.0547212	0.0141417	0.0124336	0.01917±0.00459
Bulleidia	0.112931	0.0217545	0.136443	0.137149	0	0.0129862	0.00914829	0.162102	0.0371161	0	0	0	0	0.210197	0.05999±0.01994				Atopobium sp BV3Ac4	0.0297835	0.00444544	0.00686411	0.00873649	0.0233058	0.00106285	0.0111036	0.0192226	0.00679174	0.0235505	0.0105432	0.0025528	0.000415932	0.00281313	0.0108±0.00253
Finegoldia magna	0	0	0	0.00623403	0	0	0.530601	0	0.0278371	0	0.0658876	0.0050984	0.0217097	0	0.04695±0.03753				Lactobacillus jensenii	0.000739831	0.00102924	0.00365667	0.010783	0.0138662	0.018005	0.00299253	0.00375791	0.0347212	0.0113909	0.00230288	0.0151479	0.00148776	0.0277448	0.01054±0.00283
Anaerococcus hydrogenalis	0	0	0	0	0	0	0	0	0	0.654267	0	0	0	0	0.04673±0.04673				Bifidobacterium breve	0.0067536	0.000656961	0.00336917	0.00117145	0.000406775	0.00387068	0.00955824	0.00674748	0.0527288	0.0340568	0.0229587	0.000466854	0.00220764	0.00255544	0.01054±0.00415
Actinomyces hongkongensis	0.0359324	0.0707021	0	0.0561062	0	0.0584378	0	0.187697	0.0556741	0	0	0	0	0.123645	0.04201±0.01515				Enterococcus faecalis	0.00328697	0.029191	0.00369261	0.0120674	0.00708267	0.00239538	0.0285765	0.00516888	0.00786518	0.00524079	0.00194243	0.0178596	0.01251	0.00704357	0.01028±0.00241
Mobiluncus curtisii	0.0025666	0	0.155935	0	0	0	0	0	0.0278371	0	0.149114	0.142755	0	0	0.03416±0.0168				Aerococcus viridans	0.00475606	0.0115187	0.00255158	0.0155394	0.0118563	0.00761446	0.0290856	0.00395349	0.0088082	0.00600128	0.00265332	0.0193099	0.0101743	0.00880446	0.01019±0.00194
Prevotella bergensis	0	0	0	0	0.206262	0	0	0	0	0.0808645	0.0416132	0.101968	0	0	0.03076±0.01623				Facklamia hominis	0.00304388	0.00444544	0.0292713	0.0156099	0.0130766	0.00691647	0.0021975	0.00463802	0.00535715	0.00423231	0.00166208	0.0176709	0.00764676	0.00805286	0.00884±0.00205
Anaerococcus	0	0	0	0	0	0	0.0365932	0	0.00927902	0.330809	0	0.0050984	0.0113717	0	0.02808±0.02344				Campylobacter ureolyticus	0.00230405	0.000864999	0.0421999	0.00369783	0.000837478	0.00475904	0.00212604	0.000544828	0.000983147	0.00030585	0.000931164	0.0308521	0.00134378	0.000880446	0.00662±0.00345
Gardnerella	0.0307992	0.0489476	0	0.0187021	0	0.0259723	0.0365932	0.0170634	0.018558	0.00735132	0	0.0050984	0.0785684	0.00206075	0.02069±0.00602				Eremococcus coleocola	0.00123658	0.00577031	0.00797819	0.00746624	0.0117127	0.00428313	0.0081915	0.00509903	0.00354134	0.00212442	0.00742929	0.0173928	0.00598303	0.00347884	0.00655±0.00111
Dialister	0.025666	0.00543863	0.0064973	0.0311701	0.0294659	0	0.00914829	0.0341268	0.018558	0	0.0208066	0.025492	0.0434194	0.008243	0.01843±0.00366				Lactobacillus crispatus	0.00995602	0.00104019	0.000134767	0.000465758	0.0109829	0.000190362	0.00388583	6.98497e-05	0.00307986	0.0349496	0.0123955	0.00777759	0.00198368	0.0015891	0.00632±0.00249
Novosphingobium	0	0.0271931	0	0.0124681	0	0.0844101	0.0182966	0	0.00927902	0.022054	0.0242744	0.0050984	0.0155069	0.0309113	0.01782±0.00588				Streptococcus pseudoporcinus	0.00107804	0.00107304	0.0227217	0.0067182	0.00887727	0.0018243	0.00354637	0.00456817	0.00789528	0.00228148	0.00580726	0.00968474	0.00147176	0.0106942	0.0063±0.00155
Lactobacillus gasseri	0	0	0	0	0	0.00649308	0	0	0	0.176432	0	0.0152952	0.00103379	0.0370935	0.01688±0.01258				Lactobacillus gasseri	0.000570727	0.00113873	0.000224611	0.00540561	0.00809961	0.00651988	0.00185805	0.00203961	0.00066212	0.0432323	0.000690864	0.00758886	0.000607901	0.00461697	0.00595±0.00297
Lachnospiraceae	0	0	0.0129946	0	0.00736648	0	0.0182966	0	0.0278371	0.00735132	0.0381454	0.025492	0.00206759	0.0803693	0.01571±0.00598				Streptococcus agalactiae	0.000338209	0.00158766	0.00145548	0.00138316	0.00300296	0.00185602	0.00255482	0.000712467	0.00307986	0.00341395	0.000921152	0.0558735	0.00151975	0.00517531	0.00592±0.00386
Streptococcus pyogenes	0.0025666	0.0652635	0	0.00623403	0	0	0	0	0.139185	0	0	0	0.00516897	0	0.0156±0.01056				Coriobacteriaceae bacterium BV3Ac1	0.00191299	0.00315341	0.00217424	0.00448821	0.0226239	0.00263333	0.00647638	0.00359028	0.00376204	0.00462908	0.00704881	0.00590024	0.0043193	0.00188974	0.00533±0.0014
Campylobacter ureolyticus	0.00513321	0	0.162433	0	0	0	0	0	0	0	0	0.0407872	0	0	0.01488±0.01171				Prevotella ruminicola	0.000697555	2.18987e-05	0.00961335	0.0119544	0.00666393	0.000602811	0.00629772	0.0260539	0.00107344	0.000338915	0.002403	0.00515526	0.00211166	0.00030064	0.00523±0.00189
Fusobacterium nucleatum	0	0	0.110454	0	0	0	0	0	0.0463951	0	0.0242744	0.0152952	0	0	0.01403±0.00826				Atopobium parvulum	0.00799018	0.000416076	0.00200353	0.00836952	0.00587431	0.000555221	0.00247442	0.00695703	0.00717296	0.00309157	0.000740927	0.00276139	0.012542	0.00146025	0.00446±0.00099
Anaerococcus lactolyticus	0	0	0.0129946	0	0.00736648	0	0.0274449	0	0.018558	0	0.0173388	0.0815744	0.00413518	0	0.0121±0.00586				Staphylococcus epidermidis	0.00109918	0.0114092	0.00212931	0.00551852	0.00406775	0.00166566	0.0058868	0.00361821	0.00289928	0.00397605	0.000941177	0.00658562	0.00147176	0.00287756	0.00387±0.00075
Varibaculum	0	0	0	0	0	0.0129862	0.118928	0	0	0	0.00346777	0.025492	0	0	0.01149±0.00849				Veillonella seminalis	0.00509427	0.00128107	0.000961335	0.00443176	0.00589824	0.00193534	0.00340345	0.00153669	0.0019061	0.00570369	0.00114143	0.0063075	0.00156775	0.00313525	0.00316±0.00052
Brochothrix	0.00513321	0.0163159	0	0.00623403	0.0883978	0	0	0	0	0.00735132	0	0	0.0175745	0	0.01007±0.00624				Streptococcus urinalis	0.00121544	0.00191614	0.00150939	0.00505277	0.00807568	0.00252229	0.00115235	0.000991866	0.00166533	0.00204176	0.00159199	0.0112442	0.00102383	0.00427338	0.00316±0.00082
Actinomyces urogenitalis	0	0	0	0	0	0	0.118928	0	0	0.0147026	0	0	0	0	0.00955±0.00848				Lactobacillus salivarius	0.00156422	0.00127013	0.00393519	0.00471403	0.00230905	0.00106285	0.00216177	0.0022771	0.00333066	0.00378593	0.000570714	0.00418182	0.00198368	0.00352178	0.00262±0.00034
Selenomonadales	0.0025666	0	0.0194919	0.00623403	0	0.00649308	0.00914829	0.0426585	0.00927902	0	0.0104033	0	0	0.0123645	0.00847±0.00307				Treponema phagedenis	0.00258941	0.00016424	0.00830162	0.00584314	0.000705874	0.00104699	6.25305e-05	0.0025565	0.00520667	6.61298e-05	0.00379475	0.00160916	0.000287953	0.00388685	0.00258±0.00068
Streptococcus anginosus	0	0	0.0064973	0	0	0	0.0274449	0	0.0371161	0.00735132	0.0208066	0.0050984	0	0	0.00745±0.00324				Acinetobacter baumannii	0.000560158	0.000733607	0.00211134	0.00399423	0.00417543	0.00166566	0.000500244	0.00181609	0.0013443	0.00199216	0.000340426	0.00650616	0.0024796	0.00139583	0.00212±0.00046
Actinomycetales	0	0	0.103957	0	0	0	0	0	0	0	0	0	0	0	0.00743±0.00743				Bifidobacterium dentium	0.000845522	0.000788354	0.00106915	0.0027522	0.000442667	0.00103112	0.00425208	0.00122935	0.00200642	0.0079769	0.00145182	0.00151976	0.00241561	0.00118109	0.00207±0.00053
Parvimonas micra	0	0	0	0.0810423	0	0	0	0	0	0.022054	0	0	0	0	0.00736±0.00588				Corynebacterium glucuronolyticum	0.00443899	0.000777404	0.000835553	0.000352847	0.000861406	0.00188775	0.000937958	0.00174624	0.00135434	9.09284e-05	0.000300376	0.01187	0.000639896	0.000429486	0.00189±0.00082
Streptococcus agalactiae	0.0025666	0	0	0	0	0	0	0	0	0	0	0.0815744	0	0.00618225	0.00645±0.0058				Acidaminococcus sp BV3L6	0.000613003	0.000558417	0.00535473	0.00237113	0.000957118	0.00150703	0.000205457	0.00160654	0.00319021	0.000198389	0.00134168	0.00343684	0.000127979	0.00251249	0.00171±0.00041
Methylobacterium	0	0.0326318	0	0	0	0.0324654	0	0	0	0	0	0	0.00413518	0.00618225	0.00539±0.00312				Veillonella parvula	0.000676417	0.000197088	0.00123087	0.00124202	0.000358919	0.000840763	0.000169726	0.0104216	0.000130418	0.00702629	0.000150188	0.000427122	0.000159974	0.000730126	0.0017±0.00082
Megasphaera micronuciformis	0	0	0	0	0	0	0	0	0	0.0735132	0	0	0	0	0.00525±0.00525				Veillonella atypica	0.000317071	0.000448924	0.00317151	0.00313328	0.000646054	0.00114217	0.000321586	0.00196976	0.00196629	0.00449683	0.00196245	0.000685381	0.000575906	0.00253397	0.00167±0.00035
Moraxella osloensis	0	0	0	0.00623403	0.00736648	0	0.0182966	0	0.0278371	0	0	0.0050984	0.00827036	0	0.00522±0.00224				Staphylococcus simulans	0.000961781	0.00190519	0.00167111	0.00127025	0.00169888	0.000697992	0.00284961	0.00136905	0.000832666	0.00397605	0.00157197	0.00218527	0.000527914	0.000558332	0.00158±0.00026
Porphyromonas bennonis	0	0	0.0584757	0	0	0	0	0	0	0	0	0	0.00827036	0	0.00477±0.00417				Enterococcus faecium	0.00064471	0.00195993	0.00117696	0.00207474	0.00093319	0.000555221	0.00394836	0.000991866	0.00146469	0.00087622	0.000430538	0.00137076	0.0018717	0.000687177	0.00136±0.00024
Clostridiales_Incertae Sedis XI	0	0	0.0129946	0	0.0294659	0	0	0	0	0	0	0.0203936	0	0	0.00449±0.00254				Lactobacillus vaginalis	0.000147966	0.000864999	2.69533e-05	0.000536327	0.000418739	0.000206225	0.00128634	0.000265429	0.000391253	0.0112255	0.000190238	0.000397323	0.000751878	0.000214743	0.00121±0.00078
Firmicutes	0.0230994	0	0.0194919	0	0	0	0	0.0085317	0	0	0	0.0050984	0	0.0041215	0.00431±0.00206				Jonquetella sp BV3C21	0.000158535	2.18987e-05	9.88289e-05	0.00170778	0.00358919	0.000840763	0.000544909	0.00149478	0.00033106	7.4396e-05	6.00751e-05	0.00411229	0.00171172	0.0007516	0.00111±0.00035
Lactobacillus vaginalis	0	0.0271931	0	0.00623403	0.00736648	0	0	0	0	0.00735132	0	0.0050984	0.00413518	0	0.0041±0.00195				Escherichia coli	0.00053902	0.0025731	0.000592973	0.000606896	0.00123229	0.00250643	0.000410915	0.000963926	0.000943019	0.000380246	0.000510639	0.000456921	0.00086386	0.00251249	0.00108±0.00022
Bradyrhizobium denitrificans/Bradyrhizobium japonicum	0	0	0	0	0	0.0389585	0	0	0	0	0.0104033	0	0	0	0.00353±0.00282				Actinomyces turicensis	0.000391054	0.00016424	0.0030008	0.000677466	0.00264404	0.000396587	0.000500244	0.000293369	0.0016252	0.000223188	0.00223279	0.000854244	0.000463925	0.000408012	0.00099±0.00026
Sutterella	0	0	0	0.00623403	0	0	0	0	0.018558	0	0.0242744	0	0	0	0.0035±0.0021				Staphylococcus aureus	0.000697555	0.000810252	0.00128478	0.000239936	0.000107676	0.000348996	0.000812897	0.0011176	9.02891e-05	0.00309157	0.00145182	0.000893976	0.000479922	6.44229e-05	0.00082±0.00021
Fusobacterium gonidiaformans	0	0	0.0454811	0	0	0	0	0	0	0	0	0	0.00310138	0	0.00347±0.00324				Lactobacillus johnsonii	0.00032764	0.00198183	0.000476175	0.000748035	0.000239279	0.000444177	0.00199204	0.000433068	0.000983147	0.00050424	0.000520651	0.00061585	0.00131179	0.000322114	0.00078±0.00016
Carnobacterium	0.0025666	0	0	0.00623403	0.014733	0	0	0	0.018558	0	0	0	0.00206759	0	0.00315±0.00161				Corynebacterium jeikeium	5.28451e-05	3.28481e-05	0.00765475	0.000197594	2.39279e-05	0.000951808	4.46647e-05	9.77896e-05	0.000632023	7.4396e-05	5.00626e-05	6.95314e-05	6.39896e-05	0	0.00071±0.00054
Murdochiella	0	0	0	0	0	0	0	0	0	0.0441079	0	0	0	0	0.00315±0.00315				Actinobaculum massiliense	8.45522e-05	1.09494e-05	0.000395315	0.00245581	0.000370883	0.000111044	0.000384116	4.19098e-05	0.000782505	0.000165324	0.00353442	0.000317858	4.79922e-05	6.44229e-05	0.00063±0.00028
Alphaproteobacteria	0	0.0163159	0	0	0	0.00649308	0.00914829	0.0085317	0	0	0	0	0	0	0.00289±0.00138				Corynebacterium striatum	0	9.85442e-05	0.000512113	4.23416e-05	0.000466595	0.000126908	0.00188485	4.19098e-05	5.01606e-05	0.00013226	3.00376e-05	0.0036653	7.9987e-05	0.000107371	0.00052±0.00028
Actinomyces neuii	0.0025666	0	0	0	0	0	0.0365932	0	0	0	0	0	0	0	0.0028±0.00261				Corynebacterium genitalium	0	3.28481e-05	0.000170704	8.46832e-05	2.39279e-05	0.00134839	0	1.39699e-05	0.00107344	5.78636e-05	2.0025e-05	0.00343684	1.59974e-05	2.14743e-05	0.00045±0.00026
Bacteroides coagulans	0	0	0.0194919	0	0	0.0129862	0	0	0	0	0	0	0.00620277	0	0.00276±0.00162				Chryseobacterium gleum	6.34141e-05	7.66455e-05	0.00016172	0.000762149	0.000646054	0.00109458	3.57317e-05	0.000139699	2.00642e-05	8.26622e-06	1.00125e-05	0.000685381	1.59974e-05	0.00223333	0.00043±0.00017
Corynebacterium freneyi	0	0	0	0	0	0.0324654	0	0	0	0	0	0	0	0	0.00232±0.00232				Actinomyces coleocanis	0.000285364	4.37974e-05	0.000170704	0.000409302	0.000430703	9.51808e-05	0.000125061	0.000139699	0.00114366	0.000231454	3.00376e-05	0.00209588	0	0.000408012	4e-04±0.00015
Actinobaculum schaalii	0	0	0	0	0	0	0.0274449	0	0	0	0.00346777	0	0	0	0.00221±0.00196				Actinomyces neuii	0.000306502	0.000208038	0.000224611	0.00104443	0.000370883	0.000174498	0.000107195	0.000530858	0.00117376	0.000148792	9.01127e-05	0.000327791	0	0.000493909	0.00037±9e-05
Escherichia coli	0	0	0	0	0.00736648	0	0	0	0	0	0	0	0	0.0226683	0.00215±0.00166				Streptococcus equinus	5.28451e-05	0.000383227	0.000143751	0.000522213	3.58919e-05	3.17269e-05	0.000571708	9.77896e-05	0.000110353	0.000462908	0.000500626	0.00180782	0.000143977	0.000128846	0.00036±0.00012
Pseudomonas gessardii	0	0	0	0	0	0	0	0	0.018558	0.00735132	0	0	0.00310138	0	0.00207±0.00138				Actinomyces europaeus	6.34141e-05	5.47468e-05	0.00231799	0.000409302	5.98199e-05	0.000396587	1.78659e-05	0.000181609	0.000240771	3.30649e-05	0.000110138	0.000139063	3.19948e-05	0.000386537	0.00032±0.00016
Atopobium minutum	0	0	0	0	0.014733	0	0	0	0.00927902	0	0	0	0.00413518	0	0.00201±0.0012				Corynebacterium aurimucosum	0.00010569	0.000470822	0.00191369	0.000169366	4.78559e-05	0.000967671	1.78659e-05	0.000321309	0.000150482	4.13311e-05	0	9.93306e-06	1.59974e-05	0	3e-04±0.00014
Byssovorax	0	0	0	0	0	0	0.0274449	0	0	0	0	0	0	0	0.00196±0.00196				Lactobacillus delbrueckii	0.000147966	0.000251835	9.88289e-05	0.000818604	9.57118e-05	0.000269679	0.000759299	9.77896e-05	0.000491574	0.000214922	0.000100125	9.93306e-05	0.000111982	0.000579806	3e-04±7e-05
Peptostreptococcus	0	0	0.0194919	0	0	0	0	0	0	0.00735132	0	0	0	0	0.00192±0.00145				Haemophilus parainfluenzae	1.0569e-05	6.56961e-05	1.79689e-05	9.87971e-05	4.78559e-05	6.34538e-05	0.000634238	2.79399e-05	9.02891e-05	7.4396e-05	0.00225282	0.000278126	3.19948e-05	0.000214743	0.00028±0.00016
Caulobacter leidyi	0	0	0	0	0	0.00649308	0	0	0	0	0	0	0	0.0185468	0.00179±0.00137				Actinotignum schaalii	7.39831e-05	0	0.0004043	0.000338733	9.57118e-05	0	0.000866494	0.00011176	0.000782505	3.30649e-05	0.000720901	0.000139063	0	0.000193269	0.00027±8e-05
Pseudomonas	0	0	0.0064973	0	0.00736648	0	0	0	0	0	0	0.0050984	0.00413518	0	0.00165±0.00075				Corynebacterium pseudogenitalium	4.22761e-05	0.00107304	0.000143751	0.000338733	1.1964e-05	0.000428313	3.57317e-05	0.000363218	0.000100321	0.00023972	7.00876e-05	0.00012913	0.000223964	0.000107371	0.00024±7e-05
Actinomyces	0	0	0	0	0.0220994	0	0	0	0	0	0	0	0	0	0.00158±0.00158				Staphylococcus lugdunensis	0.000200811	0.000394177	0.000224611	0.000197594	9.57118e-05	9.51808e-05	0.000223323	0.000223519	4.01285e-05	0.000462908	0.000220275	0.000665515	0.000175971	8.58972e-05	0.00024±4e-05
Atopobium parvulum	0	0	0	0	0.0220994	0	0	0	0	0	0	0	0	0	0.00158±0.00158				Actinomyces urogenitalis	0	0	9.88289e-05	0.000112911	0.000191424	9.51808e-05	0.00166153	5.58798e-05	0.00014045	0.0006117	0.000150188	7.94645e-05	9.59844e-05	0	0.00024±0.00012
Staphylococcus haemolyticus	0	0	0	0	0.00736648	0	0	0	0	0.00735132	0	0	0.00723656	0	0.00157±0.00083				Propionimicrobium sp BV2F7	1.0569e-05	1.09494e-05	0.000431253	0.000338733	0.000394811	4.75904e-05	0.000205457	0.00011176	6.01927e-05	0.000123993	0.000430538	0.000168862	0.000303951	0.000128846	2e-04±4e-05
Bifidobacterium bifidum	0	0	0	0	0	0	0.0182966	0	0	0	0.00346777	0	0	0	0.00155±0.00131				Proteus mirabilis	0.000116259	0	0.000125782	0.000324619	7.17838e-05	0.000174498	6.25305e-05	9.77896e-05	0.000531702	3.30649e-05	0.000110138	4.96653e-05	0.000559909	0.000279166	0.00018±5e-05
Streptococcus vestibularis	0.0025666	0	0	0	0.00736648	0	0	0	0	0.00735132	0	0	0.00310138	0	0.00146±0.00072				Roseomonas cervicalis	1.0569e-05	1.09494e-05	9.88289e-05	0.000112911	0.000299099	6.34538e-05	0.000169726	0.00011176	8.02569e-05	7.4396e-05	9.01127e-05	0.000953574	1.59974e-05	8.58972e-05	0.00016±6e-05
Bacteroides vulgatus	0	0	0	0	0	0.0194793	0	0	0	0	0	0	0	0	0.00139±0.00139				Lactobacillus oris	6.34141e-05	0.00017519	0.000233596	9.87971e-05	8.37478e-05	0	0.000232256	8.38197e-05	7.02248e-05	0.000247987	0.00020025	1.98661e-05	0.000239961	4.29486e-05	0.00013±2e-05
Micrococcus	0.0025666	0	0	0	0.00736648	0	0	0	0.00927902	0	0	0	0	0	0.00137±0.00081				Brevibacterium mcbrellneri	2.1138e-05	2.18987e-05	0.000188673	0.000268164	3.58919e-05	0.000507631	3.57317e-05	2.79399e-05	0.000170546	1.65324e-05	8.01002e-05	9.93306e-06	0	4.29486e-05	1e-04±4e-05
Lactobacillus	0	0.00543863	0	0	0	0	0.00914829	0	0	0	0	0	0.00413518	0	0.00134±0.00076				Klebsiella pneumoniae	1.0569e-05	7.66455e-05	5.39067e-05	0.000155253	0.000574271	7.93173e-05	3.57317e-05	5.58798e-05	5.01606e-05	1.65324e-05	1.00125e-05	7.94645e-05	3.19948e-05	0.000193269	1e-04±4e-05
Corynebacterium pyruviciproducens	0	0	0	0	0	0	0.0182966	0	0	0	0	0	0	0	0.00131±0.00131				Propionimicrobium lymphophilum	4.22761e-05	0	0.000197658	0.000310505	5.98199e-05	6.34538e-05	0.000205457	0	8.02569e-05	0.000165324	2.0025e-05	0	3.19948e-05	6.44229e-05	9e-05±3e-05
Streptophyta	0	0	0	0	0.00736648	0	0	0	0	0	0	0	0	0.0103038	0.00126±0.00087				Corynebacterium lipophiloflavum	2.1138e-05	8.75949e-05	6.28911e-05	1.41139e-05	1.1964e-05	0.00046004	0	1.39699e-05	8.02569e-05	3.30649e-05	4.00501e-05	0	7.9987e-05	2.14743e-05	7e-05±3e-05
Delftia acidovorans/Delftia lacustris	0	0	0	0	0.00736648	0	0	0	0.00927902	0	0	0	0	0	0.00119±0.00081				Propionibacterium sp 409-HC1	7.39831e-05	4.37974e-05	8.98444e-06	5.64555e-05	4.78559e-05	7.93173e-05	3.57317e-05	0.000139699	0.000260835	4.95973e-05	2.0025e-05	1.98661e-05	1.59974e-05	4.29486e-05	6e-05±2e-05
Shigella sonnei	0	0	0	0	0.00736648	0	0.00914829	0	0	0	0	0	0	0	0.00118±0.00081				Lactobacillus coleohominis	1.0569e-05	1.09494e-05	1.79689e-05	1.41139e-05	4.78559e-05	3.17269e-05	0.000116128	1.39699e-05	0	0.000520772	5.00626e-05	3.97323e-05	1.59974e-05	0	6e-05±4e-05
Propionibacterium acnes	0	0.00543863	0	0	0.00736648	0	0	0	0	0	0	0	0.00206759	0	0.00106±0.00063				Propionibacterium sp 434-HC2	0.000116259	4.37974e-05	2.69533e-05	1.41139e-05	2.39279e-05	6.34538e-05	7.14635e-05	8.38197e-05	0.000120385	3.30649e-05	1.00125e-05	0	1.59974e-05	0.000257692	6e-05±2e-05
Streptococcus	0	0	0	0	0.00736648	0	0	0	0	0.00735132	0	0	0	0	0.00105±0.00071				Mycobacterium parascrofulaceum	0	1.09494e-05	0.000188673	2.82277e-05	2.39279e-05	6.34538e-05	1.78659e-05	0	0.000170546	0.000123993	9.01127e-05	4.96653e-05	0	0	5e-05±2e-05
Streptococcus pseudopneumoniae	0	0	0	0	0	0	0	0	0	0.0147026	0	0	0	0	0.00105±0.00105				Sphingobacterium spiritivorum	1.0569e-05	0	9.88289e-05	0	0.000299099	3.17269e-05	6.25305e-05	0	0	2.47987e-05	1.00125e-05	6.95314e-05	4.79922e-05	0	5e-05±2e-05
Streptococcus intermedius	0	0	0	0.00623403	0	0	0	0	0	0.00735132	0	0	0	0	0.00097±0.00066				Lactobacillus fermentum	0	0	0	1.41139e-05	1.1964e-05	0	1.78659e-05	1.39699e-05	1.00321e-05	5.78636e-05	1.00125e-05	9.93306e-06	1.59974e-05	0	1e-05±0
Staphylococcus aureus	0	0	0	0	0.00736648	0	0	0	0	0	0	0	0	0.00618225	0.00097±0.00066
Citrobacter murliniae	0	0	0	0.00623403	0	0	0	0	0	0	0	0	0.00516897	0	0.00081±0.00056
Campylobacter	0.00513321	0	0	0	0	0	0	0	0	0	0	0	0.00413518	0	0.00066±0.00045
Actinomyces turicensis	0	0	0	0	0	0	0	0	0	0	0.00346777	0.0050984	0	0	0.00061±0.00042
Lactobacillus salivarius	0	0	0	0	0.00736648	0	0	0	0	0	0	0	0	0	0.00053±0.00053
Staphylococcus epidermidis	0	0	0	0	0.00736648	0	0	0	0	0	0	0	0	0	0.00053±0.00053
Bifidobacterium breve	0	0	0	0	0	0	0	0	0	0.00735132	0	0	0	0	0.00053±0.00053
Varibaculum cambriense	0	0	0	0	0	0	0	0	0	0	0	0.0050984	0.00206759	0	0.00051±0.00038
Bifidobacterium longum	0	0	0	0	0	0	0	0	0	0	0.00693553	0	0	0	5e-04±5e-04
Klebsiella granulomatis	0	0	0	0	0	0	0	0	0	0	0.00693553	0	0	0	5e-04±5e-04
Polyangiaceae	0	0	0	0	0	0	0	0	0	0	0.00693553	0	0	0	5e-04±5e-04
Sphingopyxis	0	0	0.0064973	0	0	0	0	0	0	0	0	0	0	0	0.00046±0.00046
Atopobium rimae	0	0	0	0.00623403	0	0	0	0	0	0	0	0	0	0	0.00045±0.00045
Propionibacterium lymphophilum	0	0	0	0.00623403	0	0	0	0	0	0	0	0	0	0	0.00045±0.00045
Mesorhizobium	0	0	0	0	0	0	0	0	0	0	0	0	0	0.00618225	0.00044±0.00044
Corynebacterium tuberculostearicum	0.0025666	0	0	0	0	0	0	0	0	0	0	0	0.00310138	0	4e-04±0.00028
Corynebacterium	0	0	0	0	0	0	0	0	0	0	0	0	0.00413518	0	3e-04±3e-04
Blautia glucerasea	0	0	0	0	0	0	0	0	0	0	0.00346777	0	0	0	0.00025±0.00025
Corynebacterium aurimucosum	0	0	0	0	0	0	0	0	0	0	0	0	0.00310138	0	0.00022±0.00022
Peptoniphilus harei	0	0	0	0	0	0	0	0	0	0	0	0	0.00310138	0	0.00022±0.00022
Lactobacillus coleohominis	0.0025666	0	0	0	0	0	0	0	0	0	0	0	0	0	0.00018±0.00018
Rothia	0.0025666	0	0	0	0	0	0	0	0	0	0	0	0	0	0.00018±0.00018
Corynebacterium sundsvallense	0	0	0	0	0	0	0	0	0	0	0	0	0.00206759	0	0.00015±0.00015
Pantoea	0	0	0	0	0	0	0	0	0	0	0	0	0.00206759	0	0.00015±0.00015
Proteobacteria	0	0	0	0	0	0	0	0	0	0	0	0	0.00206759	0	0.00015±0.00015
Ruminococcus bromii	0	0	0	0	0	0	0	0	0	0	0	0	0.00206759	0	0.00015±0.00015
Bacteroides fragilis	0	0	0	0	0	0	0	0	0	0	0	0	0.00103379	0	7e-05±7e-05
Burkholderiales	0	0	0	0	0	0	0	0	0	0	0	0	0.00103379	0	7e-05±7e-05
Corynebacterium imitans	0	0	0	0	0	0	0	0	0	0	0	0	0.00103379	0	7e-05±7e-05
Gemella haemolysans	0	0	0	0	0	0	0	0	0	0	0	0	0.00103379	0	7e-05±7e-05
Porphyromonas somerae	0	0	0	0	0	0	0	0	0	0	0	0	0.00103379	0	7e-05±7e-05
Acidaminococcus	0	0	0	0	0	0	0	0	0	0	0	0	0	0	0±0
Actinobaculum	0	0	0	0	0	0	0	0	0	0	0	0	0	0	0±0
Actinobaculum massiliense	0	0	0	0	0	0	0	0	0	0	0	0	0	0	0±0
Actinomyces europaeus	0	0	0	0	0	0	0	0	0	0	0	0	0	0	0±0
Actinomyces odontolyticus	0	0	0	0	0	0	0	0	0	0	0	0	0	0	0±0
Actinomyces radingae	0	0	0	0	0	0	0	0	0	0	0	0	0	0	0±0
Aerococcus urinae	0	0	0	0	0	0	0	0	0	0	0	0	0	0	0±0
Afipia broomeae	0	0	0	0	0	0	0	0	0	0	0	0	0	0	0±0
Alloscardovia omnicolens	0	0	0	0	0	0	0	0	0	0	0	0	0	0	0±0
Anaeroglobus	0	0	0	0	0	0	0	0	0	0	0	0	0	0	0±0
Anaerosphaera	0	0	0	0	0	0	0	0	0	0	0	0	0	0	0±0
Bacillus	0	0	0	0	0	0	0	0	0	0	0	0	0	0	0±0
Blautia	0	0	0	0	0	0	0	0	0	0	0	0	0	0	0±0
Brevundimonas mediterranea	0	0	0	0	0	0	0	0	0	0	0	0	0	0	0±0
Bulleidia extructa	0	0	0	0	0	0	0	0	0	0	0	0	0	0	0±0
Burkholderia	0	0	0	0	0	0	0	0	0	0	0	0	0	0	0±0
Chitinophagaceae	0	0	0	0	0	0	0	0	0	0	0	0	0	0	0±0
Clostridia	0	0	0	0	0	0	0	0	0	0	0	0	0	0	0±0
Clostridium XlVa	0	0	0	0	0	0	0	0	0	0	0	0	0	0	0±0
Clostridium innocuum	0	0	0	0	0	0	0	0	0	0	0	0	0	0	0±0
Clostridium ljungdahlii	0	0	0	0	0	0	0	0	0	0	0	0	0	0	0±0
Clostridium sensu stricto	0	0	0	0	0	0	0	0	0	0	0	0	0	0	0±0
Corynebacterium glucuronolyticum	0	0	0	0	0	0	0	0	0	0	0	0	0	0	0±0
Corynebacterium riegelii	0	0	0	0	0	0	0	0	0	0	0	0	0	0	0±0
Corynebacterium simulans	0	0	0	0	0	0	0	0	0	0	0	0	0	0	0±0
Dialister invisus	0	0	0	0	0	0	0	0	0	0	0	0	0	0	0±0
Dialister pneumosintes	0	0	0	0	0	0	0	0	0	0	0	0	0	0	0±0
Enterococcus faecalis	0	0	0	0	0	0	0	0	0	0	0	0	0	0	0±0
Eubacterium	0	0	0	0	0	0	0	0	0	0	0	0	0	0	0±0
Eubacterium rectale	0	0	0	0	0	0	0	0	0	0	0	0	0	0	0±0
Faecalibacterium	0	0	0	0	0	0	0	0	0	0	0	0	0	0	0±0
Ferrovum	0	0	0	0	0	0	0	0	0	0	0	0	0	0	0±0
Fusobacterium naviforme	0	0	0	0	0	0	0	0	0	0	0	0	0	0	0±0
Fusobacterium periodonticum	0	0	0	0	0	0	0	0	0	0	0	0	0	0	0±0
Haemophilus haemolyticus	0	0	0	0	0	0	0	0	0	0	0	0	0	0	0±0
Haemophilus parainfluenzae	0	0	0	0	0	0	0	0	0	0	0	0	0	0	0±0
Haemophilus piscium	0	0	0	0	0	0	0	0	0	0	0	0	0	0	0±0
Lactobacillus oris	0	0	0	0	0	0	0	0	0	0	0	0	0	0	0±0
Lactobacillus plantarum	0	0	0	0	0	0	0	0	0	0	0	0	0	0	0±0
Lactobacillus rhamnosus	0	0	0	0	0	0	0	0	0	0	0	0	0	0	0±0
Lactobacillus sobrius	0	0	0	0	0	0	0	0	0	0	0	0	0	0	0±0
Myxococcales	0	0	0	0	0	0	0	0	0	0	0	0	0	0	0±0
Neisseria	0	0	0	0	0	0	0	0	0	0	0	0	0	0	0±0
Olsenella	0	0	0	0	0	0	0	0	0	0	0	0	0	0	0±0
Peptostreptococcus stomatis	0	0	0	0	0	0	0	0	0	0	0	0	0	0	0±0
Prevotella	0	0	0	0	0	0	0	0	0	0	0	0	0	0	0±0
Prevotella buccae	0	0	0	0	0	0	0	0	0	0	0	0	0	0	0±0
Prevotella copri	0	0	0	0	0	0	0	0	0	0	0	0	0	0	0±0
Prevotella denticola	0	0	0	0	0	0	0	0	0	0	0	0	0	0	0±0
Prevotella histicola	0	0	0	0	0	0	0	0	0	0	0	0	0	0	0±0
Prevotella intermedia	0	0	0	0	0	0	0	0	0	0	0	0	0	0	0±0
Prevotella oris	0	0	0	0	0	0	0	0	0	0	0	0	0	0	0±0
Prevotella salivae	0	0	0	0	0	0	0	0	0	0	0	0	0	0	0±0
Propionibacterium propionicus	0	0	0	0	0	0	0	0	0	0	0	0	0	0	0±0
Propionimicrobium	0	0	0	0	0	0	0	0	0	0	0	0	0	0	0±0
Pseudoramibacter	0	0	0	0	0	0	0	0	0	0	0	0	0	0	0±0
Shigella flexneri	0	0	0	0	0	0	0	0	0	0	0	0	0	0	0±0
Sphingomonas	0	0	0	0	0	0	0	0	0	0	0	0	0	0	0±0
Staphylococcus	0	0	0	0	0	0	0	0	0	0	0	0	0	0	0±0
Streptococcus oralis	0	0	0	0	0	0	0	0	0	0	0	0	0	0	0±0
Streptococcus parasanguinis	0	0	0	0	0	0	0	0	0	0	0	0	0	0	0±0
Streptococcus sobrinus	0	0	0	0	0	0	0	0	0	0	0	0	0	0	0±0
Veillonella	0	0	0	0	0	0	0	0	0	0	0	0	0	0	0±0
Veillonella atypica	0	0	0	0	0	0	0	0	0	0	0	0	0	0	0±0
Veillonella dispar	0	0	0	0	0	0	0	0	0	0	0	0	0	0	0±0
The community composition in non-BV determined by 16S														The community composition in non-BV determined by metatranscriptome
Taxa	04_001_b	05_012_b	06_004_b	06_010_b	08_003_b	08_006_b	13_019_b	13_022_b	average ± standrad error					Taxa	04_001_b	05_012_b	06_004_b	06_010_b	08_003_b	08_006_b	13_019_b	13_022_b	average ± standrad error
Lactobacillus iners	98.9821	84.8698	86.4964	57.7716	36.3292	2.48418	98.0641	99.0114	70.50109±12.53715					Lactobacillus iners	99.0777	87.4682	97.3935	64.7904	6.07632	0.114445	99.7776	34.9703	61.20857±14.87681
Lactobacillus crispatus	0.17021	0	0.54248	0.0450005	51.9284	95.6996	0.110763	0.465206	18.6202±12.73481					Lactobacillus crispatus	0.148965	0.00603764	0.511595	0.0462646	87.1652	98.7534	0.000988053	0.513994	23.39331±15.22016
Lactobacillus gasseri	0	0.140746	1.6191	40.2934	0.0688705	0	0	0.0096918	5.26648±5.00771					Lactobacillus jensenii	0.0045084	0.00410019	0.00671266	0.0450799	5.02254	0.982043	0.0010828	63.9618	8.75348±7.91057
Lactobacillus vaginalis	0	0.609899	0.0417293	1.62002	9.36639	0.351535	0	0	1.4987±1.14082					Lactobacillus gasseri	0.00056355	0.190276	0.916234	32.7536	0.0579079	0.0495829	0.000568469	0.00739902	4.24702±4.07383
Streptococcus vestibularis	0	1.55993	7.63645	0	0.229568	0	0.0048158	0	1.17885±0.94192					Gardnerella vaginalis	0.248525	6.80627	0.219817	0.187864	0.183104	0.0198888	0.12237	0.27037	1.00728±0.8289
Lactobacillus salivarius	0	4.29275	1.57737	0	0	0	0	0	0.73376±0.54459					Lactobacillus vaginalis	0.0003757	0.603268	0.0284617	1.80613	1.23889	0.0396751	0.0010828	6.78809e-05	0.46474±0.24768
Megasphaera	0	2.16983	0	0	0	0	0	0	0.27123±0.27123					Lactobacillus salivarius	0	2.2715	0.313705	0.000311756	0.000867535	2.92697e-05	0.000148885	6.78809e-05	0.32333±0.281
Lactobacillus oris	0	1.51302	0.0166917	0	0	0	0	0	0.19121±0.18884					Atopobium vaginae	0.024984	0.665402	0.0341003	0.0446435	0.0358942	0.00234158	0.0150103	0.0483991	0.10885±0.07969
Atopobium vaginae	0	0.70373	0.116842	0.00900009	0.0573921	0.0820248	0	0.0290754	0.12476±0.08402					Lactobacillus oris	0	0.723481	0.0439456	0.00929033	0.0108984	0.000131714	0.00010828	0	0.09848±0.08944
Moraxella osloensis	0.0767613	0.0938306	0	0.0540005	0.344353	0	0.264869	0.0387672	0.10907±0.04486					Finegoldia magna	0.00976819	0.210146	0.00492262	0.00324226	0.00211462	0.000439046	0.00674042	0.00183278	0.0299±0.02577
Gardnerella vaginalis	0	0.574713	0.0751127	0	0.0573921	0.0234357	0.0818685	0.0387672	0.10641±0.0678					Sneathia amnii	0.0661232	0.0587994	0.0344583	0.0183313	0.00981398	0.00578077	0.0195716	0.0202285	0.02914±0.00789
Aerococcus christensenii	0	0.645086	0.0500751	0	0.0918274	0	0	0	0.09837±0.07902					Lactobacillus coleohominis	0	0.00716407	0.00179004	0.0751956	0.0747706	0.00241475	6.76749e-05	0.0622468	0.02796±0.01263
Novosphingobium	0.160198	0.0821018	0.0166917	0.0180002	0	0.128896	0.24079	0.10661	0.09416±0.02929					Sneathia sanguinegens	0.0430176	0.0200504	0.0460041	0.0076692	0.0349183	0.00466852	0.00629377	0.0532865	0.02699±0.00697
Bradyrhizobium denitrificans/Bradyrhizobium japonicum	0	0.0234577	0.0250376	0.0360004	0	0	0.544185	0	0.07859±0.06671					Prevotella timonensis	0.101251	0.00369468	0.0296252	0.017583	0.0149107	0.00630762	0.00136703	0.0225365	0.02466±0.01146
Ureaplasma parvum/Ureaplasma urealyticum	0.420519	0.0821018	0.0250376	0.0540005	0.0114784	0	0	0	0.07414±0.05058					Peptostreptococcus anaerobius	0.0178457	0.132648	0.0113668	0.00112232	0.00238572	0.00103907	0.000839169	0.00583776	0.02164±0.016
Sneathia sanguinegens	0	0.117288	0.108496	0	0.137741	0.210921	0.0048158	0	0.07241±0.02899					Prevotella bivia	0.0227298	0.0275749	0.0684692	0.00274345	0.0104646	0.00238548	0.00231448	0.0135762	0.01878±0.00785
Prevotella bivia	0	0.117288	0.317142	0	0.103306	0.0351535	0	0	0.07161±0.03901					Veillonella atypica	0.00018785	0.119762	0.00116353	0.000187054	0.000271105	0	8.12099e-05	0	0.01521±0.01494
Veillonella atypica	0	0.351865	0.0333834	0	0	0	0	0	0.04816±0.04358					Prevotella amnii	0.0572942	0.0273046	0.00214805	0.00773155	0.00189773	0.00345383	0.00378979	0.000339405	0.01299±0.00704
Finegoldia magna	0	0.19939	0	0	0.0688705	0	0.101132	0	0.04617±0.02594					Anaerococcus lactolyticus	0.00432055	0.00144182	0.0951408	0.000249405	0.000271105	1.46349e-05	0.000203025	0.000678809	0.01279±0.01178
Streptococcus parasanguinis	0	0.222848	0.133534	0	0.0114784	0	0	0	0.04598±0.03009					Lactobacillus johnsonii	0	0.00117148	0.00375909	0.0876658	0.000271105	8.78091e-05	2.707e-05	6.78809e-05	0.01163±0.01087
Streptococcus pseudopneumoniae	0	0.211119	0.125188	0	0.0229568	0	0	0	0.04491±0.02823					Escherichia coli	0.0022542	0.0254572	0.0361589	0.0053622	0.00265682	0.00185863	0.00370858	0.00251159	0.01±0.00467
Veillonellaceae	0	0.0586441	0.133534	0	0.0344353	0.128896	0	0	0.04444±0.02039					Lactobacillus fermentum	0	0.02762	0.0142308	0.0118467	0.0184351	0.000351237	1.3535e-05	0	0.00906±0.00375
Pseudomonas	0	0	0	0	0.0803489	0	0.154105	0.096918	0.04142±0.02149					Peptoniphilus lacrimalis	0.0105196	0.0442911	0.00304307	0.0024317	0.00298215	0.000761013	0.000649679	0.00617716	0.00886±0.00519
Sneathia amnii	0	0.117288	0	0.0180002	0.0459137	0.140614	0	0	0.04023±0.02027					Megasphaera genomosp type 1	0.0110831	0.00684867	0.0325788	0.00667158	0.00238572	0.000629299	0.000311305	0.00400497	0.00806±0.00373
Streptococcus pyogenes	0.0867737	0	0	0	0.229568	0	0	0	0.03954±0.02919					Streptococcus equinus	0.000751399	0.0512298	0.00868171	6.23512e-05	0	1.46349e-05	2.707e-05	0.000135762	0.00761±0.00632
Prevotella amnii	0	0.164204	0	0.00900009	0.0114784	0.0585892	0	0	0.03041±0.02036					Megasphaera sp UPII 199-6	0.0107074	0.00103631	0.0400075	0.00218229	0.00211462	0.000629299	0.0002707	0.00291888	0.00748±0.00479
Escherichia coli	0	0.105559	0.0918044	0	0	0	0	0	0.02467±0.0162					Peptoniphilus harei	0.00882894	0.0315399	0.0101137	0.0028058	0.00108442	0.000497585	0.00123168	0.00210431	0.00728±0.0037
Gemella	0	0	0.0500751	0	0.0459137	0.0234357	0.0577895	0	0.02215±0.00904					Enterococcus faecalis	0.00056355	0.051365	0.00134253	0.000623512	0.000271105	0.000190253	0.00029777	0.000339405	0.00687±0.00636
Fusobacterium gonidiaformans	0	0.175932	0	0	0	0	0	0	0.02199±0.02199					Veillonella parvula	0	0.0533475	0.000984524	6.23512e-05	5.42209e-05	1.46349e-05	6.76749e-05	6.78809e-05	0.00682±0.00665
Shigella sonnei	0	0	0.133534	0	0.0114784	0	0	0.0290754	0.02176±0.01638					Dialister micraerophilus	0.00469625	0.0437504	0.00205855	0.000810566	0.000650651	0.000204888	0.00029777	0.000950333	0.00668±0.00532
Peptostreptococcus anaerobius	0	0.152475	0	0	0	0	0	0	0.01906±0.01906					Streptococcus agalactiae	0	0.0430745	0.00590715	0.00049881	0.000379546	0	0.000609074	0.000203643	0.00633±0.0053
Prevotella copri	0	0	0	0	0.0803489	0.070307	0	0	0.01883±0.01236					Anaerococcus tetradius	0.0172822	0.0111741	0.00993474	0.00168348	0.00249416	0.000497585	0.00123168	0.00448014	0.0061±0.00214
Clostridiales BVAB2	0	0	0.108496	0	0.0229568	0.0117178	0	0	0.0179±0.01328					Peptoniphilus sp BV3AC2	0.00394485	0.0313597	8.95022e-05	0.00860447	0.000108442	5.85394e-05	0.00184076	0.000407286	0.0058±0.0038
Gemella haemolysans	0	0.0234577	0.116842	0	0	0	0	0	0.01754±0.01448					Prevotella melaninogenica	0.003757	0.0262232	0.000537013	0.00336697	0.00368702	0.000248793	5.41399e-05	0.00699173	0.00561±0.00306
Methylobacterium	0.0433868	0	0.0250376	0	0	0.0234357	0.00963159	0.0387672	0.01753±0.00626					Mageeibacillus indolicus	0.00056355	0.00428042	0.00895022	0.0187677	0.00374124	0.000190253	0.00651033	0.00162914	0.00558±0.00216
Prevotella	0	0	0	0	0.137741	0	0	0	0.01722±0.01722					Mobiluncus mulieris	0.0270504	0.00162205	0.000716018	0.00823036	0.000704872	0.00168301	0.00142117	0.000271524	0.00521±0.00325
Prevotella disiens	0	0	0.0166917	0	0	0.117178	0	0	0.01673±0.0145					Streptococcus pseudoporcinus	0	0.0345137	0.00537013	0.000187054	0.000216884	0	8.12099e-05	0	0.00505±0.00426
Dialister micraerophilus	0	0.117288	0	0	0.0114784	0	0	0	0.0161±0.01453					Anaerococcus hydrogenalis	0.00920464	0.0130665	0.000358009	0.00261875	0.000813314	0.000351237	0.00361384	0.000610928	0.00383±0.00169
Prevotella timonensis	0	0.0117288	0.00834585	0.00900009	0.0573921	0.0351535	0.0048158	0	0.0158±0.00712					Bifidobacterium breve	0	0.0202757	0.00545963	0	5.42209e-05	0	0	0	0.00322±0.00253
Prevotellaceae	0	0	0	0	0	0	0.125211	0	0.01565±0.01565					Anaerococcus prevotii	0.0118345	0.00788498	0.000268507	0.000374107	0.000216884	4.39046e-05	0.00161066	6.78809e-05	0.00279±0.0016
Coriobacteriaceae	0	0.0234577	0.0417293	0	0.0114784	0.0234357	0	0	0.01251±0.00554					Mycoplasma hominis	0.0033813	0.00045057	0.0139623	0.000249405	0.000704872	0.000204888	4.06049e-05	0.000814571	0.00248±0.00168
Parvimonas	0	0	0.0417293	0.00900009	0.0114784	0.0351535	0	0	0.01217±0.00598					Prevotella disiens	0.00432055	0.00734429	0.00116353	0.000748215	0.00157241	0.000395141	0.000609074	0.00203643	0.00227±0.00085
Streptococcus intermedius	0	0.070373	0.0250376	0	0	0	0	0	0.01193±0.00891					Megasphaera sp BV3C16-1	0.00056355	0.0169865	8.95022e-05	0.000124702	0.000108442	0	0	6.78809e-05	0.00224±0.00211
Streptophyta	0	0	0.0250376	0	0	0.070307	0	0	0.01192±0.0089					Porphyromonas uenonis	0.00751399	0.000495627	0.00456461	0.000623512	0.00113864	0.000453681	0.00018949	0.00135762	0.00204±0.00093
Streptococcus oralis	0	0.0938306	0	0	0	0	0	0	0.01173±0.01173					Streptococcus urinalis	0.000751399	0.0103181	0.00286407	0.000561161	5.42209e-05	0	0.000568469	0.000814571	0.00199±0.00123
Proteobacteria	0	0	0	0	0	0.0468713	0.0337106	0.0096918	0.01128±0.00656					Prevotella sp BV3P1	0.00788969	0.000675855	0.00223755	0.000997619	0.00113864	0.000321967	0.000487259	0.00190067	0.00196±0.00088
Myxococcales	0	0	0	0	0	0	0.0866843	0	0.01084±0.01084					Aerococcus urinae	0.0003757	0.012616	0.000179004	0.00049881	0.000379546	0	6.76749e-05	0.000407286	0.00182±0.00154
Actinomyces odontolyticus	0	0.0586441	0.0166917	0	0	0	0	0	0.00942±0.00733					Atopobium parvulum	0	0.011084	0.000447511	0.00199524	0	0	0	0	0.00169±0.00136
Atopobium	0	0	0.0500751	0	0.0229568	0	0	0	0.00913±0.0065					Staphylococcus epidermidis	0.000939249	0.00337928	0.00313258	0.00211994	0.00200617	0.000102444	0.000771494	0.000339405	0.0016±0.00044
Streptococcus	0	0.0234577	0.0417293	0	0	0	0	0	0.00815±0.00561					Peptoniphilus sp BV3C26	0.00131495	0.000946197	0.00080552	0.000187054	0.000379546	0.000102444	0.00837815	0.000407286	0.00157±0.00098
Streptococcus anginosus	0	0.0234577	0.0166917	0	0.0229568	0	0	0	0.00789±0.00391					Facklamia hominis	0.0003757	0.00788498	0.000626515	0.00049881	0.000108442	0	0.000311305	0.000271524	0.00126±0.00095
Peptoniphilus	0	0.0469153	0	0	0.0114784	0	0	0	0.0073±0.00583					Prevotella buccalis	0.00469625	0.000315399	0.00116353	0.000561161	0.000487988	0.000175618	0.00021656	0.000678809	0.00104±0.00053
Prevotella corporis	0	0	0	0	0.0573921	0	0	0	0.00717±0.00717					Bifidobacterium dentium	0.00018785	0.00536179	0.00187955	0	0	0	0	0	0.00093±0.00067
Anaerococcus	0.0200247	0	0	0	0.0344353	0	0	0	0.00681±0.00466					[Eubacterium] rectale	0.00206635	0.00112643	8.95022e-05	0.000935268	0.00140974	0.000219523	2.707e-05	0.00149338	0.00092±0.00026
Corynebacterium	0	0	0	0	0	0	0.0337106	0.0193836	0.00664±0.00455					Lactobacillus delbrueckii	0.00018785	0.001577	0.00304307	0.00112232	0.000487988	0.000336602	6.76749e-05	0.000135762	0.00087±0.00036
Rothia	0	0.0351865	0.0166917	0	0	0	0	0	0.00648±0.00459					Campylobacter ureolyticus	0.0018785	0.00162205	0	0.00105997	0.000162663	0.000556125	0.00124522	6.78809e-05	0.00082±0.00026
Lachnospiraceae BVAB1	0	0	0	0	0	0.0468713	0.0048158	0	0.00646±0.0058					Mobiluncus curtisii	0.00056355	0.000675855	0.00331158	0.000249405	0.000325325	8.78091e-05	0.000500794	0.000407286	0.00077±0.00037
Staphylococcus haemolyticus	0.0400494	0	0	0	0.0114784	0	0	0	0.00644±0.00501					Prevotella denticola	0.0015028	0.00301882	0.000537013	0.000561161	0.000271105	0.000131714	2.707e-05	6.78809e-05	0.00076±0.00036
Chitinophagaceae	0	0	0	0.00900009	0	0	0	0.0387672	0.00597±0.00482					Peptoniphilus duerdenii	0.0022542	0.00252319	0.000537013	0.000187054	0.000108442	1.46349e-05	6.76749e-05	0.000203643	0.00074±0.00037
Veillonella dispar	0	0.0469153	0	0	0	0	0	0	0.00586±0.00586					Haemophilus parainfluenzae	0	0.00437053	0.000895022	6.23512e-05	0.000162663	2.92697e-05	6.76749e-05	6.78809e-05	0.00071±0.00053
Brevundimonas mediterranea	0	0	0.00834585	0	0	0	0.0385264	0	0.00586±0.00478					Fusobacterium nucleatum	0	0.0051365	0	0.000187054	0	0	0.00021656	6.78809e-05	7e-04±0.00063
Anaerococcus tetradius	0	0	0.0250376	0	0.0114784	0	0	0	0.00456±0.00325					Staphylococcus simulans	0.00056355	0.00351445	0.000358009	0.00049881	0	0	5.41399e-05	0	0.00062±0.00042
Corynebacterium riegelii	0	0.0351865	0	0	0	0	0	0	0.0044±0.0044					Aerococcus viridans	0	0.00455076	0.000179004	6.23512e-05	0	1.46349e-05	2.707e-05	6.78809e-05	0.00061±0.00056
Atopobium rimae	0	0	0	0	0	0.0351535	0	0	0.00439±0.00439					Veillonella seminalis	0.00018785	0.00283859	0	0	5.42209e-05	0	0	0	0.00039±0.00035
Parvimonas micra	0	0	0	0	0	0.0351535	0	0	0.00439±0.00439					Corynebacterium pseudogenitalium	0.0003757	0.000946197	0.000716018	0.000311756	0.000162663	2.92697e-05	0.000311305	0	0.00036±0.00012
Prevotella buccalis	0	0	0	0	0	0.0351535	0	0	0.00439±0.00439					Atopobium sp BV3Ac4	0.0003757	0.00211768	0	6.23512e-05	0	0	4.06049e-05	0	0.00032±0.00026
Anaerococcus hydrogenalis	0	0	0	0	0	0	0	0.0290754	0.00363±0.00363					Eremococcus coleocola	0	0.00171217	0.000179004	0.000249405	0.000162663	0	0.00010828	0.000135762	0.00032±2e-04
Peptoniphilus harei	0	0	0	0	0	0	0	0.0290754	0.00363±0.00363					Enterococcus faecium	0	0.00135171	0.000984524	6.23512e-05	0	0	1.3535e-05	0	3e-04±0.00019
Staphylococcus epidermidis	0	0	0.0166917	0	0.0114784	0	0	0	0.00352±0.00236					Peptoniphilus indolicus	0.000939249	0.000765969	8.95022e-05	0.000124702	5.42209e-05	0	9.47449e-05	0.000135762	0.00028±0.00013
Alphaproteobacteria	0	0	0	0.0270003	0	0	0	0	0.00338±0.00338					Propionibacterium sp 409-HC1	0.00056355	0.000180228	0	0.000249405	0.000704872	7.31743e-05	0.00021656	0.000203643	0.00027±8e-05
Corynebacterium imitans	0	0	0	0	0	0	0.0144474	0.0096918	0.00302±0.00203					Coriobacteriaceae bacterium BV3Ac1	0.00169065	0.000315399	0	0	0	0	4.06049e-05	6.78809e-05	0.00026±0.00021
Bacteroides vulgatus	0	0	0	0	0.0229568	0	0	0	0.00287±0.00287					Porphyromonas asaccharolytica	0.0015028	0.000135171	0.000268507	0	0	2.92697e-05	2.707e-05	6.78809e-05	0.00025±0.00018
Mobiluncus mulieris	0	0	0	0	0.0229568	0	0	0	0.00287±0.00287					Propionibacterium sp 434-HC2	0.0003757	0.000360456	0.000179004	0.000187054	0.000271105	5.85394e-05	0.00018949	0	2e-04±5e-05
Peptoniphilus lacrimalis	0	0	0	0	0.0229568	0	0	0	0.00287±0.00287					Staphylococcus aureus	0	0.000675855	0.000268507	0.000374107	5.42209e-05	1.46349e-05	0.000148885	6.78809e-05	2e-04±8e-05
Veillonella montpellieriensis	0	0	0	0	0.0229568	0	0	0	0.00287±0.00287					Prevotella oralis	0.00056355	0.000135171	0.000268507	0.000374107	5.42209e-05	1.46349e-05	0	6.78809e-05	0.00018±7e-05
Streptococcus agalactiae	0	0	0	0	0	0	0.0192632	0	0.00241±0.00241					Actinomyces turicensis	0	0.00117148	8.95022e-05	0	0	1.46349e-05	0	0	0.00016±0.00014
Staphylococcus aureus	0	0	0.0166917	0	0	0	0	0	0.00209±0.00209					Staphylococcus lugdunensis	0	0.000495627	0.000179004	0.000124702	5.42209e-05	2.92697e-05	0.00021656	6.78809e-05	0.00015±6e-05
Bifidobacterium longum	0	0.0117288	0	0	0	0	0	0	0.00147±0.00147					Klebsiella pneumoniae	0	0.000270342	0.000179004	0	5.42209e-05	8.78091e-05	0.00016242	0.000135762	0.00011±3e-05
Haemophilus piscium	0	0.0117288	0	0	0	0	0	0	0.00147±0.00147					Corynebacterium glucuronolyticum	0.00018785	0.000315399	0	0.000187054	0.000108442	0	6.76749e-05	0	0.00011±4e-05
Mobiluncus	0	0.0117288	0	0	0	0	0	0	0.00147±0.00147					Acinetobacter baumannii	0	0.000135171	8.95022e-05	0.000124702	0.000108442	2.92697e-05	2.707e-05	0.000203643	9e-05±2e-05
Clostridiales BVAB3	0	0	0	0	0	0.0117178	0	0	0.00146±0.00146					Corynebacterium striatum	0.0003757	4.5057e-05	8.95022e-05	0.000124702	0	2.92697e-05	2.707e-05	0	9e-05±4e-05
Fusobacterium nucleatum	0	0	0	0	0	0.0117178	0	0	0.00146±0.00146					Treponema phagedenis	0.0003757	4.5057e-05	8.95022e-05	6.23512e-05	0	0	1.3535e-05	0	7e-05±4e-05
Moryella	0	0	0	0	0	0.0117178	0	0	0.00146±0.00146					Corynebacterium jeikeium	0	0.000135171	8.95022e-05	0.000249405	0	0	1.3535e-05	0	6e-05±3e-05
Prevotella intermedia	0	0	0	0	0	0.0117178	0	0	0.00146±0.00146					Actinomyces urogenitalis	0	0.000315399	0	0	5.42209e-05	0	0	6.78809e-05	5e-05±4e-05
Actinomycetales	0	0	0	0	0.0114784	0	0	0	0.00143±0.00143					Chryseobacterium gleum	0	0.000315399	8.95022e-05	0	0	0	2.707e-05	0	5e-05±4e-05
Bacteroides coagulans	0	0	0	0	0.0114784	0	0	0	0.00143±0.00143					Prevotella ruminicola	0	0.000225285	0	6.23512e-05	0.000108442	0	0	0	5e-05±3e-05
Brochothrix	0	0	0	0	0.0114784	0	0	0	0.00143±0.00143					Proteus mirabilis	0	9.0114e-05	8.95022e-05	6.23512e-05	5.42209e-05	1.46349e-05	1.3535e-05	0	4e-05±1e-05
Burkholderiales	0	0	0	0	0.0114784	0	0	0	0.00143±0.00143					Corynebacterium genitalium	0	4.5057e-05	8.95022e-05	6.23512e-05	5.42209e-05	0	5.41399e-05	0	4e-05±1e-05
Citrobacter murliniae	0	0	0	0	0.0114784	0	0	0	0.00143±0.00143					Acidaminococcus sp BV3L6	0	0.000180228	0	6.23512e-05	0	0	0	0	3e-05±2e-05
Clostridiales	0	0	0	0	0.0114784	0	0	0	0.00143±0.00143					Actinomyces neuii	0	0	8.95022e-05	0	5.42209e-05	0	2.707e-05	6.78809e-05	3e-05±1e-05
Faecalibacterium	0	0	0	0	0.0114784	0	0	0	0.00143±0.00143					Jonquetella sp BV3C21	0	4.5057e-05	0	0.000124702	0	0	0	6.78809e-05	3e-05±2e-05
Sphingopyxis	0	0	0	0	0.0114784	0	0	0	0.00143±0.00143					Corynebacterium aurimucosum	0	0.000180228	0	0	0	0	0	0	2e-05±2e-05
Staphylococcus	0	0	0	0	0.0114784	0	0	0	0.00143±0.00143					Mycobacterium parascrofulaceum	0	4.5057e-05	8.95022e-05	0	0	0	2.707e-05	0	2e-05±1e-05
Blautia glucerasea	0	0	0	0.00900009	0	0	0	0	0.00113±0.00113					Roseomonas cervicalis	0	4.5057e-05	0	0	5.42209e-05	1.46349e-05	1.3535e-05	0	2e-05±1e-05
Mesorhizobium	0	0	0	0.00900009	0	0	0	0	0.00113±0.00113					Propionimicrobium lymphophilum	0	0	0	0.000124702	0	0	0	0	2e-05±2e-05
Bifidobacterium bifidum	0	0	0.00834585	0	0	0	0	0	0.00104±0.00104					Corynebacterium lipophiloflavum	0	4.5057e-05	0	0	0	1.46349e-05	5.41399e-05	0	1e-05±1e-05
Corynebacterium glucuronolyticum	0	0	0.00834585	0	0	0	0	0	0.00104±0.00104					Sphingobacterium spiritivorum	0	0	0	6.23512e-05	0	0	1.3535e-05	0	1e-05±1e-05
Acidaminococcus	0	0	0	0	0	0	0	0	0±0					Actinobaculum massiliense	0	0	0	0	5.42209e-05	0	0	0	1e-05±1e-05
Actinobaculum	0	0	0	0	0	0	0	0	0±0					Actinotignum schaalii	0	4.5057e-05	0	0	0	0	0	0	1e-05±1e-05
Actinobaculum massiliense	0	0	0	0	0	0	0	0	0±0					Actinomyces coleocanis	0	0	0	0	0	0	0	0	0±0
Actinobaculum schaalii	0	0	0	0	0	0	0	0	0±0					Actinomyces europaeus	0	0	0	0	0	0	0	0	0±0
Actinomyces	0	0	0	0	0	0	0	0	0±0					Brevibacterium mcbrellneri	0	0	0	0	0	0	0	0	0±0
Actinomyces europaeus	0	0	0	0	0	0	0	0	0±0					Propionimicrobium sp BV2F7	0	0	0	0	0	0	0	0	0±0
Actinomyces hongkongensis	0	0	0	0	0	0	0	0	0±0
Actinomyces neuii	0	0	0	0	0	0	0	0	0±0
Actinomyces radingae	0	0	0	0	0	0	0	0	0±0
Actinomyces turicensis	0	0	0	0	0	0	0	0	0±0
Actinomyces urogenitalis	0	0	0	0	0	0	0	0	0±0
Aerococcus urinae	0	0	0	0	0	0	0	0	0±0
Afipia broomeae	0	0	0	0	0	0	0	0	0±0
Alloscardovia omnicolens	0	0	0	0	0	0	0	0	0±0
Anaerococcus lactolyticus	0	0	0	0	0	0	0	0	0±0
Anaeroglobus	0	0	0	0	0	0	0	0	0±0
Anaerosphaera	0	0	0	0	0	0	0	0	0±0
Atopobium minutum	0	0	0	0	0	0	0	0	0±0
Atopobium parvulum	0	0	0	0	0	0	0	0	0±0
Bacillus	0	0	0	0	0	0	0	0	0±0
Bacteroides fragilis	0	0	0	0	0	0	0	0	0±0
Bacteroidetes	0	0	0	0	0	0	0	0	0±0
Bifidobacterium breve	0	0	0	0	0	0	0	0	0±0
Blautia	0	0	0	0	0	0	0	0	0±0
Bulleidia	0	0	0	0	0	0	0	0	0±0
Bulleidia extructa	0	0	0	0	0	0	0	0	0±0
Burkholderia	0	0	0	0	0	0	0	0	0±0
Byssovorax	0	0	0	0	0	0	0	0	0±0
Campylobacter	0	0	0	0	0	0	0	0	0±0
Campylobacter ureolyticus	0	0	0	0	0	0	0	0	0±0
Carnobacterium	0	0	0	0	0	0	0	0	0±0
Caulobacter leidyi	0	0	0	0	0	0	0	0	0±0
Clostridia	0	0	0	0	0	0	0	0	0±0
Clostridiales_Incertae Sedis XI	0	0	0	0	0	0	0	0	0±0
Clostridium XlVa	0	0	0	0	0	0	0	0	0±0
Clostridium innocuum	0	0	0	0	0	0	0	0	0±0
Clostridium ljungdahlii	0	0	0	0	0	0	0	0	0±0
Clostridium sensu stricto	0	0	0	0	0	0	0	0	0±0
Corynebacterium aurimucosum	0	0	0	0	0	0	0	0	0±0
Corynebacterium freneyi	0	0	0	0	0	0	0	0	0±0
Corynebacterium pyruviciproducens	0	0	0	0	0	0	0	0	0±0
Corynebacterium simulans	0	0	0	0	0	0	0	0	0±0
Corynebacterium sundsvallense	0	0	0	0	0	0	0	0	0±0
Corynebacterium tuberculostearicum	0	0	0	0	0	0	0	0	0±0
Delftia acidovorans/Delftia lacustris	0	0	0	0	0	0	0	0	0±0
Dialister	0	0	0	0	0	0	0	0	0±0
Dialister invisus	0	0	0	0	0	0	0	0	0±0
Dialister pneumosintes	0	0	0	0	0	0	0	0	0±0
Enterococcus faecalis	0	0	0	0	0	0	0	0	0±0
Eubacterium	0	0	0	0	0	0	0	0	0±0
Eubacterium rectale	0	0	0	0	0	0	0	0	0±0
Ferrovum	0	0	0	0	0	0	0	0	0±0
Firmicutes	0	0	0	0	0	0	0	0	0±0
Fusobacterium naviforme	0	0	0	0	0	0	0	0	0±0
Fusobacterium periodonticum	0	0	0	0	0	0	0	0	0±0
Gardnerella	0	0	0	0	0	0	0	0	0±0
Haemophilus haemolyticus	0	0	0	0	0	0	0	0	0±0
Haemophilus parainfluenzae	0	0	0	0	0	0	0	0	0±0
Klebsiella granulomatis	0	0	0	0	0	0	0	0	0±0
Lachnospiraceae	0	0	0	0	0	0	0	0	0±0
Lactobacillus	0	0	0	0	0	0	0	0	0±0
Lactobacillus coleohominis	0	0	0	0	0	0	0	0	0±0
Lactobacillus plantarum	0	0	0	0	0	0	0	0	0±0
Lactobacillus rhamnosus	0	0	0	0	0	0	0	0	0±0
Lactobacillus sobrius	0	0	0	0	0	0	0	0	0±0
Megasphaera micronuciformis	0	0	0	0	0	0	0	0	0±0
Micrococcus	0	0	0	0	0	0	0	0	0±0
Mobiluncus curtisii	0	0	0	0	0	0	0	0	0±0
Murdochiella	0	0	0	0	0	0	0	0	0±0
Mycoplasma hominis	0	0	0	0	0	0	0	0	0±0
Neisseria	0	0	0	0	0	0	0	0	0±0
Olsenella	0	0	0	0	0	0	0	0	0±0
Pantoea	0	0	0	0	0	0	0	0	0±0
Peptoniphilus indolicus	0	0	0	0	0	0	0	0	0±0
Peptostreptococcus	0	0	0	0	0	0	0	0	0±0
Peptostreptococcus stomatis	0	0	0	0	0	0	0	0	0±0
Polyangiaceae	0	0	0	0	0	0	0	0	0±0
Porphyromonas bennonis	0	0	0	0	0	0	0	0	0±0
Porphyromonas somerae	0	0	0	0	0	0	0	0	0±0
Porphyromonas uenonis	0	0	0	0	0	0	0	0	0±0
Prevotella bergensis	0	0	0	0	0	0	0	0	0±0
Prevotella buccae	0	0	0	0	0	0	0	0	0±0
Prevotella denticola	0	0	0	0	0	0	0	0	0±0
Prevotella histicola	0	0	0	0	0	0	0	0	0±0
Prevotella oris	0	0	0	0	0	0	0	0	0±0
Prevotella salivae	0	0	0	0	0	0	0	0	0±0
Propionibacterium acnes	0	0	0	0	0	0	0	0	0±0
Propionibacterium lymphophilum	0	0	0	0	0	0	0	0	0±0
Propionibacterium propionicus	0	0	0	0	0	0	0	0	0±0
Propionimicrobium	0	0	0	0	0	0	0	0	0±0
Pseudomonas gessardii	0	0	0	0	0	0	0	0	0±0
Pseudoramibacter	0	0	0	0	0	0	0	0	0±0
Ruminococcus bromii	0	0	0	0	0	0	0	0	0±0
Selenomonadales	0	0	0	0	0	0	0	0	0±0
Shigella flexneri	0	0	0	0	0	0	0	0	0±0
Sneathia	0	0	0	0	0	0	0	0	0±0
Sphingomonas	0	0	0	0	0	0	0	0	0±0
Streptococcus sobrinus	0	0	0	0	0	0	0	0	0±0
Sutterella	0	0	0	0	0	0	0	0	0±0
Varibaculum	0	0	0	0	0	0	0	0	0±0
Varibaculum cambriense	0	0	0	0	0	0	0	0	0±0
Veillonella	0	0	0	0	0	0	0	0	0±0

## Sheet: 7. BWA gene and KO annotation
The gene expression based on customized reference database with KO annotation
gene	04_001_a	04_001_b	04_001_c	04_001_d	04_001_e	05_001_a	05_001_b	05_012_a	05_012_b	06_001_a	06_001_b	06_004_a	06_004_b	06_004_c	06_004_d	06_004_e	06_006_a	06_006_b	06_010_a	06_010_b	07_001_a	07_001_b	08_003_a	08_003_b	08_006_a	08_006_b	08_006_c	08_006_d	08_006_e	13_019_a	13_019_b	13_019_c	13_019_d	13_019_e	13_022_a	13_022_b	15_006_a	15_006_b	17_004_a	17_004_b	KEGG	genome
ACKR01000034&locus_tag=HMPREF0506_0577	0	0	0	0	0	0	0	0	0	0	0	0	0	0	0	0	0	0	0	0	0	0	0	0	0	0	0	2	0	0	0	0	0	0	0	0	0	0	0	0	ko:K00001	Lactobacillus crispatus JV-V01
ACKR01000035&locus_tag=HMPREF0506_0595	0	0	0	0	0	0	0	0	0	0	0	0	0	0	0	0	0	0	0	0	0	0	0	44	0	19	26	12	13	0	0	0	0	0	0	0	0	0	0	0	ko:K00001	Lactobacillus crispatus JV-V01
KI411428&locus_tag=HMPREF0525_00206	0	0	0	0	0	0	0	0	0	0	0	0	0	0	0	8	0	0	0	0	0	0	0	164	0	0	0	99	0	0	0	0	0	0	0	1068	0	0	0	0	ko:K00001	Lactobacillus jensenii 27-2-CHN
GL545251&locus_tag=LBJG_01465	0	0	0	507	0	0	0	0	0	0	0	0	0	0	4	125	0	0	0	0	0	0	0	0	0	3	4	4	0	0	0	0	0	0	0	2	0	0	0	0	ko:K00001	Lactobacillus jensenii 1153
AEKL01000032&locus_tag=HMPREF9265_0981	0	0	0	0	0	0	0	0	4	0	0	0	0	0	0	0	0	0	0	0	0	0	0	0	0	0	0	0	0	0	0	0	0	0	0	0	0	0	0	0	ko:K00001	Lactobacillus oris PB013-T2-3
AEKL01000065&locus_tag=HMPREF9265_1577	0	0	0	0	0	0	0	0	2	0	0	0	0	0	0	0	0	0	0	0	0	0	0	0	0	0	0	0	0	0	0	0	0	0	0	0	0	0	0	0	ko:K00001	Lactobacillus oris PB013-T2-3
GG704606&locus_tag=HMPREF0508_00258	0	0	0	0	0	0	0	0	0	0	0	0	0	0	0	0	0	0	0	0	0	0	0	6	0	0	0	0	0	0	0	0	0	0	0	0	0	0	0	0	ko:K00001	Lactobacillus crispatus MV-3A-US
AEBA01000074&locus_tag=HMPREF9269_0298	0	0	0	0	0	0	0	0	28	0	0	0	10	0	0	0	0	0	0	0	0	0	0	0	0	0	0	0	0	0	0	0	0	0	0	0	0	0	0	0	ko:K00001	Lactobacillus salivarius ACS-116-V-Col5a
CM000953&locus_tag=HMPREF0526_10951	0	0	0	0	0	0	0	0	0	0	0	0	0	0	0	1	0	0	0	0	0	0	0	1	0	0	0	8	0	0	0	0	0	0	0	0	0	0	0	0	ko:K00001	Lactobacillus jensenii JV-V16
KB373336&locus_tag=HMPREF9281_01239	0	0	0	0	0	0	0	0	0	0	0	0	0	0	0	4	0	0	0	0	0	0	0	0	0	0	0	0	0	0	0	2	0	0	0	0	0	0	0	0	ko:K00001	Staphylococcus epidermidis BVS058A4
KB373338&locus_tag=HMPREF9281_02021	0	0	0	0	0	0	0	0	0	0	0	0	0	0	0	12	0	0	0	0	0	0	0	0	0	0	0	0	0	0	0	0	0	0	0	0	0	0	0	0	ko:K00001	Staphylococcus epidermidis BVS058A4
KB373338&locus_tag=HMPREF9281_02022	0	0	0	0	0	0	0	0	0	0	0	0	0	0	0	2	0	0	0	0	0	0	0	0	0	0	0	0	0	0	0	0	0	0	0	0	0	0	0	0	ko:K00001	Staphylococcus epidermidis BVS058A4
GG693412&locus_tag=HMPREF0549_1299	0	0	0	0	0	0	0	0	11	0	0	0	0	0	0	14	0	0	0	17	0	0	0	35	0	0	24	12	0	0	0	1	0	0	0	0	0	0	0	0	ko:K00001	Lactobacillus vaginalis ATCC 49540
ACGO02000001&locus_tag=HMPREF0514_10548	0	0	0	0	0	0	0	0	0	0	0	0	4	0	4	0	0	0	0	11	0	0	0	0	0	0	0	0	0	0	0	0	0	0	0	0	0	0	0	0	ko:K00001	Lactobacillus gasseri JV-V03
GL877794&locus_tag=HMPREF0509_01992	0	0	0	0	0	0	0	0	0	0	0	0	0	0	0	0	0	0	0	0	0	0	0	16	0	20	15	8	9	0	0	0	0	0	0	0	0	0	0	0	ko:K00001	Lactobacillus crispatus SJ-3C-US
AGZF01000003&locus_tag=HMPREF9250_01307	0	0	0	0	0	0	0	0	0	0	0	0	0	0	0	0	0	0	0	0	0	0	0	2	0	0	0	0	0	0	0	0	0	0	0	0	0	0	0	0	ko:K00001	Lactobacillus crispatus FB049-03
AZIR01000016&locus_tag=HMPREF1256_0426	0	0	0	0	0	0	0	0	0	0	0	0	0	0	0	2	0	0	0	0	0	0	0	0	0	0	0	0	0	0	0	0	0	0	4	0	0	0	0	0	ko:K00001	Streptococcus agalactiae BV3L5
AWXA01000057&locus_tag=HMPREF1250_0072	0	0	0	0	0	0	0	0	0	0	0	0	0	0	0	0	0	0	0	0	0	0	0	0	5	0	0	0	0	0	0	0	0	0	0	0	0	0	0	0	ko:K00001	Megasphaera sp. BV3C16-1
CP002743&locus_tag=HMPREF9228_1272	0	0	0	0	0	0	0	0	0	0	0	0	0	0	0	0	0	0	1	0	0	0	0	0	1	0	0	0	0	2	0	0	0	0	0	0	0	0	0	0	ko:K00001	Bifidobacterium breve ACS-071-V-Sch8b
GG698805&locus_tag=HMPREF0501_01347	0	0	0	0	0	0	0	0	0	0	0	0	0	0	0	16	0	0	0	0	0	0	0	2	0	0	8	0	0	0	0	0	0	0	0	0	0	0	0	0	ko:K00001	Lactobacillus coleohominis 101-4-CHN
NZ_KB906609.1&locus_tag=F823_RS0102530	2	0	2	0	0	0	0	6	6	0	108	3341	0	656	0	22	0	46	0	0	0	0	0	0	173	2	0	0	2	12	0	0	0	0	2385	0	0	2	0	2	ko:K00001	Peptostreptococcus anaerobius DSM 2949 genomic scaffold F823DRAFT_scaffold00005.5
AEKL01000089&locus_tag=HMPREF9265_0082	0	0	0	0	0	0	0	0	2	0	0	0	0	0	0	0	0	0	0	0	0	0	0	0	0	0	0	0	0	0	0	0	0	0	0	0	0	0	0	0	ko:K00002	Lactobacillus oris PB013-T2-3
ADGP01000023&locus_tag=HMPREF0889_1204	219	0	0	0	0	16	28	4	0	0	0	45	0	0	0	0	0	0	118	0	22	4	0	0	0	0	0	0	0	0	0	0	0	0	0	0	0	0	0	0	ko:K00003	Megasphaera sp. type_1
AGYD01000003&locus_tag=HMPREF9309_00465	0	0	0	0	0	0	0	8	0	0	0	0	0	0	0	0	0	0	0	0	0	0	0	0	0	0	2	0	0	0	0	0	0	0	4	0	0	0	0	6	ko:K00003	Campylobacter ureolyticus ACS-301-V-Sch3b
AFIJ01000008&locus_tag=HMPREF1039_0057	722	0	0	0	778	35	109	34	2	126	108	438	0	417	36	0	208	312	58	0	246	182	252	0	0	0	0	2	0	245	0	0	0	0	206	0	75	198	327	130	ko:K00003	Megasphaera sp. UPII 199-6
AFDI01000007&locus_tag=HMPREF9435_0087	213	0	0	0	61	1371	928	191	14	57	53	17	0	163	0	2	80	251	840	0	165	239	4	0	1468	2	0	2	0	2395	2	0	0	0	50	0	221	521	62	509	ko:K00003	Gardnerella vaginalis 315-A
ADBR01000031&locus_tag=HMPREF0578_0280	0	0	0	0	0	0	0	0	0	4	24	18	0	0	0	0	0	0	0	0	0	0	0	0	0	0	0	0	0	0	0	0	0	0	0	0	0	0	0	0	ko:K00003	Mobiluncus mulieris 28-1
AWUP01000011&locus_tag=HMPREF1248_0863	0	0	0	0	0	0	0	0	0	0	0	4	0	0	0	0	0	0	0	0	0	0	0	0	0	0	0	0	0	0	0	0	0	0	0	0	0	0	0	0	ko:K00003	Coriobacteriaceae bacterium BV3Ac1
CP002104&locus_tag=HMPREF0421_20315	11	0	0	0	10	51	34	0	0	3	4	2	0	16	0	0	17	55	29	0	23	24	0	0	209	0	0	0	0	107	0	0	0	0	2	0	10	40	5	56	ko:K00003	Gardnerella vaginalis ATCC 14019
AEBA01000044&locus_tag=HMPREF9269_1848	0	0	0	0	0	0	0	0	19	0	0	0	4	0	0	0	0	0	0	0	0	0	0	0	0	0	0	0	0	0	0	0	0	0	0	0	0	0	0	0	ko:K00003	Lactobacillus salivarius ACS-116-V-Col5a
KB373335&locus_tag=HMPREF9281_00615	0	0	0	0	0	0	0	0	0	0	0	0	0	0	0	14	0	0	0	0	0	0	0	0	0	0	0	2	0	0	0	0	0	0	0	0	0	0	0	0	ko:K00003	Staphylococcus epidermidis BVS058A4
AEEQ01000002&locus_tag=HMPREF0168_0032	0	0	0	0	0	0	0	0	0	0	0	0	0	0	0	0	0	0	1	0	0	0	0	0	2	0	0	0	0	0	0	0	0	0	0	0	0	0	0	0	ko:K00003	Bifidobacterium dentium ATCC 27679
GG693413&locus_tag=HMPREF0549_0427	0	0	0	0	0	0	0	0	2	0	0	0	4	0	0	4	0	0	0	5	0	0	0	45	0	0	4	4	0	0	0	0	0	0	0	0	0	0	0	0	ko:K00003	Lactobacillus vaginalis ATCC 49540
AENP01000027&locus_tag=HMPREF9286_0806	10	0	0	0	7	0	0	0	0	22	8	11	0	52	0	0	4	0	10	0	10	0	2	0	4	0	0	0	0	15	0	0	0	0	2	0	0	4	0	10	ko:K00003	Peptoniphilus harei ACS-146-V-Sch2b
AFUI01000010&locus_tag=HMPREF9489_1334	0	0	0	0	0	0	0	0	0	0	0	0	0	3	0	0	0	0	0	0	0	0	0	0	0	0	2	0	0	0	0	0	0	0	0	0	0	0	0	0	ko:K00003	Finegoldia magna SY403409CC001050417
ACGO02000001&locus_tag=HMPREF0514_10727	0	0	0	0	0	0	0	0	0	0	0	0	4	0	0	0	0	0	0	0	0	0	0	0	0	0	0	0	0	0	0	0	0	0	0	0	0	0	0	0	ko:K00003	Lactobacillus gasseri JV-V03
CP001849&locus_tag=HMPREF0424_1231	565	0	0	1	1539	2958	1983	73	16	496	396	1484	0	12	28	6	626	314	1005	0	4020	3372	64	0	113	0	0	0	0	137	2	2	6	0	2950	2	2366	1789	1951	928	ko:K00003	Gardnerella vaginalis 409-05
AEPZ01000001&locus_tag=HMPREF0576_0094	0	0	0	0	0	0	0	8	0	0	0	0	0	0	0	0	0	0	0	0	0	0	0	0	0	0	0	0	0	26	0	0	0	0	0	0	0	0	0	0	ko:K00003	Mobiluncus curtisii subsp. holmesii ATCC 35242
ACKW01000048&locus_tag=HMPREF0577_1659	0	0	0	0	0	0	0	0	0	10	77	28	0	0	0	0	0	2	0	0	0	0	0	0	0	0	0	0	0	0	0	0	0	0	0	0	0	0	0	0	ko:K00003	Mobiluncus mulieris ATCC 35243
AEGV01000035&locus_tag=HMPREF9278_2079	0	0	0	0	0	0	0	0	0	0	6	16	0	0	0	0	0	0	0	0	0	0	0	0	0	0	0	0	0	0	0	0	0	0	0	0	0	0	0	0	ko:K00003	Mobiluncus mulieris FB024-16
ADGR01000056&locus_tag=HMPREF0891_1900	0	0	0	0	0	0	0	0	0	0	0	0	0	0	0	0	0	0	0	0	0	0	0	0	0	0	2	0	0	0	0	0	0	0	0	0	0	0	0	0	ko:K00003	Lactobacillus crispatus 214-1
CP002725&locus_tag=HMPREF9231_1241	55	0	0	0	28	670	458	22	0	43	28	8	0	18	0	0	51	185	166	0	97	123	0	0	546	0	0	0	0	374	0	0	0	0	22	0	85	189	82	260	ko:K00003	Gardnerella vaginalis HMP9231
AEDP01000049&locus_tag=HMPREF9289_1008	0	0	0	0	0	0	0	0	0	0	0	0	0	0	0	0	0	0	2	0	0	0	0	0	0	0	6	0	0	0	0	0	0	0	0	0	0	0	0	0	ko:K00003	Finegoldia magna BVS033A4
AEDR01000063&locus_tag=HMPREF9321_0085	0	0	0	0	0	0	0	0	4	0	0	0	0	0	0	0	0	0	0	0	0	0	0	0	0	0	0	0	0	0	0	0	0	0	0	0	0	0	0	0	ko:K00003	Veillonella atypica ACS-049-V-Sch6
JH932273&locus_tag=HMPREF9249_01645	0	0	0	0	0	0	0	0	0	0	0	0	0	0	0	0	0	0	0	0	0	0	0	0	0	0	0	2	0	0	0	0	0	0	0	0	0	0	0	0	ko:K00003	Lactobacillus crispatus FB077-07
GG666044&locus_tag=HMPREF0072_0884	0	0	0	0	0	0	0	5	0	0	0	0	0	0	0	0	0	0	0	0	0	0	0	0	0	0	0	0	0	2	0	0	0	0	2	0	0	0	0	0	ko:K00003	Anaerococcus lactolyticus ATCC 51172
AGWQ01000006&locus_tag=HMPREF9241_01069	0	0	0	0	0	0	0	2	0	0	0	0	0	0	0	0	0	0	0	0	0	0	0	0	0	0	0	0	0	2	0	0	0	0	0	0	0	0	0	0	ko:K00003	Actinomyces turicensis ACS-279-V-Col4
AGWP01000004&locus_tag=HMPREF9240_00767	0	0	0	0	0	0	0	0	0	0	0	0	0	0	0	0	0	0	0	0	0	0	0	0	0	0	0	0	0	0	0	0	0	0	0	0	0	0	0	2	ko:K00003	Actinomyces neuii BVS029A5
AEPY01000011&locus_tag=HMPREF0388_1706	0	0	0	0	0	0	0	1	0	0	0	0	0	0	0	0	0	0	0	0	0	0	10	0	0	0	0	0	0	0	0	0	0	0	2	0	0	0	0	0	ko:K00003	Mobiluncus curtisii ATCC 51333
AZIR01000052&locus_tag=HMPREF1256_0678	0	0	0	0	0	0	0	0	0	0	0	0	0	0	0	4	0	0	0	0	0	0	0	0	0	0	0	0	0	0	0	0	0	0	0	0	0	0	0	0	ko:K00003	Streptococcus agalactiae BV3L5
AWXA01000018&locus_tag=HMPREF1250_0053	0	0	0	0	0	0	0	0	0	0	0	4	0	0	0	0	0	0	0	0	0	0	0	0	5	0	0	0	0	0	0	0	0	0	0	0	0	0	0	0	ko:K00003	Megasphaera sp. BV3C16-1
CP002743&locus_tag=HMPREF9228_1831	0	0	0	0	0	0	0	0	0	0	0	0	0	0	0	0	0	0	1	0	0	0	0	0	0	0	0	0	0	4	0	0	0	0	0	0	0	0	0	0	ko:K00003	Bifidobacterium breve ACS-071-V-Sch8b
KB373322&locus_tag=HMPREF9308_01188	0	0	0	0	0	0	0	0	0	0	0	0	0	0	0	2	0	0	0	0	0	0	0	0	0	0	0	0	0	0	0	0	0	0	0	0	0	0	0	0	ko:K00004	Staphylococcus lugdunensis ACS-027-V-Sch2
KB373336&locus_tag=HMPREF9281_01178	0	0	0	0	0	0	0	0	0	0	0	2	0	0	0	390	0	0	0	0	0	0	0	0	0	0	2	0	0	0	0	0	0	0	0	0	0	0	0	0	ko:K00004	Staphylococcus epidermidis BVS058A4
GG704699&locus_tag=HMPREF0513_00081	0	0	0	0	0	0	0	0	0	0	0	0	0	0	0	8	0	0	0	0	0	0	0	0	0	0	0	0	0	0	0	0	0	0	0	0	0	2	0	0	ko:K00004	Lactobacillus fermentum 28-3-CHN
AEXI01000016&locus_tag=HMPREF9323_1584	0	0	0	0	0	0	0	0	2	0	0	0	0	0	0	0	0	0	0	0	0	0	0	0	0	0	0	0	0	0	0	0	0	0	0	0	0	0	0	0	ko:K00005	Veillonella parvula ACS-068-V-Sch12
JH930438&locus_tag=HMPREF1305_00653	0	0	0	0	0	0	0	1	0	0	0	0	0	0	0	0	0	0	0	0	0	0	0	0	0	0	0	0	0	0	0	0	0	0	0	0	0	0	0	0	ko:K00005	Klebsiella pneumoniae subsp. pneumoniae WGLW1
AWUQ01000006&locus_tag=HMPREF1247_1069	0	0	0	0	0	0	0	0	0	0	0	2	0	2	0	0	0	0	0	0	0	0	0	0	0	0	0	0	0	0	0	0	0	0	0	0	0	0	0	0	ko:K00005	Atopobium sp. BV3Ac4
AEXN01000011&locus_tag=HMPREF9246_0493	0	0	0	0	0	0	0	0	0	0	0	0	0	0	0	2	0	0	2	0	0	12	0	0	68	0	0	0	0	0	0	0	0	0	1	0	0	0	0	0	ko:K00005	Anaerococcus hydrogenalis ACS-025-V-Sch4
AWUP01000018&locus_tag=HMPREF1248_0475	0	0	0	0	0	0	0	0	0	0	0	6	0	0	0	0	0	0	0	0	0	0	0	0	0	0	0	0	0	0	0	0	0	0	0	0	0	0	0	0	ko:K00005	Coriobacteriaceae bacterium BV3Ac1
AEBA01000018&locus_tag=HMPREF9269_2155	0	0	0	0	0	0	0	0	16	0	0	0	4	0	0	2	0	0	0	0	0	0	0	0	0	0	0	0	0	0	0	0	0	0	0	0	0	0	0	0	ko:K00005	Lactobacillus salivarius ACS-116-V-Col5a
KB373336&locus_tag=HMPREF9281_01513	0	0	0	0	0	0	0	0	0	0	0	0	0	0	0	147	0	0	0	0	0	0	0	0	0	0	0	0	0	0	0	0	0	0	0	0	0	0	0	0	ko:K00005	Staphylococcus epidermidis BVS058A4
CM000955&locus_tag=HMPREF0391_10490	0	0	0	0	0	0	0	0	1	0	0	0	0	20	0	2	0	0	0	0	0	0	0	0	0	0	0	0	0	0	0	0	0	0	2	0	0	2	0	0	ko:K00005	Finegoldia magna ATCC 53516
AENP01000004&locus_tag=HMPREF9286_1681	12	0	0	0	18	6	0	0	0	20	12	16	0	58	0	0	9	6	14	0	14	0	48	0	8	0	4	0	0	12	0	0	0	0	4	0	0	22	0	2	ko:K00005	Peptoniphilus harei ACS-146-V-Sch2b
GG669103&locus_tag=HMPREF0358_1899	0	0	0	0	0	0	0	0	0	0	0	0	4	0	0	0	0	0	0	0	0	0	0	0	0	0	0	0	0	0	0	0	0	0	0	0	0	0	0	0	ko:K00005	Escherichia coli 83972
AFBB01000008&locus_tag=HMPREF9083_0507	3	0	0	0	2	0	0	1	0	2	2	5	0	0	0	0	0	2	0	0	1	2	4	0	1	0	0	0	0	3	0	0	0	0	0	0	0	3	0	2	ko:K00005	Dialister micraerophilus DSM 19965
AEDP01000038&locus_tag=HMPREF9289_1702	0	0	0	0	0	0	0	0	0	0	0	0	0	157	0	0	0	0	44	0	0	0	0	0	0	0	38	0	0	8	0	0	0	0	0	0	0	0	0	0	ko:K00005	Finegoldia magna BVS033A4
AZIR01000034&locus_tag=HMPREF1256_0782	0	0	0	0	0	0	0	0	0	0	0	0	0	0	0	40	0	0	0	0	0	0	0	0	0	0	0	0	0	0	0	0	0	0	14	0	0	0	0	0	ko:K00005	Streptococcus agalactiae BV3L5
NZ_KB906616.1&locus_tag=F823_RS0104965	0	0	0	0	0	2	0	2	2	0	69	965	0	585	2	11	0	251	0	0	0	0	0	0	26	0	0	0	0	88	0	0	0	0	982	0	0	0	0	0	ko:K00005	Peptostreptococcus anaerobius DSM 2949 genomic scaffold F823DRAFT_scaffold00012.12
NC_013203.1&locus_tag=APAR_RS00335	0	0	0	0	0	0	0	0	2	0	0	0	0	2	0	0	0	0	0	0	0	0	0	0	0	0	0	0	0	0	0	0	0	0	0	0	0	0	0	0	ko:K00005	Atopobium parvulum DSM 20469
AEBA01000094&locus_tag=HMPREF9269_0497	0	0	0	0	0	0	0	0	60	0	0	0	1	0	0	0	0	0	0	0	0	0	0	0	0	0	0	0	0	0	0	0	0	0	0	0	0	2	0	0	ko:K00008	Lactobacillus salivarius ACS-116-V-Col5a
AEBA01000094&locus_tag=HMPREF9269_0498	0	0	0	0	0	0	0	0	99	0	0	0	2	0	0	2	0	0	0	0	0	0	0	0	0	0	0	0	0	0	0	0	0	0	0	0	0	2	0	0	ko:K00008	Lactobacillus salivarius ACS-116-V-Col5a
GG669095&locus_tag=HMPREF0358_2390	0	0	0	0	0	0	0	0	0	0	0	0	0	0	0	0	0	0	0	0	0	0	0	0	0	0	0	1	0	0	0	2	0	0	0	0	0	0	0	0	ko:K00008	Escherichia coli 83972
NZ_KB906605.1&locus_tag=F823_RS0100710	0	0	0	0	0	0	0	36	2	0	58	134	0	90	0	0	4	47	0	0	0	0	0	0	33	0	0	0	0	54	0	0	0	0	135	0	2	2	0	10	ko:K00008	Peptostreptococcus anaerobius DSM 2949 genomic scaffold F823DRAFT_scaffold00001.1
NZ_KB906605.1&locus_tag=F823_RS0100715	0	0	0	0	0	0	0	34	6	0	77	204	0	172	0	0	2	70	0	0	0	0	0	0	12	0	0	0	0	55	0	0	0	0	134	0	0	0	0	0	ko:K00008	Peptostreptococcus anaerobius DSM 2949 genomic scaffold F823DRAFT_scaffold00001.1
ACKR01000004&locus_tag=HMPREF0506_0050	0	0	0	0	0	0	0	0	0	0	0	2	0	4	0	10	0	0	0	0	0	0	0	233	0	58	466	116	150	0	0	0	0	0	0	0	0	0	0	0	ko:K00009	Lactobacillus crispatus JV-V01
AEBA01000134&locus_tag=HMPREF9269_0641	0	0	0	0	0	0	0	0	16	0	0	0	2	0	0	2	0	0	0	0	0	0	0	0	0	0	0	0	0	0	0	0	0	0	0	0	0	0	0	0	ko:K00009	Lactobacillus salivarius ACS-116-V-Col5a
GG669101&locus_tag=HMPREF0358_0357	0	0	0	0	0	0	0	0	0	0	0	0	0	0	0	0	0	0	0	0	0	0	0	0	0	0	4	0	0	0	0	6	0	0	0	0	0	0	0	0	ko:K00009	Escherichia coli 83972
ADGR01000107&locus_tag=HMPREF0891_1087	0	0	0	0	0	0	0	0	0	0	0	0	0	0	0	0	0	0	0	0	0	0	0	2	0	0	0	0	0	0	0	0	0	0	0	0	0	0	0	0	ko:K00009	Lactobacillus crispatus 214-1
CP001850&locus_tag=HMPREF0868_0021	3	0	0	0	0	0	0	53	0	77	5	0	0	0	0	0	0	0	0	0	0	0	26	0	0	0	0	0	0	0	0	0	0	0	0	0	0	0	0	0	ko:K00010	Clostridiales sp. BVAB3
CP001850&locus_tag=HMPREF0868_0020	3	0	0	0	0	0	0	68	0	79	14	0	0	0	0	0	0	0	0	0	0	0	56	0	0	0	0	0	0	0	0	0	0	0	0	0	0	0	0	0	ko:K00010	Clostridiales sp. BVAB3
ADBR01000009&locus_tag=HMPREF0578_1377	2	0	0	0	0	0	0	0	0	0	0	0	0	0	0	0	0	0	0	0	0	0	0	0	0	0	0	0	0	0	0	0	0	0	0	0	0	0	0	0	ko:K00010	Mobiluncus mulieris 28-1
ADBR01000009&locus_tag=HMPREF0578_1379	2	0	0	0	0	0	0	0	0	0	2	21	0	0	0	0	0	0	0	0	0	0	0	0	0	0	0	0	0	0	0	0	0	0	0	0	0	0	0	0	ko:K00010	Mobiluncus mulieris 28-1
GL405260&locus_tag=HMPREF0580_0419	0	0	0	0	0	0	0	0	0	0	2	17	0	0	0	0	0	0	0	0	0	0	0	0	0	0	0	0	0	0	0	0	0	0	0	0	0	0	0	0	ko:K00010	Mobiluncus mulieris ATCC 35239
AWXC01000028&locus_tag=HMPREF1254_0926	0	0	0	0	147	0	0	112	0	75	12	72	0	0	0	0	0	0	0	0	0	0	0	0	0	0	0	0	0	306	0	0	0	0	85	0	0	0	0	0	ko:K00010	Prevotella sp. BV3P1
AEGV01000006&locus_tag=HMPREF9278_0604	0	0	0	0	0	0	0	0	0	2	6	85	0	0	0	0	0	3	0	0	0	0	0	0	0	0	0	0	0	0	0	0	0	0	0	0	0	0	0	0	ko:K00010	Mobiluncus mulieris FB024-16
GG666297&locus_tag=HMPREF0077_1052	6	0	0	0	291	0	0	4	0	4	2	60	0	1393	0	0	0	14	118	0	0	4	2	1	0	0	0	0	0	51	2	0	0	0	457	0	28	296	0	161	ko:K00010	Anaerococcus tetradius ATCC 35098
AGWP01000005&locus_tag=HMPREF9240_01177	0	0	0	0	0	0	0	0	0	0	0	0	0	0	0	0	0	0	0	0	0	0	0	0	1	0	0	0	0	0	0	0	0	0	0	0	0	0	0	6	ko:K00010	Actinomyces neuii BVS029A5
ADFQ01000085&locus_tag=HMPREF9018_1954	0	0	0	0	0	0	0	313	0	0	0	987	0	0	0	0	0	0	2	0	90	0	0	0	0	0	0	0	0	0	0	0	0	0	0	0	0	0	0	0	ko:K00012	Prevotella amnii CRIS 21A-A
AGYD01000006&locus_tag=HMPREF9309_00969	0	0	0	0	0	0	0	4	0	0	0	0	0	0	0	0	0	0	0	0	0	0	0	0	0	0	4	0	0	0	0	0	0	0	6	0	0	0	0	0	ko:K00012	Campylobacter ureolyticus ACS-301-V-Sch3b
AGYD01000010&locus_tag=HMPREF9309_01074	0	0	0	0	0	0	0	0	0	0	0	0	0	0	0	0	0	0	0	0	0	0	0	0	0	0	2	0	0	0	0	0	0	0	0	0	0	0	0	0	ko:K00012	Campylobacter ureolyticus ACS-301-V-Sch3b
AEXI01000003&locus_tag=HMPREF9323_0355	0	0	0	0	0	0	0	0	2	0	0	0	0	0	0	0	0	0	0	0	0	0	0	0	0	0	0	0	0	0	0	0	0	0	0	0	0	0	0	0	ko:K00012	Veillonella parvula ACS-068-V-Sch12
ACLR01000220&locus_tag=PORUE0001_0502	0	0	0	0	0	0	0	6	0	10	2	62	0	0	0	0	0	8	8	0	0	0	0	0	0	0	0	0	0	155	0	0	0	0	47	0	0	0	0	0	ko:K00012	Porphyromonas uenonis 60-3
AEXN01000032&locus_tag=HMPREF9246_1481	0	0	0	0	0	0	0	0	0	0	0	0	0	0	0	0	0	0	0	0	0	0	0	0	26	0	0	0	0	0	0	0	0	0	0	0	0	0	0	0	ko:K00012	Anaerococcus hydrogenalis ACS-025-V-Sch4
AEBA01000130&locus_tag=HMPREF9269_1240	0	0	0	0	0	0	0	0	16	0	0	0	2	0	0	2	0	0	0	0	0	0	0	0	0	0	0	0	0	0	0	0	0	0	0	0	0	0	0	0	ko:K00012	Lactobacillus salivarius ACS-116-V-Col5a
AEDO01000013&locus_tag=HMPREF9296_2549	0	0	0	0	0	0	0	30	0	0	16	57	0	0	0	0	0	0	0	0	0	0	0	0	0	0	0	0	0	13	0	0	0	0	38	0	0	0	0	15	ko:K00012	Prevotella disiens FB035-09AN
GG669105&locus_tag=HMPREF0358_3669	0	0	0	0	0	0	0	0	2	0	1	0	0	0	0	0	0	0	0	0	0	0	0	0	0	0	0	0	0	0	0	0	0	0	0	0	0	0	0	0	ko:K00012	Escherichia coli 83972
AWXC01000025&locus_tag=HMPREF1254_1002	491	0	0	0	40	0	0	27	0	81	63	113	0	192	0	0	95	273	0	0	19	0	117	0	12	0	0	0	0	29	0	4	0	0	223	0	0	2	0	2	ko:K00012	Prevotella sp. BV3P1
ADEG01000073&locus_tag=HMPREF0650_0042	242	0	0	0	39	0	0	5	0	53	47	43	0	68	0	0	32	58	0	0	0	0	48	0	4	0	0	0	0	6	0	0	0	0	80	0	0	0	0	0	ko:K00012	Prevotella buccalis ATCC 35310
ADEF01000066&locus_tag=HMPREF9019_0400	1164	0	0	0	2913	53	17	10	0	181	136	86	0	530	2	0	187	475	0	0	16	0	1263	0	72	0	2	0	0	19	0	0	2	0	504	0	0	0	0	0	ko:K00012	Prevotella timonensis CRIS 5C-B1
GG666297&locus_tag=HMPREF0077_1147	6	0	0	0	14	0	0	2	0	0	0	12	0	35	0	4	0	4	10	0	0	0	0	0	0	0	0	0	0	18	0	0	0	0	16	0	0	6	0	5	ko:K00012	Anaerococcus tetradius ATCC 35098
ADFO01000120&locus_tag=HMPREF0648_0928	62	0	0	0	627	89	17	0	0	6	0	0	0	1160	2	0	0	6	39	0	0	102	22	0	82	0	4	0	0	378	0	0	0	0	33	0	95	222	28	207	ko:K00012	Prevotella bivia JCVIHMP010
AEDR01000026&locus_tag=HMPREF9321_0441	0	0	0	0	0	0	0	0	2	0	0	0	0	0	0	0	0	0	0	0	0	0	0	0	0	0	0	0	0	0	0	0	0	0	0	0	0	0	0	0	ko:K00012	Veillonella atypica ACS-049-V-Sch6
GG666046&locus_tag=HMPREF0072_1774	0	0	0	0	0	0	0	0	0	0	0	2	0	0	0	0	0	0	2	0	0	0	0	0	0	0	0	0	0	0	0	0	0	0	2	0	0	0	0	0	ko:K00012	Anaerococcus lactolyticus ATCC 51172
AENO01000010&locus_tag=HMPREF9294_1025	0	0	0	0	0	0	0	0	0	12	0	2	0	0	0	0	0	2	0	0	0	0	2	0	0	0	0	0	0	14	0	0	0	0	4	0	0	0	0	0	ko:K00012	Porphyromonas asaccharolytica PR426713P-I
AWXA01000006&locus_tag=HMPREF1250_0567	0	0	0	0	0	0	0	0	0	0	0	2	0	0	0	0	0	0	0	0	0	0	0	0	0	0	0	0	0	0	0	0	0	0	0	0	0	0	0	0	ko:K00012	Megasphaera sp. BV3C16-1
NZ_KB906621.1&locus_tag=F823_RS0106095	0	0	0	0	0	0	2	4	2	0	34	469	0	364	0	2	0	61	0	0	0	0	0	2	130	0	0	0	0	77	0	0	0	0	289	0	0	0	0	2	ko:K00012	Peptostreptococcus anaerobius DSM 2949 genomic scaffold F823DRAFT_scaffold00017.17
NC_014370.1&locus_tag=HMPREF0659_RS02675	102	0	0	0	0	0	0	0	0	0	0	0	0	0	0	0	0	0	600	0	0	0	0	0	0	0	0	0	0	0	0	0	2	0	468	0	0	0	0	0	ko:K00012	Prevotella melaninogenica ATCC 25845 chromosome I, complete sequenc
AGYD01000006&locus_tag=HMPREF9309_00908	0	0	0	0	0	0	0	8	0	0	0	0	0	0	0	0	0	0	0	0	0	0	0	0	0	0	4	0	0	0	0	0	0	0	4	0	0	0	0	0	ko:K00013	Campylobacter ureolyticus ACS-301-V-Sch3b
KB373336&locus_tag=HMPREF9281_01476	0	0	0	0	0	0	0	0	0	0	0	0	0	0	0	2	0	0	0	0	0	0	0	0	0	0	0	0	0	0	0	0	0	0	0	0	0	0	0	0	ko:K00013	Staphylococcus epidermidis BVS058A4
AEEE01000002&locus_tag=HMPREF0574_0052	0	0	0	0	0	0	0	4	0	0	0	0	0	0	0	0	0	0	0	0	0	0	0	0	0	0	0	0	0	75	0	0	0	0	0	0	0	0	0	0	ko:K00013	Mobiluncus curtisii subsp. curtisii ATCC 35241
CP001992&locus_tag=HMPREF0573_11853	0	0	0	0	0	0	0	2	0	0	0	0	0	0	0	0	0	0	0	0	0	0	0	0	0	0	0	0	0	0	0	0	0	0	0	0	0	0	0	0	ko:K00013	Mobiluncus curtisii ATCC 43063
AGWQ01000008&locus_tag=HMPREF9241_01471	0	0	0	0	0	0	0	0	0	0	0	0	0	0	0	0	0	2	0	0	0	0	0	0	0	0	0	0	0	2	0	0	0	0	0	0	0	0	0	0	ko:K00013	Actinomyces turicensis ACS-279-V-Col4
AEPY01000010&locus_tag=HMPREF0388_1320	0	0	0	0	0	0	0	0	0	0	0	0	0	0	0	0	0	0	0	0	0	0	2	0	0	0	0	0	0	3	0	0	0	0	0	0	0	0	0	0	ko:K00013	Mobiluncus curtisii ATCC 51333
AWXA01000037&locus_tag=HMPREF1250_1396	0	0	0	0	0	0	0	0	0	0	0	2	0	0	0	0	0	0	0	0	0	0	0	0	2	0	0	0	0	0	0	0	0	0	0	0	0	0	0	0	ko:K00013	Megasphaera sp. BV3C16-1
CP002743&locus_tag=HMPREF9228_0583	0	0	0	0	0	0	0	0	2	0	0	0	0	0	0	0	0	0	0	0	0	0	0	0	0	0	0	0	0	0	0	0	0	0	0	0	0	0	0	0	ko:K00013	Bifidobacterium breve ACS-071-V-Sch8b
ADFQ01000066&locus_tag=HMPREF9018_0992	0	0	0	0	1	0	0	86	0	0	0	474	0	0	0	0	0	0	0	0	50	0	0	0	0	0	0	0	0	0	0	0	0	0	0	0	0	0	0	0	ko:K00014	Prevotella amnii CRIS 21A-A
GL545251&locus_tag=LBJG_00253	0	0	0	39	0	0	0	0	0	0	0	0	0	0	0	2	0	0	0	0	0	0	0	0	0	6	18	45	17	0	0	0	0	0	0	0	0	0	0	0	ko:K00014	Lactobacillus jensenii 1153
AFDI01000008&locus_tag=HMPREF9435_0739	0	0	0	0	0	0	0	0	0	0	0	0	0	0	0	0	0	0	0	0	0	0	0	0	20	0	0	0	0	38	0	0	0	0	0	0	0	0	0	0	ko:K00014	Gardnerella vaginalis 315-A
ADBR01000032&locus_tag=HMPREF0578_2265	0	0	0	0	0	0	0	0	0	12	44	0	0	0	0	0	0	0	0	0	0	0	0	0	0	0	0	0	0	0	0	0	0	0	0	0	0	0	0	0	ko:K00014	Mobiluncus mulieris 28-1
ACLR01000013&locus_tag=PORUE0001_1492	0	0	0	0	0	0	0	2	0	6	0	60	0	0	0	0	0	9	6	0	0	0	0	0	0	0	0	0	0	137	0	0	0	0	12	0	0	0	0	0	ko:K00014	Porphyromonas uenonis 60-3
CP002104&locus_tag=HMPREF0421_20764	88	0	0	0	13	151	141	72	6	12	20	4	0	12	0	0	10	16	336	0	62	66	6	0	197	0	0	0	0	0	0	2	4	0	2	0	104	149	24	142	ko:K00014	Gardnerella vaginalis ATCC 14019
AEBA01000087&locus_tag=HMPREF9269_1342	0	0	0	0	0	0	0	0	30	0	0	0	2	0	0	0	0	0	0	0	0	0	0	0	0	0	0	0	0	0	0	0	0	0	0	0	0	0	0	0	ko:K00014	Lactobacillus salivarius ACS-116-V-Col5a
AEDO01000046&locus_tag=HMPREF9296_1676	0	0	0	0	0	0	0	19	0	0	24	57	0	0	0	0	0	0	0	0	0	0	2	0	2	0	0	0	0	16	0	0	0	0	93	0	0	0	0	27	ko:K00014	Prevotella disiens FB035-09AN
CM000953&locus_tag=HMPREF0526_10473	0	0	0	0	0	0	0	0	0	0	0	0	0	0	0	0	0	0	0	0	0	0	0	20	0	0	0	2	0	0	0	0	0	0	0	84	0	0	0	0	ko:K00014	Lactobacillus jensenii JV-V16
KB373335&locus_tag=HMPREF9281_00877	0	0	0	0	0	0	0	0	0	0	0	0	0	0	0	6	0	0	0	0	0	0	0	0	0	0	0	0	0	0	0	0	0	0	0	0	0	0	0	0	ko:K00014	Staphylococcus epidermidis BVS058A4
GL405260&locus_tag=HMPREF0580_1533	2	0	0	0	0	0	0	0	0	0	2	2	0	0	0	0	0	0	0	0	0	0	0	0	0	0	0	0	0	0	0	0	0	0	0	0	0	0	0	0	ko:K00014	Mobiluncus mulieris ATCC 35239
GG669101&locus_tag=HMPREF0358_0005	0	0	0	0	0	0	0	0	0	0	0	0	0	0	0	0	0	0	0	0	0	0	0	0	0	1	0	0	0	0	0	0	0	0	0	0	0	0	0	0	ko:K00014	Escherichia coli 83972
CP001849&locus_tag=HMPREF0424_0911	342	0	0	0	438	810	479	48	4	58	96	438	0	2	7	4	15	9	553	0	1270	1018	75	2	53	0	2	0	0	0	0	0	4	0	1022	0	1667	909	1134	788	ko:K00014	Gardnerella vaginalis 409-05
AEPZ01000005&locus_tag=HMPREF0576_0620	0	0	0	0	0	0	0	0	0	0	0	0	0	0	0	0	0	0	0	0	0	0	0	0	0	0	0	0	0	16	0	0	0	0	0	0	0	0	0	0	ko:K00014	Mobiluncus curtisii subsp. holmesii ATCC 35242
AEEE01000004&locus_tag=HMPREF0574_0186	0	0	0	0	0	0	0	2	0	0	0	0	0	0	0	0	0	0	0	0	0	0	0	0	0	0	0	0	0	11	0	0	0	0	0	0	0	0	0	0	ko:K00014	Mobiluncus curtisii subsp. curtisii ATCC 35241
ACKW01000023&locus_tag=HMPREF0577_0868	0	0	0	0	0	0	0	0	0	0	2	0	0	0	0	0	0	0	0	0	0	0	0	0	0	0	0	0	0	0	0	0	0	0	0	0	0	0	0	0	ko:K00014	Mobiluncus mulieris ATCC 35243
AJMW01000068&locus_tag=HMPREF1118_0666	0	0	0	0	0	0	0	0	0	0	0	0	0	0	0	0	0	0	0	0	0	0	0	4	0	0	0	0	0	0	0	0	0	0	0	0	0	0	0	0	ko:K00014	Haemophilus parainfluenzae HK262
AWXC01000046&locus_tag=HMPREF1254_0809	0	0	0	0	41	0	0	8	0	0	2	18	0	0	0	0	0	0	0	0	0	0	0	0	0	0	0	0	0	28	0	0	0	0	6	0	0	0	0	0	ko:K00014	Prevotella sp. BV3P1
ADEG01000045&locus_tag=HMPREF0650_0783	0	0	0	0	0	0	0	2	0	0	0	0	0	0	0	0	0	0	0	0	0	0	0	0	0	0	0	0	0	8	0	0	0	0	0	0	0	0	0	0	ko:K00014	Prevotella buccalis ATCC 35310
ADEF01000004&locus_tag=HMPREF9019_0687	541	0	0	0	425	14	0	53	0	67	53	132	0	293	0	0	73	177	34	0	3	0	269	0	30	0	0	0	0	82	0	0	0	0	135	0	0	0	20	2	ko:K00014	Prevotella timonensis CRIS 5C-B1
ADFO01000084&locus_tag=HMPREF0648_1534	35	0	0	0	258	38	2	0	0	0	0	0	0	685	1	0	0	0	8	0	0	43	5	0	45	0	0	0	0	236	0	0	4	0	22	0	24	56	8	46	ko:K00014	Prevotella bivia JCVIHMP010
CP002725&locus_tag=HMPREF9231_0799	66	0	0	0	2	130	110	27	0	20	11	6	0	78	0	4	4	82	70	2	107	0	0	0	294	0	0	0	0	0	0	0	0	0	0	2	60	107	14	219	ko:K00014	Gardnerella vaginalis HMP9231
CP001992&locus_tag=HMPREF0573_11724	0	0	0	0	0	0	0	0	0	0	0	0	0	0	0	0	0	0	0	0	0	0	0	0	0	0	0	0	0	4	0	0	0	0	0	0	0	0	0	0	ko:K00014	Mobiluncus curtisii ATCC 43063
AENO01000007&locus_tag=HMPREF9294_0061	0	0	0	0	0	0	0	0	0	0	0	16	0	0	0	0	0	2	0	0	0	0	0	0	0	0	0	0	0	0	0	0	0	0	0	0	0	0	0	0	ko:K00014	Porphyromonas asaccharolytica PR426713P-I
AEPY01000009&locus_tag=HMPREF0388_1191	0	0	0	0	0	0	0	0	0	0	0	0	0	0	0	0	0	0	0	0	0	0	9	0	0	0	0	0	0	0	0	0	0	0	0	0	0	0	0	0	ko:K00014	Mobiluncus curtisii ATCC 51333
AWXA01000048&locus_tag=HMPREF1250_0666	0	0	0	0	0	0	0	0	0	0	0	0	0	0	0	0	0	0	0	0	0	0	0	0	4	0	0	0	0	0	0	0	0	0	0	0	0	0	0	0	ko:K00014	Megasphaera sp. BV3C16-1
NC_014371.1&locus_tag=HMPREF0659_RS08640	28	0	0	0	0	0	0	0	0	0	0	0	0	0	0	0	0	0	121	0	0	0	0	0	0	0	0	0	0	0	0	0	0	0	144	0	0	0	0	0	ko:K00014	Prevotella melaninogenica ATCC 25845 chromosome II, complete sequenc
KB373335&locus_tag=HMPREF9281_00258	0	0	0	0	0	0	0	0	0	0	0	0	0	0	0	16	0	0	0	0	0	0	0	0	0	0	0	0	0	0	0	0	0	0	0	0	0	0	0	0	ko:K00015	Staphylococcus epidermidis BVS058A4
AEDR01000032&locus_tag=HMPREF9321_1462	0	0	0	0	0	0	0	0	2	0	0	0	0	0	0	0	0	0	0	0	0	0	0	0	0	0	0	0	0	0	0	0	0	0	0	0	0	2	0	0	ko:K00015	Veillonella atypica ACS-049-V-Sch6
CP001850&locus_tag=HMPREF0868_0218	50	0	0	0	0	0	0	827	0	218	93	0	0	8	0	0	0	0	0	0	0	0	400	0	0	0	0	0	0	0	0	0	0	0	0	0	0	0	0	0	ko:K00016	Clostridiales sp. BVAB3
ADGP01000025&locus_tag=HMPREF0889_0116	994	0	0	0	1933	93	285	23	0	92	106	873	0	635	14	0	253	520	124	0	105	109	228	2	0	0	0	0	0	429	0	0	0	0	788	0	64	255	168	377	ko:K00016	Megasphaera sp. type_1
ADGP01000033&locus_tag=HMPREF0889_0738	310	0	0	0	100	19	42	6	0	0	0	171	0	0	0	0	55	65	8	0	20	2	0	0	0	0	0	0	0	16	0	0	0	0	28	0	44	124	92	4	ko:K00016	Megasphaera sp. type_1
AEHO01000007&locus_tag=HMPREF9213_0225	0	0	2	6	0	0	2	0	724	0	0	10	2	0	182	14	120	30	0	0	0	0	606	0	1138	14	166	732	0	2	0	4	16	0	0	2	0	0	0	0	ko:K00016	Lactobacillus iners LactinV 09V1-c
KB373323&locus_tag=HMPREF9308_01861	0	0	0	0	0	0	0	0	0	0	0	0	0	0	0	5	0	0	0	0	0	0	0	0	0	0	0	0	0	0	0	0	0	0	0	0	0	0	0	0	ko:K00016	Staphylococcus lugdunensis ACS-027-V-Sch2
AEHP01000054&locus_tag=HMPREF9212_0372	0	0	0	0	0	0	0	0	0	0	0	0	0	0	0	0	0	0	2	0	0	0	0	0	0	0	0	0	0	0	0	0	2	0	0	0	0	0	0	0	ko:K00016	Lactobacillus iners LactinV 03V1-b
ACKR01000015&locus_tag=HMPREF0506_0166	0	0	0	0	0	0	0	0	0	0	0	0	0	2	0	6	0	0	0	0	0	0	0	56	4	304	990	194	228	0	0	0	0	0	0	0	0	0	0	0	ko:K00016	Lactobacillus crispatus JV-V01
ACKR01000064&locus_tag=HMPREF0506_0783	0	0	0	0	0	0	0	0	0	0	0	0	0	0	0	0	0	0	0	0	0	0	0	0	0	0	0	2	0	0	0	0	0	0	0	0	0	0	0	0	ko:K00016	Lactobacillus crispatus JV-V01
ACKR01000143&locus_tag=HMPREF0506_1321	2	2	2	0	0	0	0	0	0	0	0	0	4	6	2	26	0	0	2	0	0	0	0	744	6	10444	8097	4867	3931	2	0	0	0	0	2	0	0	0	0	0	ko:K00016	Lactobacillus crispatus JV-V01
AEKH01000010&locus_tag=HMPREF9216_0984	0	0	0	0	0	0	4	0	0	0	0	0	0	0	0	2	0	0	12	84	0	0	0	0	0	0	0	0	0	0	0	0	0	0	0	0	0	0	0	0	ko:K00016	Lactobacillus iners LEAF 2053A-b
AFIJ01000029&locus_tag=HMPREF1039_0680	2	0	0	0	87	16	17	6	0	20	24	6	0	34	12	0	15	46	23	0	28	44	62	0	0	0	0	0	0	28	0	0	0	0	63	0	0	0	0	0	ko:K00016	Megasphaera sp. UPII 199-6
KI411428&locus_tag=HMPREF0525_00402	0	0	0	0	0	0	0	0	0	0	0	0	0	0	0	12	0	0	0	0	0	0	0	63	0	0	6	212	4	0	0	0	0	0	0	720	0	0	0	0	ko:K00016	Lactobacillus jensenii 27-2-CHN
GG698760&locus_tag=HMPREF5045_00327	0	0	0	0	0	0	0	0	0	0	0	0	0	0	0	0	0	0	0	0	0	0	0	0	0	4	8	6	2	0	0	0	0	0	0	0	0	0	0	0	ko:K00016	Lactobacillus crispatus 125-2-CHN
GG698760&locus_tag=HMPREF5045_00900	0	0	0	0	0	0	0	0	0	0	0	0	0	0	0	0	0	0	0	0	0	0	0	0	0	0	4	0	2	0	0	0	0	0	0	0	0	0	0	0	ko:K00016	Lactobacillus crispatus 125-2-CHN
GG698762&locus_tag=HMPREF5045_01705	0	0	0	0	0	0	0	0	0	0	0	0	0	0	2	0	0	0	0	0	0	0	0	0	0	0	0	0	0	0	0	0	0	0	0	0	0	0	0	0	ko:K00016	Lactobacillus crispatus 125-2-CHN
GL531761&locus_tag=LBGG_01085	0	0	0	0	0	0	0	0	0	0	0	0	0	0	0	0	0	0	0	2	0	0	0	0	0	0	0	0	0	0	0	0	0	0	0	0	0	0	0	0	ko:K00016	Lactobacillus gasseri MV-22
GL545251&locus_tag=LBJG_01033	0	0	0	81	0	0	0	0	0	0	0	0	0	0	6	40	0	0	0	0	0	0	0	0	2	51	287	148	18	2	0	0	0	0	0	0	0	0	0	0	ko:K00016	Lactobacillus jensenii 1153
AFDI01000008&locus_tag=HMPREF9435_0783	0	0	0	0	58	16	12	22	8	0	0	2	0	0	0	0	4	2	428	0	6	166	0	2	470	0	0	0	0	2	0	0	0	0	8	0	94	774	0	0	ko:K00016	Gardnerella vaginalis 315-A
ADBR01000031&locus_tag=HMPREF0578_0358	8	0	2	0	2	0	0	0	0	7	20	45	0	0	0	0	2	0	0	0	0	0	0	0	0	0	0	0	0	0	0	0	0	0	0	0	0	0	0	0	ko:K00016	Mobiluncus mulieris 28-1
ADDO01000031&locus_tag=HMPREF0628_1547	0	0	0	0	0	0	2	854	0	489	246	284	0	2	0	0	8	22	791	0	0	0	12	0	232	0	46	0	0	1069	0	0	0	0	2270	0	4	0	202	13	ko:K00016	Peptoniphilus lacrimalis 315-B
AENT01000024&locus_tag=HMPREF9220_0344	15	0	0	0	6	0	0	7	0	18	0	7	0	10	0	0	7	6	4	0	2	4	4	0	18	0	0	0	0	2	0	0	0	0	6	0	8	6	4	6	ko:K00016	Dialister microaerophilus UPII 345-E
AEKL01000010&locus_tag=HMPREF9265_1654	0	0	0	0	0	0	0	0	8	0	0	0	0	0	0	0	0	0	0	0	0	0	0	0	0	0	0	0	0	0	0	0	0	0	0	0	0	0	0	0	ko:K00016	Lactobacillus oris PB013-T2-3
AEKL01000050&locus_tag=HMPREF9265_1474	0	0	0	0	0	0	0	0	6	0	0	0	0	0	0	0	0	0	0	0	0	0	0	0	0	0	0	0	0	0	0	0	0	0	0	0	0	0	0	0	ko:K00016	Lactobacillus oris PB013-T2-3
AEKL01000062&locus_tag=HMPREF9265_1721	0	0	0	0	0	0	0	0	4	0	0	0	0	0	0	0	0	0	0	0	0	0	0	0	0	0	0	0	0	0	0	0	0	0	0	0	0	0	0	0	ko:K00016	Lactobacillus oris PB013-T2-3
AEKL01000063&locus_tag=HMPREF9265_1031	0	0	0	0	0	0	0	0	46	0	0	0	0	0	0	0	0	0	0	0	0	0	0	0	0	0	0	0	0	0	0	0	0	0	0	0	0	0	0	0	ko:K00016	Lactobacillus oris PB013-T2-3
AEKL01000074&locus_tag=HMPREF9265_0462	0	0	0	0	0	0	0	0	3	0	0	0	0	0	0	0	0	0	0	0	0	0	0	0	0	0	0	0	0	0	0	0	0	0	0	0	0	0	0	0	ko:K00016	Lactobacillus oris PB013-T2-3
AEKL01000085&locus_tag=HMPREF9265_0040	0	0	0	0	0	0	0	0	44	0	0	0	0	0	0	4	0	0	0	0	0	0	0	0	0	0	0	0	0	0	0	0	0	0	0	0	0	0	0	0	ko:K00016	Lactobacillus oris PB013-T2-3
ACOZ01000004&locus_tag=HMPREF0890_1639	0	0	0	0	0	0	0	0	2	0	0	0	0	0	0	0	0	0	0	0	0	0	0	0	0	0	0	0	0	0	0	0	0	0	0	0	0	0	0	0	ko:K00016	Lactobacillus gasseri 202-4
ACOZ01000042&locus_tag=HMPREF0890_0481	0	0	0	0	0	0	0	0	0	0	0	0	0	0	4	0	0	0	0	0	0	0	0	0	0	0	0	0	0	0	0	0	0	0	0	0	0	0	0	0	ko:K00016	Lactobacillus gasseri 202-4
AEXN01000028&locus_tag=HMPREF9246_0863	0	0	0	0	0	0	0	0	0	0	2	0	0	0	0	0	0	0	0	0	0	10	2	0	121	0	0	0	0	0	0	0	0	0	6	0	0	0	0	0	ko:K00016	Anaerococcus hydrogenalis ACS-025-V-Sch4
ADVK01000030&locus_tag=HMPREF0397_1102	0	0	0	0	0	2	0	2	0	0	0	0	0	0	0	0	0	0	0	0	0	0	0	0	0	0	0	0	0	0	0	0	0	0	2	0	0	0	0	0	ko:K00016	Fusobacterium nucleatum subsp. nucleatum ATCC 23726
CP002104&locus_tag=HMPREF0421_20719	34	0	0	0	5	165	106	92	46	6	2	7	0	0	1	0	36	90	91	0	3	43	0	0	96	0	0	0	0	73	0	0	0	0	7	0	6	157	0	2	ko:K00016	Gardnerella vaginalis ATCC 14019
AEBA01000084&locus_tag=HMPREF9269_0814	0	0	0	0	0	0	0	0	862	0	0	0	10	0	0	126	0	0	0	0	0	0	0	0	0	0	0	0	0	0	0	0	0	0	0	0	0	2	0	0	ko:K00016	Lactobacillus salivarius ACS-116-V-Col5a
ACLN01000004&locus_tag=HMPREF0520_0504	0	0	0	0	0	0	0	0	0	0	0	0	8	6	40	12	0	0	0	0	0	0	0	0	0	0	0	0	0	0	0	0	0	0	0	0	10	6	0	0	ko:K00016	Lactobacillus iners DSM 13335
ACLN01000004&locus_tag=HMPREF0520_0601	0	0	2	0	0	0	0	0	0	0	0	0	0	0	0	4	0	0	28	0	0	0	0	0	0	0	0	0	0	0	4	0	0	0	0	0	114	62	0	0	ko:K00016	Lactobacillus iners DSM 13335
AFIL01000016&locus_tag=HMPREF9948_1518	0	0	0	0	0	0	0	0	0	0	0	0	0	0	0	0	0	0	0	0	0	0	0	2	0	0	0	0	0	0	0	0	0	0	0	0	0	0	0	0	ko:K00016	Propionibacterium sp. 434-HC2
KB373336&locus_tag=HMPREF9281_01331	0	2	0	0	0	2	0	0	0	0	0	0	0	0	0	324	0	0	0	0	2	0	0	0	2	0	0	0	0	0	0	0	0	0	0	0	0	0	0	0	ko:K00016	Staphylococcus epidermidis BVS058A4
AEKI01000026&locus_tag=HMPREF9217_1004	0	0	0	6	0	0	0	0	2	0	0	0	0	0	2	4	0	0	0	0	0	0	2	0	0	0	0	0	0	0	2	8	4	0	0	0	0	0	0	0	ko:K00016	Lactobacillus iners LEAF 2052A-d
AEKK01000016&locus_tag=HMPREF9219_0613	0	0	0	0	0	0	0	0	0	0	0	0	0	0	0	0	0	0	0	0	0	0	0	0	0	0	0	0	0	0	2	0	0	0	0	0	0	0	0	0	ko:K00016	Lactobacillus iners LEAF 3008A-a
GG693412&locus_tag=HMPREF0549_1075	0	0	0	0	0	0	0	0	3	0	0	0	1	0	0	18	0	0	0	12	0	0	0	29	2	0	20	19	3	0	0	2	0	0	0	0	0	0	0	0	ko:K00016	Lactobacillus vaginalis ATCC 49540
GG693413&locus_tag=HMPREF0549_0308	0	0	0	0	0	0	0	0	52	0	0	0	0	0	0	129	0	0	0	54	0	0	0	27	7	14	436	37	4	0	0	2	0	0	0	0	0	0	0	0	ko:K00016	Lactobacillus vaginalis ATCC 49540
GG693413&locus_tag=HMPREF0549_0323	0	0	0	0	0	0	0	0	40	0	0	0	0	0	0	128	0	0	0	170	0	0	0	47	10	14	350	89	10	0	0	6	2	0	0	0	0	0	0	0	ko:K00016	Lactobacillus vaginalis ATCC 49540
GG693414&locus_tag=HMPREF0549_1625	0	0	0	0	0	0	0	0	9	0	0	0	0	0	0	3	0	0	0	14	0	0	0	34	0	4	21	28	2	0	0	2	0	0	0	0	0	0	0	0	ko:K00016	Lactobacillus vaginalis ATCC 49540
GG669098&locus_tag=HMPREF0358_3518	0	0	0	0	0	0	0	0	0	0	0	0	2	0	0	0	0	0	0	0	0	0	0	0	0	0	0	0	0	0	0	0	0	0	0	0	0	0	0	0	ko:K00016	Escherichia coli 83972
AEXJ01000019&locus_tag=HMPREF0522_1064	0	0	0	0	0	0	0	0	0	0	0	0	0	0	0	0	0	0	0	0	0	0	0	0	0	0	0	0	0	0	0	0	2	0	0	0	0	0	0	0	ko:K00016	Lactobacillus iners UPII 143-D
ACGO02000001&locus_tag=HMPREF0514_10799	0	0	0	0	0	0	0	0	2	0	0	0	6	0	0	3	0	0	0	0	0	0	0	0	0	0	0	0	0	0	0	0	0	0	0	0	0	0	0	0	ko:K00016	Lactobacillus gasseri JV-V03
ACGO02000002&locus_tag=HMPREF0514_11342	0	0	0	0	0	0	0	0	0	0	0	0	6	0	0	8	0	0	0	0	0	0	0	0	0	0	0	0	0	0	0	0	0	0	0	0	0	0	0	0	ko:K00016	Lactobacillus gasseri JV-V03
AEEL01000014&locus_tag=HMPREF9319_0996	0	0	0	0	0	0	0	0	13	0	0	0	0	0	0	28	0	0	0	0	0	0	0	0	0	0	4	0	0	0	0	0	0	0	0	0	0	0	0	0	ko:K00016	Streptococcus equinus ATCC 700338
AEHQ01000072&locus_tag=HMPREF9211_0978	0	0	0	2	0	6	24	0	0	0	0	0	0	0	0	2	0	0	0	0	0	0	0	0	0	0	0	0	0	0	0	0	0	0	0	0	0	0	0	0	ko:K00016	Lactobacillus iners LactinV 01V1-a
CP001849&locus_tag=HMPREF0424_0663	166	2	0	2	4520	583	329	324	8	231	226	2568	0	1094	159	132	110	98	191	2	11269	5339	16	5	5087	0	6	0	0	48	0	0	2	0	7351	6	2027	2829	6277	14033	ko:K00016	Gardnerella vaginalis 409-05
ACKW01000048&locus_tag=HMPREF0577_1580	0	0	0	0	0	0	0	0	0	8	30	0	0	0	0	0	2	0	0	0	0	0	0	0	0	0	0	0	0	0	0	0	0	0	0	0	0	0	0	0	ko:K00016	Mobiluncus mulieris ATCC 35243
AEGV01000041&locus_tag=HMPREF9278_1171	0	0	0	0	0	0	0	0	0	20	78	8	0	0	0	0	2	0	0	0	0	0	0	0	0	0	0	0	0	0	0	0	0	0	0	0	0	0	0	0	ko:K00016	Mobiluncus mulieris FB024-16
ADGR01000062&locus_tag=HMPREF0891_1932	0	0	0	0	0	0	0	0	0	0	0	0	0	0	0	0	0	0	0	0	0	0	0	0	0	8	2	4	0	0	0	0	0	0	0	0	0	0	0	0	ko:K00016	Lactobacillus crispatus 214-1
GG704699&locus_tag=HMPREF0513_00226	0	0	0	0	0	0	0	0	0	0	0	0	0	0	0	16	0	0	0	0	0	0	0	0	0	0	0	0	0	0	0	0	0	0	0	0	0	0	0	0	ko:K00016	Lactobacillus fermentum 28-3-CHN
GG704703&locus_tag=HMPREF0513_01156	0	0	0	0	0	0	0	0	0	0	0	0	0	0	0	5	0	0	0	0	0	0	0	0	0	0	0	0	0	0	0	0	0	0	0	0	0	0	0	0	ko:K00016	Lactobacillus fermentum 28-3-CHN
GG704703&locus_tag=HMPREF0513_01271	0	0	0	0	0	0	0	0	0	0	0	0	0	0	0	1	0	0	0	0	0	0	0	0	0	0	0	0	0	0	0	0	0	0	0	0	0	0	0	0	ko:K00016	Lactobacillus fermentum 28-3-CHN
GG704706&locus_tag=HMPREF0513_01616	0	0	0	0	0	0	0	0	0	0	0	0	0	0	0	4	0	0	0	0	0	0	0	0	0	0	0	0	0	0	0	0	0	0	0	0	0	0	0	0	ko:K00016	Lactobacillus fermentum 28-3-CHN
GG666295&locus_tag=HMPREF0077_0154	38	0	0	0	164	0	0	12	0	0	8	40	2	1778	0	2	6	22	247	0	0	2	0	0	0	0	0	0	0	207	0	0	0	0	325	0	16	79	0	156	ko:K00016	Anaerococcus tetradius ATCC 35098
AFBB01000017&locus_tag=HMPREF9083_0849	13	0	0	0	29	0	4	10	2	18	8	45	0	8	0	0	11	10	13	0	0	22	10	0	33	0	0	0	0	14	0	0	0	0	10	0	4	14	19	20	ko:K00016	Dialister micraerophilus DSM 19965
CP002725&locus_tag=HMPREF9231_0845	331	0	0	0	0	2096	1161	0	2	36	58	4	0	18	0	0	66	1037	6	0	0	4	2	0	6	0	0	0	2	1043	0	0	0	0	0	0	0	2	8	4	ko:K00016	Gardnerella vaginalis HMP9231
AGZF01000042&locus_tag=HMPREF9250_01244	0	0	0	0	0	0	0	0	0	0	0	0	0	0	0	0	0	0	0	0	0	0	0	0	0	0	2	0	2	0	0	0	0	0	0	0	0	0	0	0	ko:K00016	Lactobacillus crispatus FB049-03
AGZF01000051&locus_tag=HMPREF9250_00282	0	0	0	0	0	0	0	0	0	0	0	0	2	0	2	6	0	0	0	0	0	0	0	458	4	2404	1821	1079	1418	0	0	0	0	0	0	0	0	0	0	0	ko:K00016	Lactobacillus crispatus FB049-03
AEXP01000019&locus_tag=HMPREF9210_1218	0	0	0	0	0	0	0	0	0	0	0	0	0	2	0	154	0	0	0	0	0	14	0	0	0	0	0	0	0	0	0	0	0	0	0	6	0	0	0	0	ko:K00016	Lactobacillus iners SPIN 1401G
AEDR01000023&locus_tag=HMPREF9321_1885	0	0	0	0	0	0	0	0	3	0	0	0	0	0	0	0	0	0	0	0	0	0	0	0	0	0	0	0	0	0	0	0	0	0	0	0	0	0	0	0	ko:K00016	Veillonella atypica ACS-049-V-Sch6
GG666046&locus_tag=HMPREF0072_1664	0	0	0	0	0	0	10	10	0	6	0	0	0	0	0	2	2	0	22	0	0	0	2	0	0	0	2	0	0	8	0	0	0	0	32	0	3	0	0	0	ko:K00016	Anaerococcus lactolyticus ATCC 51172
ABYQ02000009&locus_tag=HMPREF0305_11125	0	0	0	0	0	2	0	0	0	0	0	0	0	0	0	0	0	0	0	0	0	0	0	0	0	0	0	0	0	0	0	0	0	0	0	0	0	0	0	0	ko:K00016	Corynebacterium pseudogenitalium ATCC 33035
AGWQ01000008&locus_tag=HMPREF9241_01502	0	0	0	0	0	0	0	0	0	0	0	0	0	0	0	0	0	0	0	0	0	0	0	0	0	0	0	0	0	2	0	0	0	0	0	0	0	0	0	0	ko:K00016	Actinomyces turicensis ACS-279-V-Col4
AEHN01000014&locus_tag=HMPREF9214_1345	0	0	26	6	0	6	12	4	4	0	0	0	2	4	24	90	160	2	2	14	0	4	4	0	2	0	0	2	0	0	46	26	32	2	0	2	16	6	0	0	ko:K00016	Lactobacillus iners LactinV 11V1-d
AEHN01000015&locus_tag=HMPREF9214_0357	0	0	2	0	0	0	0	66	352	0	0	0	0	0	0	0	0	0	0	0	0	0	32	0	0	0	0	0	0	0	0	0	0	0	0	0	0	0	0	0	ko:K00016	Lactobacillus iners LactinV 11V1-d
AEXM01000012&locus_tag=HMPREF9290_1460	0	2	0	0	0	0	0	0	0	0	0	0	0	0	0	0	0	0	0	0	2	0	0	0	0	0	0	0	0	0	0	0	0	0	0	0	2	0	0	0	ko:K00016	Anaerococcus prevotii ACS-065-V-Col13
AGWP01000002&locus_tag=HMPREF9240_00150	0	0	0	0	0	0	0	0	0	0	0	0	0	0	0	0	0	0	0	0	0	0	0	0	0	0	0	0	0	0	0	0	0	0	0	0	0	0	0	2	ko:K00016	Actinomyces neuii BVS029A5
AZIR01000059&locus_tag=HMPREF1256_0308	0	0	0	0	0	0	0	0	4	0	0	0	0	0	0	91	0	0	0	0	0	0	0	0	0	0	0	0	0	0	2	0	0	0	8	0	0	0	0	0	ko:K00016	Streptococcus agalactiae BV3L5
AZIR01000060&locus_tag=HMPREF1256_1290	0	0	0	0	0	0	0	0	0	0	0	0	0	0	0	0	0	0	0	0	0	0	0	0	0	0	0	0	0	0	0	0	0	0	2	0	0	0	0	0	ko:K00016	Streptococcus agalactiae BV3L5
AWXA01000053&locus_tag=HMPREF1250_1695	0	0	0	0	0	0	0	0	0	0	0	6	0	0	0	0	0	0	0	0	0	0	0	0	12	0	0	0	0	0	0	0	0	0	0	0	0	0	0	0	ko:K00016	Megasphaera sp. BV3C16-1
CP002512&locus_tag=HMPREF9243_0564	0	0	0	0	0	0	0	0	0	0	0	0	0	0	0	0	0	0	0	0	0	0	0	0	0	0	2	0	0	0	0	0	0	0	0	0	0	0	0	0	ko:K00016	Aerococcus urinae ACS-120-V-Col10a
CP002512&locus_tag=HMPREF9243_0952	0	0	0	0	0	0	0	0	0	0	0	0	0	0	0	0	0	0	0	0	0	0	0	0	0	0	0	0	0	0	0	0	0	0	0	0	0	0	0	2	ko:K00016	Aerococcus urinae ACS-120-V-Col10a
CP002743&locus_tag=HMPREF9228_0596	0	0	0	0	0	0	0	0	0	0	0	0	0	0	0	2	0	0	0	0	0	0	4	0	6	0	0	0	0	4	0	0	0	0	0	0	0	0	0	0	ko:K00016	Bifidobacterium breve ACS-071-V-Sch8b
CP002743&locus_tag=HMPREF9228_0865	0	0	0	0	0	0	0	0	2	0	0	0	0	0	0	0	0	0	0	0	0	0	0	0	0	0	0	0	0	0	0	0	0	0	0	0	0	0	0	0	ko:K00016	Bifidobacterium breve ACS-071-V-Sch8b
ADFT01000034&locus_tag=HMPREF9209_1915	0	0	0	0	0	0	0	0	0	0	0	0	0	2	30	0	0	0	0	14	0	0	0	0	0	0	0	0	0	0	0	0	0	0	0	0	0	0	0	0	ko:K00016	Lactobacillus gasseri 224-1
GG698802&locus_tag=HMPREF0501_00150	0	0	0	0	0	0	0	0	0	0	0	0	0	0	0	225	0	0	0	0	0	0	0	0	0	0	225	4	0	0	0	0	0	0	0	0	0	0	0	0	ko:K00016	Lactobacillus coleohominis 101-4-CHN
NC_013511.1&locus_tag=MHO_RS02005	605	0	0	0	535	4	0	41	0	0	0	0	2	5416	0	0	49	0	0	0	20	0	0	0	0	0	0	2	0	0	0	0	0	0	277	0	0	0	63	207	ko:K00016	Mycoplasma hominis ATCC 23114
NZ_CP011280.1&locus_tag=VC03_RS02410	852	0	0	0	513	13	2	1948	0	305	520	77	0	1085	2	0	326	411	0	0	10	81	84	0	167	0	0	0	0	0	0	0	2	0	519	0	2	0	64	43	ko:K00016	Sneathia sp. Sn35
NZ_LOQF01000002.1&locus_tag=AWT65_RS00930	425	0	0	0	704	138	6	72	0	87	255	102	0	0	0	0	68	281	0	0	22	0	0	2	34	0	0	0	0	503	0	0	4	0	1039	0	1112	524	35	364	ko:K00016	Sneathia sanguinegens
ADFQ01000050&locus_tag=HMPREF9018_1146	0	0	0	0	0	0	0	216	0	0	0	828	0	0	0	0	0	0	0	0	72	0	0	0	0	0	0	0	0	0	0	0	0	0	0	0	0	0	0	0	ko:K00018	Prevotella amnii CRIS 21A-A
AGYD01000005&locus_tag=HMPREF9309_00622	0	0	0	0	0	0	0	8	0	0	0	0	0	0	0	0	0	0	0	0	0	0	0	0	0	0	0	0	0	0	0	0	0	0	4	0	0	0	0	2	ko:K00018	Campylobacter ureolyticus ACS-301-V-Sch3b
AEBA01000119&locus_tag=HMPREF9269_2040	0	0	0	0	0	0	0	0	13	0	0	0	2	0	0	0	0	0	0	0	0	0	0	0	0	0	0	0	0	0	0	0	0	0	0	0	0	0	0	0	ko:K00018	Lactobacillus salivarius ACS-116-V-Col5a
AEDO01000056&locus_tag=HMPREF9296_1834	0	0	0	0	0	0	0	95	0	0	50	67	0	0	0	0	0	0	0	0	0	0	0	0	5	0	0	0	0	24	0	0	0	0	87	0	0	0	0	57	ko:K00018	Prevotella disiens FB035-09AN
AWXC01000025&locus_tag=HMPREF1254_0970	0	0	0	0	24	0	0	22	0	3	2	8	0	0	0	0	0	0	0	0	0	0	0	0	0	0	0	0	0	11	0	0	0	0	6	0	0	0	0	0	ko:K00018	Prevotella sp. BV3P1
ADEG01000073&locus_tag=HMPREF0650_0007	0	0	0	0	5	0	0	14	0	2	0	9	0	0	0	0	0	0	0	0	0	0	0	0	0	0	0	0	0	12	0	0	0	0	3	0	0	0	0	0	ko:K00018	Prevotella buccalis ATCC 35310
ADEF01000015&locus_tag=HMPREF9019_1902	1063	2	0	0	1232	45	2	90	0	121	202	235	0	481	0	0	238	431	105	0	17	0	744	0	62	0	2	0	0	122	0	0	4	0	395	0	0	0	44	13	ko:K00018	Prevotella timonensis CRIS 5C-B1
ADFO01000027&locus_tag=HMPREF0648_0506	64	0	0	0	685	118	14	0	2	2	2	0	0	1438	0	2	0	0	13	0	0	72	31	0	116	0	0	0	2	457	0	0	0	0	55	0	98	202	25	94	ko:K00018	Prevotella bivia JCVIHMP010
AEDR01000024&locus_tag=HMPREF9321_1597	0	0	0	0	0	0	0	0	0	0	0	0	2	0	0	0	0	0	0	0	0	0	0	0	0	0	0	0	0	0	0	0	0	0	0	0	0	0	0	0	ko:K00018	Veillonella atypica ACS-049-V-Sch6
NC_014371.1&locus_tag=HMPREF0659_RS11645	67	0	0	0	0	0	0	0	0	0	0	0	0	0	0	1	0	0	326	0	0	0	0	0	0	0	0	0	0	0	0	0	0	0	272	0	0	2	0	0	ko:K00018	Prevotella melaninogenica ATCC 25845 chromosome II, complete sequenc
AWUQ01000004&locus_tag=HMPREF1247_0501	0	0	0	0	0	0	0	0	0	0	0	1	0	4	0	0	0	0	0	0	0	0	0	0	0	0	0	0	0	0	0	0	0	0	0	0	0	0	0	0	ko:K00020	Atopobium sp. BV3Ac4
AEKL01000048&locus_tag=HMPREF9265_1350	0	0	0	0	0	0	0	0	6	0	0	0	0	0	0	0	0	0	0	0	0	0	0	0	0	0	0	0	0	0	0	0	0	0	0	0	0	0	0	0	ko:K00020	Lactobacillus oris PB013-T2-3
AWUP01000017&locus_tag=HMPREF1248_0122	0	0	0	0	0	0	0	0	0	0	0	2	0	0	0	0	0	0	0	0	0	0	0	0	0	0	0	0	0	0	0	0	0	0	0	0	0	0	0	0	ko:K00020	Coriobacteriaceae bacterium BV3Ac1
AEBA01000092&locus_tag=HMPREF9269_1952	0	0	0	0	0	0	0	0	13	0	0	0	6	0	0	2	0	0	0	0	0	0	0	0	0	0	0	0	0	0	0	0	0	0	0	0	0	0	0	0	ko:K00020	Lactobacillus salivarius ACS-116-V-Col5a
GG704700&locus_tag=HMPREF0513_00406	0	0	0	0	0	0	0	0	0	0	0	0	0	0	0	1	0	0	0	0	0	0	0	0	0	0	0	0	0	0	0	0	0	0	0	0	0	0	0	0	ko:K00020	Lactobacillus fermentum 28-3-CHN
ACGK02000001&locus_tag=HMPREF0091_10358	290	0	0	0	160	1168	528	864	7	1552	352	74	0	171	0	0	369	300	1070	0	848	1331	3808	0	135	0	0	0	0	1396	0	0	3	0	57	0	21	146	304	1402	ko:K00020	Atopobium vaginae DSM 15829
KN050674&locus_tag=HMPREF5175_00417	0	0	0	0	0	0	0	0	0	0	0	0	0	0	8	0	0	0	0	0	0	0	0	0	0	0	0	0	0	0	0	0	0	0	0	0	0	0	0	0	ko:K00020	Lactobacillus gasseri SV-16A-US
AWXA01000053&locus_tag=HMPREF1250_1639	0	0	0	0	0	0	0	0	0	0	0	6	0	0	0	0	0	0	0	0	0	0	0	0	2	0	0	0	0	0	0	0	0	0	0	0	0	0	0	0	ko:K00020	Megasphaera sp. BV3C16-1
GG698802&locus_tag=HMPREF0501_00307	0	0	0	0	0	0	0	0	0	0	0	0	0	0	0	2	0	0	0	0	0	0	0	0	0	0	0	0	0	0	0	0	0	0	0	0	0	0	0	0	ko:K00020	Lactobacillus coleohominis 101-4-CHN
KE150269&locus_tag=HMPREF9306_01748	0	0	0	0	0	0	0	0	0	0	0	0	0	0	0	0	0	0	0	0	0	0	0	0	0	0	6	0	0	0	0	0	0	0	0	0	0	0	0	0	ko:K00024	Propionimicrobium lymphophilum ACS-093-V-SCH5
ADFQ01000014&locus_tag=HMPREF9018_0174	0	2	0	2	2	0	0	1678	4	0	2	4176	0	0	0	0	0	0	0	2	834	0	0	0	0	0	0	0	0	0	0	0	2	0	0	0	0	0	0	0	ko:K00024	Prevotella amnii CRIS 21A-A
AFDI01000006&locus_tag=HMPREF9435_1140	0	0	0	0	0	0	0	0	0	0	0	0	0	0	0	0	8	40	0	0	2	2	0	0	2	0	0	0	0	0	0	0	0	0	4	0	0	0	6	0	ko:K00024	Gardnerella vaginalis 315-A
ADBR01000031&locus_tag=HMPREF0578_0453	8	0	0	0	0	0	0	0	0	10	89	673	0	0	0	0	2	2	0	0	0	0	0	0	0	0	0	0	0	0	0	0	0	0	0	0	0	0	0	0	ko:K00024	Mobiluncus mulieris 28-1
ACLR01000179&locus_tag=PORUE0001_1771	0	0	0	0	0	0	0	49	0	52	3	130	0	0	0	2	4	28	38	0	0	0	22	0	1	0	0	0	0	236	0	0	0	0	137	0	0	0	0	1	ko:K00024	Porphyromonas uenonis 60-3
AEDO01000016&locus_tag=HMPREF9296_1241	0	0	0	0	0	0	0	206	0	0	185	326	0	4	0	0	0	0	6	0	0	0	10	0	40	0	0	0	0	85	0	0	0	0	499	0	0	0	0	154	ko:K00024	Prevotella disiens FB035-09AN
KB373335&locus_tag=HMPREF9281_00083	0	0	0	0	0	0	0	0	0	0	0	0	0	0	0	8	0	0	0	0	0	0	0	0	0	0	0	0	0	0	0	0	0	0	0	0	0	0	0	0	ko:K00024	Staphylococcus epidermidis BVS058A4
GL405260&locus_tag=HMPREF0580_2132	0	0	0	0	0	0	0	0	0	14	102	40	0	0	0	0	6	0	0	0	0	0	0	0	0	0	0	0	0	0	0	0	0	0	0	0	0	0	0	0	ko:K00024	Mobiluncus mulieris ATCC 35239
AEEQ01000007&locus_tag=HMPREF0168_0351	0	0	0	0	0	0	0	0	0	0	0	0	0	0	0	0	0	0	0	0	0	0	0	0	4	0	0	0	0	0	0	0	0	0	0	0	0	0	0	0	ko:K00024	Bifidobacterium dentium ATCC 27679
GG669104&locus_tag=HMPREF0358_4543	0	0	0	0	0	0	0	0	0	0	0	0	0	0	0	0	0	0	0	0	0	0	0	0	0	0	0	0	0	0	0	0	0	0	0	0	0	2	0	0	ko:K00024	Escherichia coli 83972
CP001849&locus_tag=HMPREF0424_0584	893	0	0	4	2202	5675	3994	226	50	1677	1103	1974	0	154	71	66	4894	1338	5426	2	6144	5973	122	4	286	0	8	0	0	739	0	1	5	4	3864	1	14173	4207	7353	2639	ko:K00024	Gardnerella vaginalis 409-05
AEPZ01000001&locus_tag=HMPREF0576_0205	0	0	0	0	0	0	0	9	0	0	0	6	0	0	0	0	0	0	0	0	0	0	6	0	0	0	0	0	0	0	0	0	0	0	0	0	0	0	0	0	ko:K00024	Mobiluncus curtisii subsp. holmesii ATCC 35242
ACKW01000045&locus_tag=HMPREF0577_1494	61	0	0	0	0	0	0	0	0	229	899	0	0	0	0	0	10	0	0	2	0	0	0	0	0	0	0	0	0	0	0	0	0	0	0	0	0	0	0	0	ko:K00024	Mobiluncus mulieris ATCC 35243
AJMW01000059&locus_tag=HMPREF1118_1137	0	0	0	0	0	0	0	0	0	0	0	0	0	0	0	6	0	0	0	0	0	0	0	0	0	0	0	0	0	0	0	0	0	0	0	0	0	0	0	0	ko:K00024	Haemophilus parainfluenzae HK262
AWXC01000037&locus_tag=HMPREF1254_1527	0	0	0	0	348	0	0	208	0	42	28	157	0	0	0	0	0	0	0	0	0	0	0	0	0	0	0	0	0	211	0	0	0	0	47	0	0	0	0	0	ko:K00024	Prevotella sp. BV3P1
AEGV01000009&locus_tag=HMPREF9278_0779	0	0	0	0	0	0	0	0	0	0	0	38	0	0	0	0	0	0	0	0	0	0	0	0	0	0	0	0	0	0	0	0	0	0	0	0	0	0	0	0	ko:K00024	Mobiluncus mulieris FB024-16
ADEG01000086&locus_tag=HMPREF0650_2379	0	0	0	0	709	0	0	452	0	42	16	129	0	0	0	0	0	0	12	0	0	0	4	0	0	0	4	0	0	278	0	0	0	0	83	0	0	0	0	0	ko:K00024	Prevotella buccalis ATCC 35310
ADEF01000010&locus_tag=HMPREF9019_0589	8706	4	10	4	24169	325	96	1009	0	1594	2157	3176	2	10541	2	2	3106	4203	1338	4	248	2	11626	2	1703	0	22	0	0	2358	0	0	5	0	5189	2	20	14	703	290	ko:K00024	Prevotella timonensis CRIS 5C-B1
ADFO01000009&locus_tag=HMPREF0648_0163	685	0	0	0	4659	888	77	0	2	6	10	2	0	12729	4	4	4	8	98	0	0	750	413	0	1090	2	2	2	4	1685	0	2	0	0	337	2	766	1876	176	1044	ko:K00024	Prevotella bivia JCVIHMP010
CP002725&locus_tag=HMPREF9231_1027	10	0	0	0	14	90	62	34	6	6	4	18	0	42	0	0	8	16	58	0	90	14	2	0	230	0	0	0	0	148	0	0	0	0	12	0	26	62	52	246	ko:K00024	Gardnerella vaginalis HMP9231
CP001992&locus_tag=HMPREF0573_10269	0	0	0	0	0	0	0	0	0	0	0	0	0	0	0	0	0	0	0	0	0	0	0	0	0	0	0	0	0	14	0	0	0	0	0	0	0	0	0	0	ko:K00024	Mobiluncus curtisii ATCC 43063
KB373317&locus_tag=HMPREF9318_00358	0	0	0	0	0	0	0	0	1	0	0	0	0	0	0	6	0	0	0	0	0	0	0	0	0	0	0	0	0	0	0	0	0	0	0	0	0	3	0	0	ko:K00024	Streptococcus urinalis FB127-CNA-2
AGWQ01000007&locus_tag=HMPREF9241_01219	0	0	0	0	0	0	0	4	0	0	0	3	0	0	0	0	0	0	0	0	0	0	0	0	0	0	0	0	0	0	0	0	0	0	0	0	0	0	0	0	ko:K00024	Actinomyces turicensis ACS-279-V-Col4
AENO01000045&locus_tag=HMPREF9294_1538	0	0	0	0	0	0	0	0	0	0	0	28	0	0	0	0	0	0	0	0	0	0	0	0	0	0	0	0	0	0	0	0	0	0	0	0	0	0	0	0	ko:K00024	Porphyromonas asaccharolytica PR426713P-I
AEPY01000011&locus_tag=HMPREF0388_1596	0	0	0	0	0	0	0	0	0	0	0	0	0	0	0	0	0	0	0	0	0	0	0	0	0	0	0	0	0	0	0	0	0	0	32	0	0	0	0	0	ko:K00024	Mobiluncus curtisii ATCC 51333
NC_014370.1&locus_tag=HMPREF0659_RS01450	542	0	0	0	0	0	0	2	10	0	2	1	0	6	0	4	0	0	3366	0	0	2	0	0	2	0	0	0	0	0	0	0	0	0	2725	0	2	2	0	0	ko:K00024	Prevotella melaninogenica ATCC 25845 chromosome I, complete sequenc
NC_014033.1&locus_tag=PRU_RS11120	0	0	0	0	0	0	0	0	0	0	0	0	0	0	0	0	0	0	0	0	0	0	0	0	0	0	0	0	0	0	0	0	0	0	0	0	0	2	0	0	ko:K00024	Prevotella ruminicola 23
AFIK01000064&locus_tag=HMPREF9947_0193	0	0	0	0	0	0	0	0	0	0	0	0	0	0	0	0	0	0	0	0	0	0	0	0	0	0	0	0	0	0	0	0	4	0	0	0	0	0	0	0	ko:K00027	Propionibacterium sp. 409-HC1
CP001850&locus_tag=HMPREF0868_0752	36	0	0	0	0	0	0	279	0	201	41	0	0	4	0	0	0	0	0	0	0	0	275	0	0	0	0	0	0	0	0	0	0	0	0	0	0	0	0	0	ko:K00027	Clostridiales sp. BVAB3
ADGP01000020&locus_tag=HMPREF0889_0218	128	0	0	0	271	16	46	8	0	30	14	130	0	10	1	0	56	38	62	0	24	30	24	0	0	0	0	0	0	106	0	0	0	0	32	0	24	22	50	30	ko:K00027	Megasphaera sp. type_1
AEXI01000018&locus_tag=HMPREF9323_0915	0	0	0	0	0	0	0	0	0	0	0	0	0	0	0	4	0	0	0	0	0	0	0	0	0	0	0	0	0	0	0	0	0	0	0	0	0	0	0	0	ko:K00027	Veillonella parvula ACS-068-V-Sch12
AFIJ01000020&locus_tag=HMPREF1039_1110	212	0	0	0	0	0	0	4	0	0	0	8	0	44	18	0	6	8	0	0	8	6	0	0	0	0	0	0	0	0	0	0	0	0	4	0	0	0	10	6	ko:K00027	Megasphaera sp. UPII 199-6
KI411429&locus_tag=HMPREF0525_00825	0	0	0	0	0	0	0	0	0	0	0	0	0	0	0	24	0	0	0	0	0	0	2	278	0	0	0	80	2	0	0	0	0	0	0	1262	0	0	0	0	ko:K00027	Lactobacillus jensenii 27-2-CHN
AENT01000012&locus_tag=HMPREF9220_1146	4	0	0	0	34	0	0	2	0	0	0	38	0	28	0	2	2	12	35	0	0	18	16	0	2	0	2	0	0	20	0	0	0	0	4	0	6	6	4	20	ko:K00027	Dialister microaerophilus UPII 345-E
AWUQ01000004&locus_tag=HMPREF1247_0934	0	0	0	0	0	0	0	0	0	0	0	0	0	4	0	0	0	0	0	0	0	0	0	0	0	0	0	0	0	0	0	0	0	0	0	0	0	0	0	0	ko:K00027	Atopobium sp. BV3Ac4
AEKL01000063&locus_tag=HMPREF9265_1028	0	0	0	0	0	0	0	0	6	0	0	0	0	0	0	0	0	0	0	0	0	0	0	0	0	0	0	0	0	0	0	0	0	0	0	0	0	0	0	0	ko:K00027	Lactobacillus oris PB013-T2-3
AEKL01000063&locus_tag=HMPREF9265_1034	0	0	0	0	0	0	0	0	2	0	0	0	0	0	0	0	0	0	0	0	0	0	0	0	0	0	0	0	0	0	0	0	0	0	0	0	0	0	0	0	ko:K00027	Lactobacillus oris PB013-T2-3
AWXD01000034&locus_tag=HMPREF1252_0816	0	0	0	0	0	0	0	11	0	2	0	2	0	0	0	0	0	0	12	0	0	0	0	0	0	0	8	0	0	0	0	0	0	0	58	0	0	0	0	0	ko:K00027	Peptoniphilus sp. BV3AC2
AEXN01000032&locus_tag=HMPREF9246_1215	0	0	0	0	0	0	0	0	0	0	0	0	0	0	0	0	0	0	0	0	0	0	0	0	98	0	0	0	0	0	0	0	0	0	0	0	0	2	0	0	ko:K00027	Anaerococcus hydrogenalis ACS-025-V-Sch4
AWUP01000011&locus_tag=HMPREF1248_0808	0	0	0	0	0	0	0	0	0	0	0	0	0	0	0	0	0	0	0	0	0	0	0	0	0	0	0	0	0	0	0	0	0	0	2	0	0	0	0	0	ko:K00027	Coriobacteriaceae bacterium BV3Ac1
AEBA01000076&locus_tag=HMPREF9269_0854	0	0	0	0	0	0	0	0	10	0	0	0	10	0	0	0	0	0	0	0	0	0	0	0	0	0	0	0	0	0	0	0	0	0	0	0	0	0	0	0	ko:K00027	Lactobacillus salivarius ACS-116-V-Col5a
JH992936&locus_tag=HMPREF9282_00677	0	0	0	0	0	0	0	0	0	0	0	0	0	0	0	0	0	0	0	0	0	0	0	0	2	0	0	0	0	0	0	0	0	0	0	0	0	0	0	0	ko:K00027	Veillonella ratti ACS-216-V-Col6b
GG704686&locus_tag=HMPREF0527_01262	0	0	0	6	0	0	0	0	0	0	0	0	0	0	0	0	0	0	0	0	0	0	0	0	0	0	14	4	0	0	0	0	0	0	0	0	0	0	0	0	ko:K00027	Lactobacillus jensenii SJ-7A-US
KB373335&locus_tag=HMPREF9281_00966	0	0	0	0	0	0	0	0	0	0	0	0	0	0	0	8	0	0	0	0	0	0	0	0	0	0	0	0	0	0	0	0	0	0	0	0	0	0	0	0	ko:K00027	Staphylococcus epidermidis BVS058A4
AECM01000028&locus_tag=HMPREF9261_1295	0	0	0	0	0	0	0	0	0	0	0	0	0	4	0	0	0	0	0	0	0	0	0	0	0	0	0	0	0	0	0	0	0	0	4	0	0	0	0	0	ko:K00027	Finegoldia magna ACS-171-V-Col3
GG693415&locus_tag=HMPREF0549_0657	0	0	0	0	0	0	0	0	2	0	0	0	0	0	0	0	0	0	0	6	0	0	0	34	0	0	2	5	0	0	0	4	0	0	0	0	0	0	0	0	ko:K00027	Lactobacillus vaginalis ATCC 49540
CM000955&locus_tag=HMPREF0391_10585	0	0	0	0	0	0	0	0	4	0	0	0	0	0	0	0	0	0	0	0	0	0	0	0	0	0	0	0	0	4	0	0	0	0	0	0	0	0	0	0	ko:K00027	Finegoldia magna ATCC 53516
GG669095&locus_tag=HMPREF0358_2719	2	0	0	0	0	0	0	0	0	0	0	0	2	0	0	0	0	0	0	0	0	0	0	0	0	0	0	0	0	0	2	0	0	0	0	0	0	0	0	0	ko:K00027	Escherichia coli 83972
AFUI01000025&locus_tag=HMPREF9489_1128	0	0	0	0	0	0	0	0	2	0	0	0	0	42	0	0	0	0	6	0	0	0	0	0	0	0	2	0	0	2	0	0	0	0	0	0	0	2	0	0	ko:K00027	Finegoldia magna SY403409CC001050417
GL397071&locus_tag=HMPREF9225_0412	0	0	0	0	0	0	4	8	0	2	0	4	0	0	0	0	0	0	105	0	0	0	0	0	0	0	2	0	0	0	0	0	0	0	1	0	0	0	0	0	ko:K00027	Peptoniphilus duerdenii ATCC BAA-1640
AWXB01000058&locus_tag=HMPREF1253_1593	0	0	0	0	0	0	0	2	0	18	20	28	0	0	0	0	0	2	0	0	0	0	0	0	0	0	0	0	0	0	0	0	0	0	0	0	0	0	0	0	ko:K00027	Peptoniphilus sp. BV3C26
GG666300&locus_tag=HMPREF0077_1293	2	0	0	0	30	0	0	0	0	0	2	18	0	94	0	0	0	4	12	0	0	0	2	0	0	0	0	0	0	18	0	0	0	0	4	0	0	10	0	16	ko:K00027	Anaerococcus tetradius ATCC 35098
AFBB01000002&locus_tag=HMPREF9083_0214	46	0	0	0	4	6	2	22	2	32	18	1	0	0	0	0	2	4	0	0	5	2	0	0	12	0	0	0	0	0	0	0	0	0	12	0	6	0	0	0	ko:K00027	Dialister micraerophilus DSM 19965
AEDP01000042&locus_tag=HMPREF9289_1599	0	0	0	0	0	0	0	0	0	0	0	0	0	0	0	0	0	0	2	0	0	0	0	0	0	0	2	0	0	0	0	0	0	0	0	0	0	0	0	0	ko:K00027	Finegoldia magna BVS033A4
AEDR01000030&locus_tag=HMPREF9321_1800	0	0	0	0	0	0	0	0	2	0	0	0	0	0	0	8	0	0	0	0	0	0	0	0	0	0	0	0	0	0	0	0	0	0	0	0	0	2	0	0	ko:K00027	Veillonella atypica ACS-049-V-Sch6
GG666046&locus_tag=HMPREF0072_1536	0	0	0	0	0	0	0	0	0	0	0	0	0	0	0	0	0	0	2	0	0	0	0	0	0	0	0	0	0	2	0	0	0	0	0	0	0	0	0	0	ko:K00027	Anaerococcus lactolyticus ATCC 51172
AGWQ01000009&locus_tag=HMPREF9241_01606	0	0	0	0	0	0	2	0	0	0	0	0	0	0	0	0	0	2	0	0	0	0	0	0	0	0	0	0	0	2	0	0	0	0	0	0	0	0	0	0	ko:K00027	Actinomyces turicensis ACS-279-V-Col4
AEXM01000029&locus_tag=HMPREF9290_0736	0	0	0	0	0	0	0	0	0	0	0	1	0	0	0	2	0	0	0	0	0	2	0	0	0	0	0	0	0	0	0	0	0	0	2	0	0	0	0	0	ko:K00027	Anaerococcus prevotii ACS-065-V-Col13
KE340334&locus_tag=HMPREF9260_01394	0	0	0	0	0	0	0	0	2	0	0	0	0	0	0	0	0	0	0	0	0	0	0	0	0	0	0	0	0	0	0	0	0	0	0	0	0	0	0	0	ko:K00027	Facklamia hominis ACS-120-V-Sch10
AWXA01000028&locus_tag=HMPREF1250_0872	0	0	0	0	0	0	0	0	0	0	0	1	0	0	0	0	0	0	0	0	0	0	0	0	4	0	0	0	0	0	0	0	0	0	0	0	0	0	0	0	ko:K00027	Megasphaera sp. BV3C16-1
GG698803&locus_tag=HMPREF0501_00754	0	0	0	0	0	0	0	0	0	0	0	0	0	0	0	0	0	0	0	0	0	0	0	0	0	0	10	0	0	0	0	0	0	0	0	0	0	0	0	0	ko:K00027	Lactobacillus coleohominis 101-4-CHN
NZ_KB906621.1&locus_tag=F823_RS0106030	0	0	0	0	0	0	0	2	3	0	27	363	0	183	0	6	0	73	0	0	0	0	0	0	93	0	0	0	0	57	0	0	0	0	192	0	0	0	0	2	ko:K00027	Peptostreptococcus anaerobius DSM 2949 genomic scaffold F823DRAFT_scaffold00017.17
NC_014370.1&locus_tag=HMPREF0659_RS02845	0	0	0	0	0	0	0	0	0	0	0	0	0	0	0	0	0	0	0	0	0	0	0	0	0	0	0	0	0	0	0	0	0	0	0	0	18	0	0	0	ko:K00027	Prevotella melaninogenica ATCC 25845 chromosome I, complete sequenc
ADFQ01000086&locus_tag=HMPREF9018_1350	0	0	0	0	0	0	0	664	0	0	0	1243	0	0	0	0	0	0	0	0	210	0	0	0	2	0	0	0	0	0	0	0	0	0	0	0	0	0	0	0	ko:K00029	Prevotella amnii CRIS 21A-A
AGYD01000001&locus_tag=HMPREF9309_00247	0	0	0	0	0	2	0	15	0	0	0	0	0	0	0	0	0	0	0	0	0	0	0	0	0	0	8	0	0	2	0	0	0	0	8	0	0	0	0	0	ko:K00029	Campylobacter ureolyticus ACS-301-V-Sch3b
ACLR01000232&locus_tag=PORUE0001_0737	0	0	0	0	2	0	0	33	0	66	8	186	0	0	0	0	2	30	26	0	0	0	8	0	0	0	0	0	0	410	0	0	0	0	122	0	0	0	0	0	ko:K00029	Porphyromonas uenonis 60-3
AEDO01000046&locus_tag=HMPREF9296_1771	0	0	0	0	0	0	0	56	0	0	32	108	0	0	0	0	0	0	0	0	0	0	2	0	9	0	0	0	0	32	0	0	0	0	28	0	0	0	2	28	ko:K00029	Prevotella disiens FB035-09AN
GG669105&locus_tag=HMPREF0358_4091	0	0	0	0	0	0	0	0	0	0	0	0	0	0	0	0	0	2	0	0	0	0	0	0	0	0	0	0	0	0	2	0	0	0	0	0	0	0	2	0	ko:K00029	Escherichia coli 83972
AJMW01000008&locus_tag=HMPREF1118_1674	0	0	0	0	0	0	0	0	0	0	0	0	0	0	0	2	0	0	0	0	0	0	0	0	0	0	0	0	0	0	0	0	0	0	0	0	0	0	0	0	ko:K00029	Haemophilus parainfluenzae HK262
AWXC01000011&locus_tag=HMPREF1254_0543	0	0	0	0	352	0	0	213	0	28	14	92	0	0	0	0	0	0	0	0	14	0	0	0	0	0	2	0	0	154	0	0	0	0	40	0	0	0	0	0	ko:K00029	Prevotella sp. BV3P1
ADEG01000062&locus_tag=HMPREF0650_1127	0	0	0	0	2	0	0	1	0	0	0	0	0	0	0	0	0	0	0	0	6	0	0	0	0	0	0	0	0	0	0	0	0	0	5	0	0	0	0	0	ko:K00029	Prevotella buccalis ATCC 35310
ADEF01000004&locus_tag=HMPREF9019_0794	3121	6	2	0	5717	156	16	201	0	611	425	536	0	1628	0	0	439	1073	262	1	63	0	1370	0	179	2	6	0	0	358	0	0	2	0	1155	0	7	0	104	48	ko:K00029	Prevotella timonensis CRIS 5C-B1
ADFO01000003&locus_tag=HMPREF0648_1710	259	0	0	0	1079	152	28	0	0	2	3	2	0	2580	0	4	0	2	48	0	0	125	64	0	333	0	2	0	0	854	0	0	0	0	43	0	121	293	52	255	ko:K00029	Prevotella bivia JCVIHMP010
AENO01000038&locus_tag=HMPREF9294_1159	0	0	0	0	0	0	0	0	0	4	0	28	0	0	0	0	0	2	2	0	0	0	0	0	0	0	0	0	0	4	0	0	0	0	0	0	0	0	0	0	ko:K00029	Porphyromonas asaccharolytica PR426713P-I
GG704575&locus_tag=HMPREF0010_02340	0	0	0	0	0	2	0	0	0	0	0	0	0	0	0	0	0	0	0	0	0	0	0	0	0	0	0	0	0	0	0	0	0	0	0	0	0	0	0	0	ko:K00029	Acinetobacter baumannii ATCC 19606 = CIP 70.34
NC_014371.1&locus_tag=HMPREF0659_RS09395	134	0	0	0	0	0	0	0	0	0	0	0	0	2	0	0	0	0	758	0	0	0	0	0	0	0	0	0	0	0	0	0	0	0	958	0	0	0	0	0	ko:K00029	Prevotella melaninogenica ATCC 25845 chromosome II, complete sequenc
ADGP01000013&locus_tag=HMPREF0889_1385	401	0	0	0	250	87	147	31	0	252	147	969	0	242	20	0	94	396	213	0	125	58	328	0	0	0	0	0	0	218	0	0	0	0	771	0	54	109	110	79	ko:K00030	Megasphaera sp. type_1
AFIJ01000036&locus_tag=HMPREF1039_1399	221	0	0	0	179	53	40	26	0	97	58	509	0	147	8	0	21	240	83	0	67	32	139	2	2	0	0	0	0	99	0	0	0	0	285	0	25	92	53	30	ko:K00030	Megasphaera sp. UPII 199-6
AEXN01000030&locus_tag=HMPREF9246_0427	0	0	0	0	0	0	0	0	0	0	0	0	0	0	0	0	0	0	0	0	0	0	0	0	8	0	0	0	0	0	0	0	0	0	0	0	0	0	0	0	ko:K00030	Anaerococcus hydrogenalis ACS-025-V-Sch4
GG666295&locus_tag=HMPREF0077_0109	4	0	0	0	43	0	0	0	0	0	0	2	0	76	0	0	1	5	7	0	0	0	0	0	0	0	0	0	0	11	0	0	0	0	36	0	2	28	0	3	ko:K00030	Anaerococcus tetradius ATCC 35098
GG666049&locus_tag=HMPREF0072_1437	0	0	0	0	0	0	2	2	0	0	0	0	0	0	0	0	0	0	0	0	0	0	0	0	0	0	0	0	0	0	0	0	0	0	4	0	0	0	0	0	ko:K00030	Anaerococcus lactolyticus ATCC 51172
AWXA01000041&locus_tag=HMPREF1250_1853	0	0	0	0	0	0	0	0	0	0	0	0	0	0	0	0	0	0	0	0	0	0	0	0	6	0	0	0	0	0	0	0	0	0	0	0	0	0	0	0	ko:K00030	Megasphaera sp. BV3C16-1
NZ_KB906620.1&locus_tag=F823_RS0105775	0	0	0	0	0	0	0	4	2	8	182	44	0	33	0	12	0	22	0	0	0	0	0	0	4	0	0	0	0	20	0	0	0	0	28	0	0	2	0	0	ko:K00030	Peptostreptococcus anaerobius DSM 2949 genomic scaffold F823DRAFT_scaffold00016.16
AGYD01000011&locus_tag=HMPREF9309_01139	0	0	0	0	0	0	0	8	0	0	0	0	0	0	0	0	0	0	0	0	0	0	0	0	0	0	8	0	0	0	0	0	0	0	6	0	2	0	0	0	ko:K00031	Campylobacter ureolyticus ACS-301-V-Sch3b
KB373335&locus_tag=HMPREF9281_00959	0	0	0	0	0	0	0	0	0	0	0	0	0	0	0	122	0	0	0	0	0	0	0	0	0	0	0	0	0	0	0	0	0	0	0	0	0	0	0	0	ko:K00031	Staphylococcus epidermidis BVS058A4
AEEQ01000007&locus_tag=HMPREF0168_0632	0	0	0	0	0	0	0	0	0	0	0	0	0	0	0	0	0	0	0	0	0	0	0	0	3	0	0	0	0	0	0	0	0	0	0	0	0	0	0	0	ko:K00031	Bifidobacterium dentium ATCC 27679
GG669095&locus_tag=HMPREF0358_3099	0	0	0	0	0	0	0	0	0	0	0	0	0	0	0	0	0	0	0	0	0	0	0	0	0	0	0	2	0	0	2	0	0	0	0	0	0	0	0	0	ko:K00031	Escherichia coli 83972
AEPZ01000003&locus_tag=HMPREF0576_0360	0	0	0	0	0	0	0	8	0	0	0	0	0	0	0	0	0	0	0	0	0	0	11	0	0	0	0	0	0	91	0	0	0	0	0	0	0	0	0	0	ko:K00031	Mobiluncus curtisii subsp. holmesii ATCC 35242
AEEE01000015&locus_tag=HMPREF0574_1523	0	0	0	0	0	0	0	0	0	0	0	0	0	0	0	0	0	0	0	0	0	0	0	0	0	0	0	0	0	31	0	0	0	0	0	0	0	0	0	0	ko:K00031	Mobiluncus curtisii subsp. curtisii ATCC 35241
ACKW01000038&locus_tag=HMPREF0577_1228	0	0	0	0	0	0	0	0	0	10	44	34	0	0	0	0	0	2	0	0	0	0	0	0	0	0	0	0	0	0	0	0	0	0	0	0	0	0	0	0	ko:K00031	Mobiluncus mulieris ATCC 35243
CM000952&locus_tag=HMPREF0769_11995	0	0	0	0	0	0	0	0	0	0	0	0	0	0	0	2	0	0	0	0	0	0	0	0	0	0	0	0	0	0	0	0	0	0	0	0	0	0	0	0	ko:K00031	Staphylococcus aureus subsp. aureus MN8
ADFO01000004&locus_tag=HMPREF0648_1191	302	0	0	0	4589	114	57	0	2	13	6	2	2	15425	0	0	2	0	72	0	0	717	188	2	1140	0	8	0	6	1314	4	0	0	0	56	0	597	2302	239	995	ko:K00031	Prevotella bivia JCVIHMP010
CP001992&locus_tag=HMPREF0573_10107	0	0	0	0	0	0	0	0	0	0	0	0	0	0	0	0	0	0	0	0	0	0	0	0	0	0	0	0	0	0	0	0	0	0	4	0	0	0	0	0	ko:K00031	Mobiluncus curtisii ATCC 43063
AEPY01000011&locus_tag=HMPREF0388_1449	0	0	0	0	0	0	0	0	0	0	0	0	0	0	0	0	0	0	0	0	0	0	0	0	0	0	0	0	0	2	0	0	0	0	12	0	0	0	0	0	ko:K00031	Mobiluncus curtisii ATCC 51333
GG704575&locus_tag=HMPREF0010_02226	0	0	0	0	0	0	0	0	0	0	0	0	0	0	0	2	0	0	0	0	0	0	0	0	0	0	0	0	0	0	0	0	0	0	0	0	0	0	0	0	ko:K00031	Acinetobacter baumannii ATCC 19606 = CIP 70.34
ADGP01000021&locus_tag=HMPREF0889_1056	38	0	0	0	54	2	5	2	0	10	5	10	0	20	4	0	15	8	6	0	10	16	12	0	0	0	0	0	0	7	0	0	0	0	4	0	14	10	22	8	ko:K00033	Megasphaera sp. type_1
AEHO01000010&locus_tag=HMPREF9213_1156	0	0	0	0	0	0	0	0	764	0	0	0	0	0	0	0	0	0	6	0	0	26	4	0	0	0	0	0	0	0	4	0	2	0	2	180	0	0	0	0	ko:K00033	Lactobacillus iners LactinV 09V1-c
AEHP01000015&locus_tag=HMPREF9212_0287	0	0	0	0	0	35	187	30	0	0	0	0	4	0	10	1204	46	14	0	0	2	47	0	0	0	0	0	0	0	2	0	2	0	0	0	0	0	0	0	0	ko:K00033	Lactobacillus iners LactinV 03V1-b
AEPX01000013&locus_tag=HMPREF9223_1115	0	0	0	0	0	0	22	0	56	0	0	0	0	0	8	28	8	0	2	14	0	0	28	0	4	0	0	0	0	2	132	84	196	52	0	4	4	8	0	0	ko:K00033	Lactobacillus iners ATCC 55195
ACKR01000141&locus_tag=HMPREF0506_1297	0	0	0	0	0	0	0	0	0	0	0	0	0	0	0	2	0	0	0	0	0	0	2	51	0	107	115	62	96	0	0	0	0	0	0	0	0	0	0	0	ko:K00033	Lactobacillus crispatus JV-V01
AEKH01000010&locus_tag=HMPREF9216_1202	0	0	0	0	0	0	0	0	0	0	2	2	2	0	4	0	0	0	0	0	0	2	0	0	60	0	4	38	0	0	0	0	0	0	0	0	0	0	0	0	ko:K00033	Lactobacillus iners LEAF 2053A-b
AFIJ01000007&locus_tag=HMPREF1039_0251	18	0	0	0	44	2	8	2	0	8	4	9	0	0	0	0	6	6	10	0	14	9	2	0	0	0	0	0	0	10	0	0	0	0	0	0	2	0	8	6	ko:K00033	Megasphaera sp. UPII 199-6
GL531761&locus_tag=LBGG_01697	0	0	0	0	0	0	0	0	0	0	0	0	0	0	2	0	0	0	0	0	0	0	0	0	0	0	0	0	0	0	0	0	0	0	0	0	0	0	0	0	ko:K00033	Lactobacillus gasseri MV-22
GL545251&locus_tag=LBJG_00690	0	0	0	261	0	0	0	0	0	0	0	0	0	0	0	96	0	0	0	0	0	0	0	0	0	54	118	143	26	0	0	0	0	0	0	0	0	0	0	0	ko:K00033	Lactobacillus jensenii 1153
AFDI01000009&locus_tag=HMPREF9435_0081	61	0	0	0	55	162	109	92	14	39	24	4	0	41	0	0	5	0	4	0	195	8	0	0	22	0	0	0	0	16	0	0	0	0	2	0	52	21	105	664	ko:K00033	Gardnerella vaginalis 315-A
AFDI01000013&locus_tag=HMPREF9435_0334	138	0	0	0	2	749	640	15	5	16	21	4	0	44	0	0	36	149	0	0	148	0	6	0	26	0	0	0	0	952	0	0	0	0	8	0	2	0	28	139	ko:K00033	Gardnerella vaginalis 315-A
AENT01000001&locus_tag=HMPREF9220_1341	198	0	0	0	98	4	2	24	0	99	28	50	0	57	0	2	16	14	0	0	4	20	8	0	2	0	0	0	0	3	0	0	0	0	9	0	0	0	31	40	ko:K00033	Dialister microaerophilus UPII 345-E
AEKL01000004&locus_tag=HMPREF9265_0328	0	0	0	0	0	0	0	0	34	0	0	0	0	0	0	2	0	0	0	1	0	0	0	4	0	0	20	1	0	0	2	0	0	0	0	0	0	0	0	0	ko:K00033	Lactobacillus oris PB013-T2-3
AEKL01000079&locus_tag=HMPREF9265_0908	0	0	0	0	0	0	0	0	46	0	0	0	0	0	0	0	0	0	0	0	0	0	0	0	0	0	0	0	0	0	0	0	0	0	0	0	0	0	0	0	ko:K00033	Lactobacillus oris PB013-T2-3
GG704607&locus_tag=HMPREF0508_00581	0	0	0	0	0	0	0	0	0	0	0	0	0	0	0	0	0	0	0	0	0	0	0	318	0	2	40	0	288	0	0	0	0	0	0	0	0	0	0	0	ko:K00033	Lactobacillus crispatus MV-3A-US
CP002104&locus_tag=HMPREF0421_20299	4	0	0	0	0	179	114	6	8	2	0	2	0	0	0	0	42	56	213	0	77	132	0	0	1684	0	0	0	0	308	0	0	0	2	0	0	30	133	14	118	ko:K00033	Gardnerella vaginalis ATCC 14019
CP002104&locus_tag=HMPREF0421_21329	53	0	0	0	115	74	89	468	61	409	173	36	0	261	2	4	264	356	3192	0	304	133	30	0	1657	0	4	0	0	1576	0	0	0	0	83	0	530	908	216	1235	ko:K00033	Gardnerella vaginalis ATCC 14019
AEBA01000005&locus_tag=HMPREF9269_0999	0	0	0	0	0	0	0	0	74	0	0	0	2	0	0	10	0	0	0	0	0	0	0	0	0	0	0	0	0	0	0	0	0	0	0	0	0	0	0	0	ko:K00033	Lactobacillus salivarius ACS-116-V-Col5a
CM000953&locus_tag=HMPREF0526_10302	0	0	0	0	0	0	0	0	0	0	0	0	0	0	0	6	0	0	0	0	0	0	0	5	0	0	0	4	0	0	0	0	0	0	0	21	0	0	0	0	ko:K00033	Lactobacillus jensenii JV-V16
ACLN01000004&locus_tag=HMPREF0520_0258	4	8	70	52	0	0	2	6	0	0	0	0	8	16	106	178	0	0	0	2	0	16	16	2	32	0	6	6	0	0	8	0	0	4	0	0	2	2	0	0	ko:K00033	Lactobacillus iners DSM 13335
KB373335&locus_tag=HMPREF9281_00789	0	0	0	0	0	4	0	0	0	0	0	0	0	0	0	71	0	0	0	0	0	0	0	0	0	0	2	0	0	0	0	0	0	0	0	0	0	0	0	0	ko:K00033	Staphylococcus epidermidis BVS058A4
ACYW01000038&locus_tag=HMPREF0297_1176	0	0	0	0	0	0	0	0	0	0	0	0	0	0	0	0	0	0	0	0	0	0	0	0	0	4	2	0	0	0	0	0	0	0	0	0	0	0	0	0	ko:K00033	Corynebacterium jeikeium ATCC 43734
ADNV01000079&locus_tag=HMPREF0591_0827	0	0	0	0	0	0	0	0	0	0	0	0	0	0	0	0	0	0	0	0	0	0	0	0	1	0	0	0	0	0	0	0	0	0	0	0	0	0	0	0	ko:K00033	Mycobacterium parascrofulaceum ATCC BAA-614
GL405260&locus_tag=HMPREF0580_0745	0	0	0	0	0	0	0	0	0	0	4	0	0	0	0	0	0	0	0	0	0	0	0	0	0	0	0	0	0	0	0	0	0	0	0	0	0	0	0	0	ko:K00033	Mobiluncus mulieris ATCC 35239
AEKK01000011&locus_tag=HMPREF9219_0835	0	2	0	0	0	0	0	0	0	0	0	0	0	0	0	0	0	0	0	0	0	0	0	0	0	0	0	0	0	0	0	2	2	0	0	0	0	0	0	0	ko:K00033	Lactobacillus iners LEAF 3008A-a
GG693412&locus_tag=HMPREF0549_1176	0	0	0	0	0	0	0	0	13	0	0	0	0	0	2	50	0	0	0	54	0	0	0	78	3	1	164	30	0	0	0	2	0	0	0	0	0	0	0	0	ko:K00033	Lactobacillus vaginalis ATCC 49540
GG693415&locus_tag=HMPREF0549_0876	0	0	0	0	0	0	0	0	114	0	0	0	0	0	0	279	0	0	0	165	0	0	0	72	24	20	367	322	22	0	0	17	0	0	0	0	0	0	0	0	ko:K00033	Lactobacillus vaginalis ATCC 49540
AEXK01000030&locus_tag=HMPREF0523_1325	0	6	6	10	0	0	0	2	0	0	0	0	2	0	2	25	0	0	0	12	0	0	4	0	0	0	0	0	0	2	30	38	20	6	0	0	2	4	0	0	ko:K00033	Lactobacillus iners UPII 60-B
AEKJ01000018&locus_tag=HMPREF9218_1019	0	0	0	0	0	0	0	1	0	0	0	6	398	112	503	40	4	0	0	0	0	0	260	48	0	0	0	0	0	0	0	2	0	0	0	0	0	0	0	0	ko:K00033	Lactobacillus iners LEAF 2062A-h1
ACGO02000002&locus_tag=HMPREF0514_11620	0	0	0	0	0	0	0	0	2	0	0	0	8	2	47	0	0	0	0	16	0	0	0	0	0	0	0	0	0	0	0	0	0	0	0	0	0	0	0	0	ko:K00033	Lactobacillus gasseri JV-V03
AEHQ01000036&locus_tag=HMPREF9211_1267	0	0	0	0	0	0	0	0	0	0	0	0	0	0	0	0	0	0	2	0	0	0	0	0	0	0	0	0	0	0	0	0	0	0	0	0	0	0	0	0	ko:K00033	Lactobacillus iners LactinV 01V1-a
CP001849&locus_tag=HMPREF0424_0180	795	2	0	6	1754	3378	2166	209	39	1364	809	2067	0	111	49	26	2630	1248	2456	6	5256	4018	690	6	1270	0	0	0	0	505	2	0	8	4	3796	6	6128	3559	5847	3895	ko:K00033	Gardnerella vaginalis 409-05
AEPZ01000012&locus_tag=HMPREF0576_1671	0	0	0	0	0	0	0	0	0	0	0	0	0	0	0	0	0	0	0	0	0	0	0	0	0	0	0	0	0	62	0	0	0	0	0	0	0	0	0	0	ko:K00033	Mobiluncus curtisii subsp. holmesii ATCC 35242
AEEE01000014&locus_tag=HMPREF0574_1275	0	0	0	0	0	0	0	8	0	0	0	0	0	0	0	0	0	0	0	0	0	0	0	0	0	0	0	0	0	0	0	0	0	0	0	0	0	0	0	0	ko:K00033	Mobiluncus curtisii subsp. curtisii ATCC 35241
AJMW01000062&locus_tag=HMPREF1118_0990	0	0	0	0	0	0	0	0	0	0	0	0	0	0	0	5	0	0	0	0	0	0	0	0	0	0	0	0	0	0	0	0	0	0	0	0	0	0	0	0	ko:K00033	Haemophilus parainfluenzae HK262
GG704700&locus_tag=HMPREF0513_00478	0	0	0	0	0	0	0	0	0	0	0	0	0	0	0	34	0	0	0	0	0	0	0	0	0	0	0	0	0	0	0	0	0	0	0	0	0	0	0	0	ko:K00033	Lactobacillus fermentum 28-3-CHN
ACGK02000001&locus_tag=HMPREF0091_10186	537	0	0	0	374	231	242	882	4	762	550	90	0	258	2	0	726	749	2244	2	1526	2725	5160	4	233	0	6	0	0	1960	0	0	2	0	113	6	20	139	545	2292	ko:K00033	Atopobium vaginae DSM 15829
AFBB01000009&locus_tag=HMPREF9083_0568	63	0	0	0	30	4	2	16	0	26	2	43	0	43	0	0	4	2	16	0	8	17	4	0	20	0	0	0	0	19	0	0	0	0	6	0	10	6	2	14	ko:K00033	Dialister micraerophilus DSM 19965
CP002725&locus_tag=HMPREF9231_0192	284	0	0	0	100	1035	937	46	0	121	71	54	0	83	6	0	38	159	0	0	106	313	8	0	1264	0	4	0	0	1548	0	0	4	0	29	0	24	22	156	694	ko:K00033	Gardnerella vaginalis HMP9231
CP002725&locus_tag=HMPREF9231_1258	71	0	0	0	0	687	349	98	118	32	24	0	0	0	0	0	12	28	0	0	2	65	0	0	167	0	0	0	0	645	0	0	0	0	0	0	14	59	4	0	ko:K00033	Gardnerella vaginalis HMP9231
CP001992&locus_tag=HMPREF0573_10630	0	0	0	0	0	0	0	0	0	0	0	0	0	0	0	0	0	0	0	0	0	0	0	0	0	0	0	0	0	6	0	0	0	0	0	0	0	0	0	0	ko:K00033	Mobiluncus curtisii ATCC 43063
AEHN01000019&locus_tag=HMPREF9214_1004	14	94	527	498	2	28	60	0	2	4	4	0	0	0	0	160	0	0	40	140	0	48	0	0	232	0	34	96	0	22	1316	554	1174	284	2	0	172	122	0	0	ko:K00033	Lactobacillus iners LactinV 11V1-d
AEPY01000001&locus_tag=HMPREF0388_0150	0	0	0	0	0	0	0	0	0	0	2	0	0	0	0	0	0	0	0	0	0	0	4	0	0	0	0	0	0	10	0	0	0	0	4	0	0	0	0	0	ko:K00033	Mobiluncus curtisii ATCC 51333
AWXA01000008&locus_tag=HMPREF1250_2169	0	0	0	0	0	0	0	0	0	0	0	2	0	0	0	0	0	0	0	0	0	0	0	0	2	0	0	0	0	0	0	0	0	0	0	0	0	0	0	0	ko:K00033	Megasphaera sp. BV3C16-1
CP002743&locus_tag=HMPREF9228_0246	0	0	0	0	0	0	0	0	2	0	0	0	0	0	0	0	3	0	0	0	0	0	0	0	0	0	0	0	0	6	0	0	0	0	0	0	0	0	0	0	ko:K00033	Bifidobacterium breve ACS-071-V-Sch8b
GG698803&locus_tag=HMPREF0501_00654	0	0	0	0	0	0	0	0	0	0	0	0	2	0	0	187	0	0	0	0	0	0	0	0	0	0	246	2	0	0	0	2	0	0	0	0	0	0	0	0	ko:K00033	Lactobacillus coleohominis 101-4-CHN
NZ_KB906606.1&locus_tag=F823_RS0101000	0	4	2	0	0	4	2	4	8	2	302	2693	2	762	0	20	2	194	0	0	0	0	0	0	20	0	0	0	0	375	0	0	0	0	840	0	0	6	0	0	ko:K00033	Peptostreptococcus anaerobius DSM 2949 genomic scaffold F823DRAFT_scaffold00002.2
KB373338&locus_tag=HMPREF9281_02073	0	0	0	0	0	0	0	0	0	0	0	0	0	0	0	7	0	0	0	0	0	0	0	0	0	0	0	0	0	0	0	0	0	0	0	0	0	0	0	0	ko:K00034	Staphylococcus epidermidis BVS058A4
AFIK01000086&locus_tag=HMPREF9947_0814	0	0	0	0	0	0	0	0	0	0	0	0	0	0	0	0	0	0	0	0	0	0	2	0	0	0	0	0	0	0	0	0	0	0	0	0	0	0	0	0	ko:K00036	Propionibacterium sp. 409-HC1
KB373322&locus_tag=HMPREF9308_00405	0	0	0	0	0	0	0	0	0	0	0	0	0	0	0	0	0	0	0	0	0	1	0	0	0	0	0	0	0	0	0	0	0	0	0	0	0	0	0	0	ko:K00036	Staphylococcus lugdunensis ACS-027-V-Sch2
AEHP01000010&locus_tag=HMPREF9212_1325	0	0	0	0	0	6	34	0	0	0	0	0	0	0	1	0	0	0	0	0	0	0	0	0	0	0	0	0	0	0	0	2	0	0	0	0	0	0	0	0	ko:K00036	Lactobacillus iners LactinV 03V1-b
AEPX01000001&locus_tag=HMPREF9223_0027	0	0	0	0	0	0	2	0	26	0	0	0	0	0	0	26	0	0	0	0	0	0	0	0	0	0	0	0	0	0	0	0	0	0	0	0	0	0	0	0	ko:K00036	Lactobacillus iners ATCC 55195
ACKR01000044&locus_tag=HMPREF0506_0659	0	0	0	0	0	0	0	0	0	0	0	0	0	0	0	0	0	0	0	0	0	0	0	61	0	208	148	82	109	0	0	0	0	0	0	0	0	0	0	0	ko:K00036	Lactobacillus crispatus JV-V01
AEKH01000016&locus_tag=HMPREF9216_0521	6	80	176	396	0	0	0	0	0	0	0	0	0	2	0	0	10	0	0	0	0	0	46	36	0	0	0	0	0	22	310	470	450	84	0	62	4	2	0	0	ko:K00036	Lactobacillus iners LEAF 2053A-b
GG698762&locus_tag=HMPREF5045_01850	0	0	0	0	0	0	0	0	0	0	0	0	0	0	0	0	0	0	0	0	0	0	0	0	0	4	10	2	4	0	0	0	0	0	0	0	0	0	0	0	ko:K00036	Lactobacillus crispatus 125-2-CHN
CM000961&locus_tag=HMPREF0291_11564	0	0	0	0	0	0	0	0	0	0	0	0	0	0	0	0	0	0	0	0	0	0	0	0	2	0	0	0	0	0	0	0	0	0	0	0	0	0	0	0	ko:K00036	Corynebacterium genitalium ATCC 33030
GL545251&locus_tag=LBJG_00096	0	0	0	154	0	0	0	0	0	0	0	0	0	0	0	19	0	0	0	0	0	0	0	0	2	14	75	61	27	0	0	0	0	0	0	0	0	0	0	0	ko:K00036	Lactobacillus jensenii 1153
AFDI01000013&locus_tag=HMPREF9435_0337	0	0	0	0	0	0	2	0	0	0	0	0	0	0	0	0	0	0	0	0	0	0	0	0	0	0	0	0	0	0	0	0	0	0	0	0	0	0	0	0	ko:K00036	Gardnerella vaginalis 315-A
AEKL01000004&locus_tag=HMPREF9265_0327	0	0	0	0	0	0	0	0	48	0	0	0	0	0	0	0	0	0	0	0	0	0	0	0	0	0	0	0	0	0	0	0	0	0	0	0	0	0	0	0	ko:K00036	Lactobacillus oris PB013-T2-3
AEHR01000019&locus_tag=HMPREF9215_0123	0	0	0	0	0	0	0	0	126	0	0	0	0	0	0	140	0	0	0	0	0	0	0	0	0	0	0	0	0	0	0	0	0	0	0	0	0	0	0	0	ko:K00036	Lactobacillus iners SPIN 2503V10-D
CP002104&locus_tag=HMPREF0421_21326	4	0	0	0	5	225	167	13	0	8	2	0	0	0	0	0	3	12	72	0	2	29	0	0	60	0	0	0	0	119	0	0	0	0	0	0	9	9	0	0	ko:K00036	Gardnerella vaginalis ATCC 14019
GG770782&locus_tag=HMPREF0731_2431	0	0	0	0	0	0	0	0	1	0	0	0	0	0	0	0	0	0	0	0	0	0	0	0	0	0	0	0	0	0	0	0	0	0	0	0	0	0	0	0	ko:K00036	Roseomonas cervicalis ATCC 49957
AEBA01000095&locus_tag=HMPREF9269_1478	0	0	0	0	0	0	0	0	45	0	0	0	0	0	0	6	0	0	0	0	0	0	0	0	0	0	0	0	0	0	0	0	0	0	0	0	0	0	0	0	ko:K00036	Lactobacillus salivarius ACS-116-V-Col5a
CM000953&locus_tag=HMPREF0526_10635	0	0	0	0	0	0	0	0	0	0	0	0	0	0	0	0	0	0	0	0	0	0	0	20	0	0	0	6	2	0	0	0	0	0	0	71	0	0	0	0	ko:K00036	Lactobacillus jensenii JV-V16
ACLN01000008&locus_tag=HMPREF0520_0818	0	0	0	0	0	0	0	0	30	0	0	0	2	0	4	94	0	0	0	0	0	0	0	0	0	0	2	2	0	0	20	22	20	12	0	0	0	0	0	0	ko:K00036	Lactobacillus iners DSM 13335
KB373335&locus_tag=HMPREF9281_00786	0	0	0	0	0	0	0	0	0	0	0	0	0	0	0	90	0	0	0	0	0	0	0	0	0	0	2	0	0	0	0	0	0	0	0	0	0	0	0	0	ko:K00036	Staphylococcus epidermidis BVS058A4
AEKI01000013&locus_tag=HMPREF9217_1289	0	0	0	0	0	0	0	0	0	0	0	0	0	0	0	0	0	0	0	0	0	0	2	10	0	0	0	0	0	0	0	0	0	0	0	0	0	0	0	0	ko:K00036	Lactobacillus iners LEAF 2052A-d
AEKK01000002&locus_tag=HMPREF9219_1145	0	0	0	0	0	24	59	0	193	0	0	2	8	0	8	366	14	0	0	0	0	0	95	26	50	0	6	67	0	0	0	0	0	0	0	0	2	0	0	0	ko:K00036	Lactobacillus iners LEAF 3008A-a
GG693412&locus_tag=HMPREF0549_1177	0	0	0	0	0	0	0	0	34	0	0	0	2	0	0	81	0	0	0	16	0	0	0	50	8	11	103	29	8	0	0	9	0	0	0	0	0	0	0	0	ko:K00036	Lactobacillus vaginalis ATCC 49540
GG669095&locus_tag=HMPREF0358_2313	0	0	0	0	0	2	0	0	0	0	0	0	0	0	0	0	0	0	0	0	0	0	0	0	0	0	0	0	0	0	0	0	0	0	0	0	0	0	0	0	ko:K00036	Escherichia coli 83972
AEKJ01000021&locus_tag=HMPREF9218_1312	0	0	0	0	0	0	0	0	0	0	0	0	0	0	0	0	2	0	0	0	0	0	16	0	12	2	6	42	0	0	14	6	6	0	0	0	0	0	0	0	ko:K00036	Lactobacillus iners LEAF 2062A-h1
ACGO02000002&locus_tag=HMPREF0514_11188	0	0	0	0	0	0	0	0	4	0	0	0	4	0	0	2	0	0	0	0	0	0	0	0	0	0	0	0	0	0	0	0	0	0	0	0	0	0	0	0	ko:K00036	Lactobacillus gasseri JV-V03
AEHQ01000005&locus_tag=HMPREF9211_0428	0	0	0	0	0	0	0	0	0	0	0	0	0	0	0	0	0	0	0	0	0	0	14	0	0	0	0	0	0	0	0	0	0	0	0	4	0	0	0	0	ko:K00036	Lactobacillus iners LactinV 01V1-a
CP001849&locus_tag=HMPREF0424_0185	893	0	0	0	1758	4003	2197	143	38	886	533	1989	0	24	22	21	752	419	3121	0	4234	2977	44	4	233	0	2	0	0	152	0	2	6	0	3319	2	4399	2805	3989	2519	ko:K00036	Gardnerella vaginalis 409-05
AJMW01000062&locus_tag=HMPREF1118_0983	0	0	0	0	0	0	0	0	0	0	0	0	0	0	2	4	0	0	0	0	0	0	0	0	0	0	0	0	0	0	0	0	0	0	0	0	0	0	0	0	ko:K00036	Haemophilus parainfluenzae HK262
GG704700&locus_tag=HMPREF0513_00477	0	0	0	0	0	0	0	0	0	0	0	0	0	0	0	8	0	0	0	0	0	0	0	0	0	0	0	0	0	0	0	0	0	0	0	0	0	0	0	0	ko:K00036	Lactobacillus fermentum 28-3-CHN
ADEF01000005&locus_tag=HMPREF9019_2185	126	2	0	0	164	7	5	21	0	99	52	131	0	150	0	0	18	95	81	0	7	0	267	0	8	0	3	0	0	74	0	0	1	0	178	0	0	0	30	8	ko:K00036	Prevotella timonensis CRIS 5C-B1
AGZF01000016&locus_tag=HMPREF9250_01798	0	0	0	0	0	0	0	0	0	0	0	0	0	2	0	0	0	0	0	0	0	0	0	10	0	277	192	124	136	0	0	0	0	0	0	0	0	0	0	0	ko:K00036	Lactobacillus crispatus FB049-03
AEXP01000002&locus_tag=HMPREF9210_0732	0	0	0	2	0	18	70	0	31	0	0	2	0	0	2	123	0	0	0	0	0	0	0	0	0	0	0	0	0	0	0	0	4	0	0	0	0	0	0	0	ko:K00036	Lactobacillus iners SPIN 1401G
CP002743&locus_tag=HMPREF9228_0249	0	0	0	0	0	0	0	0	0	0	0	0	0	0	0	0	0	0	0	0	0	0	0	0	2	0	0	0	0	0	0	0	0	0	0	0	0	0	0	0	ko:K00036	Bifidobacterium breve ACS-071-V-Sch8b
GG698803&locus_tag=HMPREF0501_00614	0	0	0	0	0	0	0	0	0	0	0	0	0	0	0	38	0	0	0	0	0	0	0	0	0	0	68	0	0	0	0	0	0	0	0	0	0	0	0	0	ko:K00036	Lactobacillus coleohominis 101-4-CHN
NZ_KB906606.1&locus_tag=F823_RS0101005	0	0	0	0	0	0	2	14	8	0	160	1752	0	533	0	20	4	131	0	0	0	0	0	0	22	2	0	0	0	316	0	0	0	0	267	0	2	0	0	4	ko:K00036	Peptostreptococcus anaerobius DSM 2949 genomic scaffold F823DRAFT_scaffold00002.2
ADBR01000020&locus_tag=HMPREF0578_1130	6	0	0	0	0	0	0	0	0	0	0	13	0	0	0	0	0	0	0	0	0	0	0	0	0	0	0	0	0	0	0	0	0	0	0	0	0	0	0	0	ko:K00040	Mobiluncus mulieris 28-1
GG669095&locus_tag=HMPREF0358_2657	0	0	0	0	0	0	0	0	0	0	0	0	0	0	0	0	0	0	0	0	0	0	0	0	0	0	0	0	0	0	2	0	0	0	0	0	0	0	0	0	ko:K00040	Escherichia coli 83972
GG669096&locus_tag=HMPREF0358_1780	0	0	0	0	0	0	0	0	0	0	0	0	0	0	0	0	0	0	0	0	0	0	0	0	0	0	0	0	0	0	0	0	0	0	0	0	0	0	4	0	ko:K00040	Escherichia coli 83972
GG669104&locus_tag=HMPREF0358_4314	0	0	0	0	0	0	0	0	0	0	0	0	4	0	0	0	0	0	0	0	0	0	0	0	0	0	0	0	0	0	0	0	0	0	0	0	0	0	0	0	ko:K00040	Escherichia coli 83972
AWXB01000034&locus_tag=HMPREF1253_0505	0	0	0	0	0	0	0	4	0	6	6	18	0	0	0	0	4	0	0	0	0	0	0	0	0	0	0	0	0	0	0	0	0	0	6	0	0	0	0	0	ko:K00040	Peptoniphilus sp. BV3C26
AEGV01000043&locus_tag=HMPREF9278_1773	0	0	0	0	0	0	0	0	0	0	6	0	0	0	0	0	0	0	0	0	0	0	0	0	0	0	0	0	0	0	0	0	0	0	0	0	0	0	0	0	ko:K00040	Mobiluncus mulieris FB024-16
GG666296&locus_tag=HMPREF0077_1796	18	0	0	0	150	0	0	20	0	0	24	42	0	734	0	0	10	29	221	0	0	2	0	0	0	0	0	0	0	108	0	0	0	0	76	0	21	141	0	39	ko:K00040	Anaerococcus tetradius ATCC 35098
GG698803&locus_tag=HMPREF0501_00610	0	0	0	0	0	0	0	0	0	0	0	0	0	0	0	35	0	0	0	0	0	0	0	0	0	0	89	4	0	0	0	0	0	0	0	0	0	0	0	0	ko:K00040	Lactobacillus coleohominis 101-4-CHN
GG669095&locus_tag=HMPREF0358_2687	0	0	0	0	0	1	0	0	0	0	0	0	2	0	0	0	0	0	0	0	0	0	0	0	0	0	0	0	0	0	2	0	0	0	0	0	0	0	0	0	ko:K00041	Escherichia coli 83972
GG669098&locus_tag=HMPREF0358_3272	0	0	0	0	0	0	0	0	0	0	0	0	0	0	0	0	2	4	0	0	0	0	0	0	0	0	0	0	0	0	0	0	0	0	0	0	0	0	0	0	ko:K00046	Escherichia coli 83972
AEPZ01000012&locus_tag=HMPREF0576_1669	0	0	0	0	0	0	0	0	0	0	0	0	0	0	0	0	0	0	0	0	0	0	0	0	0	0	0	0	0	25	0	0	0	0	5	0	0	0	0	0	ko:K00046	Mobiluncus curtisii subsp. holmesii ATCC 35242
AEEE01000014&locus_tag=HMPREF0574_1273	0	0	0	0	0	0	0	8	0	0	0	2	0	0	0	0	0	0	0	0	0	0	0	0	0	0	0	0	0	15	0	0	0	0	0	0	0	0	0	0	ko:K00046	Mobiluncus curtisii subsp. curtisii ATCC 35241
AEPY01000001&locus_tag=HMPREF0388_0152	0	0	0	0	0	0	0	0	0	0	0	0	0	0	0	0	0	0	0	0	0	0	4	0	0	0	0	0	0	0	0	0	0	0	0	0	0	0	0	0	ko:K00046	Mobiluncus curtisii ATCC 51333
AZIR01000041&locus_tag=HMPREF1256_2119	0	0	0	0	0	0	0	0	0	0	0	0	0	0	0	12	0	0	0	0	0	0	0	0	0	0	0	0	0	0	0	0	0	0	0	0	0	0	0	0	ko:K00046	Streptococcus agalactiae BV3L5
NZ_LOQF01000005.1&locus_tag=AWT65_RS03115	4293	0	0	0	5106	194	12	195	3	26	36	62	0	0	0	0	120	264	0	0	36	0	0	0	159	0	0	0	0	127	0	0	6	0	188	4	498	1709	36	351	ko:K00046	Sneathia sanguinegens
KE150269&locus_tag=HMPREF9306_00697	0	0	0	0	0	0	0	0	0	0	0	0	0	0	0	0	0	0	0	0	0	0	0	0	0	0	2	0	0	0	0	0	0	0	0	0	0	0	0	0	ko:K00048	Propionimicrobium lymphophilum ACS-093-V-SCH5
AEXI01000016&locus_tag=HMPREF9323_1388	0	0	0	0	0	0	0	0	2	0	0	0	0	0	0	0	0	0	0	0	0	0	0	0	0	0	0	0	0	0	0	0	0	0	0	0	0	0	0	0	ko:K00048	Veillonella parvula ACS-068-V-Sch12
AFDI01000008&locus_tag=HMPREF9435_0806	2807	2	0	0	445	917	653	479	16	376	55	25	0	292	2	2	5	40	956	0	368	1172	18	0	1513	0	0	0	0	86	0	0	4	0	217	0	232	1794	478	1732	ko:K00048	Gardnerella vaginalis 315-A
ADBR01000028&locus_tag=HMPREF0578_0816	0	0	0	0	0	0	0	0	0	0	0	4	0	0	0	0	0	0	0	0	0	0	0	0	0	0	0	0	0	0	0	0	0	0	0	0	0	0	0	0	ko:K00048	Mobiluncus mulieris 28-1
AWXD01000018&locus_tag=HMPREF1252_0479	0	0	0	0	0	0	0	0	0	2	0	0	0	0	0	0	0	0	19	0	0	0	0	0	0	0	10	0	0	0	0	0	0	0	18	0	0	0	0	0	ko:K00048	Peptoniphilus sp. BV3AC2
CP002104&locus_tag=HMPREF0421_20697	723	0	0	2	369	220	163	1457	94	230	42	61	0	272	0	0	184	1569	217	2	189	26	4	0	8978	0	0	0	0	617	0	0	0	0	77	0	301	2094	115	548	ko:K00048	Gardnerella vaginalis ATCC 14019
GL405260&locus_tag=HMPREF0580_1147	4	0	0	0	0	0	0	0	0	0	0	26	0	0	0	0	2	0	0	0	0	0	0	0	0	0	0	0	0	0	0	0	0	0	0	0	0	0	0	0	ko:K00048	Mobiluncus mulieris ATCC 35239
AEEQ01000010&locus_tag=HMPREF0168_1395	0	0	0	0	0	0	0	0	0	0	0	0	0	0	0	0	0	0	0	0	0	0	0	0	0	0	0	0	0	2	0	0	0	0	0	0	0	2	0	0	ko:K00048	Bifidobacterium dentium ATCC 27679
GG669106&locus_tag=HMPREF0358_4932	0	0	0	0	0	2	0	0	0	0	0	0	0	0	0	0	0	0	0	0	0	0	0	0	0	0	0	0	0	0	0	0	0	0	0	0	2	0	0	0	ko:K00048	Escherichia coli 83972
AGWM01000008&locus_tag=HMPREF9237_00690	0	0	0	0	0	0	0	0	0	0	0	0	0	0	0	0	0	0	2	0	0	0	0	0	0	0	2	0	0	0	0	0	0	0	0	0	0	0	0	2	ko:K00048	Actinobaculum schaalii FB123-CNA-2
CP002725&locus_tag=HMPREF9231_0868	1224	0	0	2	3025	794	526	595	18	171	37	38	3	430	4	2	103	481	10783	2	173	117	28	0	3699	2	0	0	0	1755	2	0	6	0	371	0	173	437	580	2123	ko:K00048	Gardnerella vaginalis HMP9231
CP002743&locus_tag=HMPREF9228_1556	0	0	0	0	0	0	0	0	0	0	0	0	0	0	0	0	0	0	4	0	0	0	10	0	20	0	0	0	0	6	0	0	0	0	0	0	0	0	0	0	ko:K00048	Bifidobacterium breve ACS-071-V-Sch8b
AEXN01000002&locus_tag=HMPREF9246_1576	0	0	0	0	0	0	0	0	0	0	0	0	0	0	0	0	0	0	0	0	0	0	0	0	14	0	0	0	0	0	0	0	0	0	0	0	0	0	0	0	ko:K00050	Anaerococcus hydrogenalis ACS-025-V-Sch4
CP001850&locus_tag=HMPREF0868_0826	8	0	0	0	0	0	0	105	0	77	18	0	0	8	0	0	0	0	0	0	0	0	73	0	0	0	0	0	0	0	0	0	0	0	0	0	0	0	0	0	ko:K00052	Clostridiales sp. BVAB3
ADGP01000021&locus_tag=HMPREF0889_1012	8	0	0	0	14	3	23	3	0	0	0	17	0	8	0	0	4	7	13	0	5	7	0	0	0	0	0	0	0	17	0	0	0	0	10	0	20	43	11	4	ko:K00052	Megasphaera sp. type_1
AGYD01000011&locus_tag=HMPREF9309_01392	0	0	0	0	0	0	2	6	0	0	0	0	0	0	0	0	0	0	0	0	0	0	0	0	0	0	8	0	0	4	0	0	0	0	8	0	0	0	0	6	ko:K00052	Campylobacter ureolyticus ACS-301-V-Sch3b
AFIJ01000009&locus_tag=HMPREF1039_1494	40	0	0	0	18	3	24	4	0	8	4	34	0	2	0	0	6	13	6	0	14	22	6	0	0	0	0	0	0	50	0	0	0	0	6	0	7	38	4	8	ko:K00052	Megasphaera sp. UPII 199-6
KB373336&locus_tag=HMPREF9281_01766	0	0	0	0	0	0	0	0	0	0	0	0	0	0	0	6	0	0	0	0	0	0	0	0	0	0	0	0	0	0	0	0	0	0	0	0	0	0	0	0	ko:K00052	Staphylococcus epidermidis BVS058A4
GG669096&locus_tag=HMPREF0358_1615	0	0	0	0	0	0	0	0	0	0	0	2	0	0	0	0	0	0	0	0	0	0	0	0	0	0	0	0	0	0	2	0	0	0	0	0	0	0	2	0	ko:K00052	Escherichia coli 83972
AEEL01000011&locus_tag=HMPREF9319_0617	0	0	0	0	0	0	0	0	1	0	0	0	0	0	0	0	0	0	0	0	0	0	0	0	0	0	0	0	0	0	0	0	0	0	0	0	0	0	0	0	ko:K00052	Streptococcus equinus ATCC 700338
AEPZ01000007&locus_tag=HMPREF0576_0903	0	0	0	0	0	0	0	6	0	0	0	0	0	0	0	0	0	0	0	0	0	0	0	0	0	0	0	0	0	0	0	0	0	0	0	0	0	0	0	0	ko:K00052	Mobiluncus curtisii subsp. holmesii ATCC 35242
AJMW01000057&locus_tag=HMPREF1118_0366	0	0	0	0	0	0	0	0	0	0	0	0	0	0	0	1	0	0	0	0	0	0	0	0	0	0	0	0	0	0	0	0	0	0	0	0	0	0	0	0	ko:K00052	Haemophilus parainfluenzae HK262
CP001992&locus_tag=HMPREF0573_11482	0	0	0	0	0	0	0	3	0	0	0	1	0	0	0	0	0	0	0	0	0	0	0	0	0	0	0	0	0	26	0	0	0	0	3	0	0	0	0	0	ko:K00052	Mobiluncus curtisii ATCC 43063
AEPY01000008&locus_tag=HMPREF0388_0964	0	0	0	0	0	0	0	2	0	0	0	0	0	0	0	0	0	0	0	0	0	0	31	0	0	0	0	0	0	0	0	0	0	0	0	0	0	0	0	0	ko:K00052	Mobiluncus curtisii ATCC 51333
CP002743&locus_tag=HMPREF9228_1413	0	0	0	0	0	0	0	0	0	0	0	0	0	0	0	0	0	0	0	0	0	0	0	0	4	0	0	0	0	1	0	0	0	0	0	0	0	0	0	0	ko:K00052	Bifidobacterium breve ACS-071-V-Sch8b
ADGP01000023&locus_tag=HMPREF0889_1250	16	0	0	0	37	0	0	0	0	0	0	4	0	0	0	0	4	25	2	0	2	0	4	0	0	0	0	0	0	14	0	0	0	0	0	0	2	4	6	0	ko:K00053	Megasphaera sp. type_1
AGYD01000011&locus_tag=HMPREF9309_01188	0	0	0	0	0	0	0	8	0	0	0	0	0	0	0	0	0	0	0	0	0	0	0	0	0	0	10	0	0	0	0	0	0	0	4	0	0	0	0	0	ko:K00053	Campylobacter ureolyticus ACS-301-V-Sch3b
AEXI01000002&locus_tag=HMPREF9323_1862	0	0	0	0	0	0	0	0	2	0	0	0	0	0	0	2	0	0	0	0	0	0	0	0	0	0	0	0	0	0	0	0	0	0	0	0	0	0	0	0	ko:K00053	Veillonella parvula ACS-068-V-Sch12
KB373322&locus_tag=HMPREF9308_00007	0	0	0	0	0	0	0	0	0	0	0	0	0	0	0	2	0	0	0	0	0	0	0	0	0	0	0	0	0	0	0	0	0	0	0	0	0	0	0	0	ko:K00053	Staphylococcus lugdunensis ACS-027-V-Sch2
AFIJ01000008&locus_tag=HMPREF1039_0091	48	0	0	0	52	4	17	2	0	2	2	12	0	24	0	0	10	105	4	0	12	0	17	0	0	0	0	0	0	16	0	0	0	0	22	0	4	37	12	2	ko:K00053	Megasphaera sp. UPII 199-6
GG770778&locus_tag=HMPREF0731_1004	0	0	0	0	0	0	0	0	0	0	0	0	0	0	0	0	0	0	1	0	0	0	0	0	0	0	0	0	0	0	0	0	0	0	0	0	0	0	0	0	ko:K00053	Roseomonas cervicalis ATCC 49957
ACFH01000003&locus_tag=HMPREF0058_0007	0	0	0	0	0	0	0	0	0	0	0	0	0	0	0	1	0	2	0	0	0	0	0	0	0	0	0	0	0	0	0	0	0	0	0	0	0	0	0	0	ko:K00053	Actinomyces urogenitalis DSM 15434
KB373336&locus_tag=HMPREF9281_01768	0	0	0	0	0	0	0	0	0	4	0	0	0	0	0	15	0	0	0	0	0	0	0	0	0	0	0	0	0	0	0	0	0	0	0	0	0	0	0	0	ko:K00053	Staphylococcus epidermidis BVS058A4
AEEQ01000011&locus_tag=HMPREF0168_1818	0	0	0	0	0	0	0	0	0	0	0	0	2	0	0	0	0	0	0	0	0	0	0	0	7	0	0	0	0	0	0	0	0	0	0	0	0	0	0	0	ko:K00053	Bifidobacterium dentium ATCC 27679
AEEQ01000011&locus_tag=HMPREF0168_1819	0	0	0	0	0	0	0	0	0	0	0	0	0	0	0	0	0	0	0	0	0	0	0	0	8	0	0	0	0	0	0	0	0	0	0	0	0	0	0	0	ko:K00053	Bifidobacterium dentium ATCC 27679
GG669112&locus_tag=HMPREF0358_5233	0	0	0	0	0	2	0	0	2	0	0	0	0	0	0	0	0	0	0	0	0	0	0	0	0	0	0	0	0	0	0	0	0	2	0	0	0	0	0	0	ko:K00053	Escherichia coli 83972
AEEL01000005&locus_tag=HMPREF9319_0236	0	0	0	0	0	0	0	0	1	0	0	0	0	0	0	2	0	0	0	0	0	0	0	0	0	0	3	0	0	0	0	0	0	0	0	0	0	0	0	0	ko:K00053	Streptococcus equinus ATCC 700338
AEPZ01000007&locus_tag=HMPREF0576_0905	0	0	0	0	0	0	0	12	0	0	0	0	0	0	0	0	0	0	0	0	0	0	0	0	0	0	0	0	0	0	0	0	0	0	0	0	0	0	0	0	ko:K00053	Mobiluncus curtisii subsp. holmesii ATCC 35242
AJMW01000068&locus_tag=HMPREF1118_0658	0	0	0	0	0	0	0	0	0	0	0	0	0	0	0	6	0	0	0	0	0	0	0	0	0	0	0	0	0	2	0	0	0	0	0	0	0	0	0	0	ko:K00053	Haemophilus parainfluenzae HK262
GG666296&locus_tag=HMPREF0077_1742	5	0	0	0	68	0	0	0	0	0	0	2	0	107	0	0	0	25	10	0	0	0	2	0	0	0	0	0	0	24	0	0	0	0	10	0	0	91	0	8	ko:K00053	Anaerococcus tetradius ATCC 35098
CP001992&locus_tag=HMPREF0573_11480	0	0	0	0	0	0	0	2	0	0	0	0	0	0	0	0	0	0	0	0	0	0	0	0	0	0	0	0	0	20	0	0	0	0	0	0	0	0	0	0	ko:K00053	Mobiluncus curtisii ATCC 43063
AEDR01000012&locus_tag=HMPREF9321_0626	0	0	0	0	0	0	0	0	2	0	0	0	0	0	0	10	0	0	0	0	0	0	0	0	2	0	2	0	0	0	0	0	0	0	0	0	0	1	0	0	ko:K00053	Veillonella atypica ACS-049-V-Sch6
ABYQ02000011&locus_tag=HMPREF0305_11316	0	0	0	0	0	0	0	0	0	0	0	0	0	0	0	0	0	0	0	0	0	2	0	0	0	0	0	0	0	0	0	0	0	0	0	0	0	0	0	0	ko:K00053	Corynebacterium pseudogenitalium ATCC 33035
AGWQ01000008&locus_tag=HMPREF9241_01597	0	0	0	0	0	0	0	0	0	0	0	0	0	0	0	1	0	0	0	0	0	0	0	0	0	0	0	0	0	0	0	0	0	0	0	0	0	0	0	2	ko:K00053	Actinomyces turicensis ACS-279-V-Col4
AEPY01000008&locus_tag=HMPREF0388_0962	0	0	0	0	0	0	0	0	0	0	0	0	0	0	0	0	0	0	0	0	0	0	26	0	0	0	0	0	0	0	0	0	0	0	0	0	0	0	0	0	ko:K00053	Mobiluncus curtisii ATCC 51333
CP002743&locus_tag=HMPREF9228_0107	0	0	0	0	0	0	0	0	2	0	0	0	0	0	0	0	0	0	0	0	0	0	0	0	8	0	0	0	0	2	0	0	0	0	0	0	0	0	0	0	ko:K00053	Bifidobacterium breve ACS-071-V-Sch8b
CP002743&locus_tag=HMPREF9228_0108	0	0	0	0	0	0	0	0	0	0	0	0	0	0	0	0	0	0	0	0	0	0	0	0	4	0	0	0	0	0	0	0	0	0	0	0	0	0	0	0	ko:K00053	Bifidobacterium breve ACS-071-V-Sch8b
AEHO01000007&locus_tag=HMPREF9213_0120	0	0	0	0	0	0	0	4	4	0	0	0	0	0	2	0	0	0	4	0	0	0	18	30	0	0	2	0	0	16	732	665	721	113	0	0	0	0	0	0	ko:K00054	Lactobacillus iners LactinV 09V1-c
AEHP01000001&locus_tag=HMPREF9212_0661	6	172	979	434	4	0	0	0	0	0	0	0	0	0	0	1000	0	0	0	0	0	0	0	0	0	0	2	2	0	0	0	0	0	0	0	0	0	0	0	0	ko:K00054	Lactobacillus iners LactinV 03V1-b
AEPX01000013&locus_tag=HMPREF9223_0809	0	40	176	90	0	0	4	0	9	0	0	0	13	0	31	170	2	0	1	1	0	3	0	0	14	1	7	10	0	2	92	41	91	23	0	4	0	0	0	0	ko:K00054	Lactobacillus iners ATCC 55195
AEKH01000012&locus_tag=HMPREF9216_0812	0	0	4	0	0	0	0	0	0	0	0	0	92	2	56	4	0	0	0	5	0	0	0	0	0	0	0	0	0	2	82	120	63	13	0	0	0	0	0	0	ko:K00054	Lactobacillus iners LEAF 2053A-b
AFDI01000005&locus_tag=HMPREF9435_0880	42	0	0	0	8	86	130	4	0	16	10	12	0	16	0	0	33	50	41	0	73	24	0	0	160	0	0	0	0	75	0	0	0	0	2	0	25	14	5	64	ko:K00054	Gardnerella vaginalis 315-A
AEKL01000026&locus_tag=HMPREF9265_1134	0	0	0	0	0	0	0	0	6	0	0	0	0	0	0	0	0	0	0	0	0	0	0	0	0	0	0	0	0	0	0	0	0	0	0	0	0	0	0	0	ko:K00054	Lactobacillus oris PB013-T2-3
AEHR01000013&locus_tag=HMPREF9215_0744	0	0	4	0	0	0	0	0	236	0	0	0	2	0	0	10	0	0	0	0	0	10	18	12	0	0	0	0	0	0	0	2	0	0	0	0	0	0	0	0	ko:K00054	Lactobacillus iners SPIN 2503V10-D
CP002104&locus_tag=HMPREF0421_21108	104	0	0	0	24	441	349	18	4	36	18	26	0	50	0	6	17	78	251	0	12	22	0	0	283	0	0	0	0	330	0	0	2	0	12	0	42	73	6	14	ko:K00054	Gardnerella vaginalis ATCC 14019
AEBA01000030&locus_tag=HMPREF9269_1555	0	0	0	0	0	0	0	0	23	0	0	0	8	0	0	6	0	0	0	0	0	0	0	0	0	0	0	0	0	0	0	0	0	0	0	0	0	0	0	0	ko:K00054	Lactobacillus salivarius ACS-116-V-Col5a
ACLN01000004&locus_tag=HMPREF0520_0599	0	0	0	0	0	0	0	0	0	0	0	0	0	0	0	0	0	0	0	0	0	0	0	0	0	0	0	0	0	0	0	0	2	0	0	0	0	0	0	0	ko:K00054	Lactobacillus iners DSM 13335
KB373336&locus_tag=HMPREF9281_01094	0	0	0	0	0	0	0	0	0	0	0	0	0	0	0	8	0	0	0	0	0	0	0	0	0	0	0	0	0	0	0	0	0	0	0	0	0	0	0	0	ko:K00054	Staphylococcus epidermidis BVS058A4
AEKI01000007&locus_tag=HMPREF9217_1198	0	0	0	0	0	4	22	2	2	0	0	0	0	0	0	4	0	0	0	0	0	0	0	0	0	0	0	0	0	0	0	0	4	0	0	0	0	0	0	0	ko:K00054	Lactobacillus iners LEAF 2052A-d
AEKK01000003&locus_tag=HMPREF9219_0442	0	0	0	0	0	0	0	0	0	0	0	0	0	0	0	2	0	0	0	0	0	0	0	0	0	0	0	0	0	0	0	0	0	0	0	0	0	0	0	0	ko:K00054	Lactobacillus iners LEAF 3008A-a
GG693416&locus_tag=HMPREF0549_0043	0	0	0	0	0	0	0	0	4	0	0	0	0	0	0	0	0	0	0	0	0	0	0	28	0	0	7	13	0	0	0	4	0	0	0	0	0	0	0	0	ko:K00054	Lactobacillus vaginalis ATCC 49540
ACGO02000001&locus_tag=HMPREF0514_10170	0	0	0	0	0	0	0	0	0	0	0	0	4	0	0	2	0	0	0	0	0	0	0	0	0	0	0	0	0	0	0	0	0	0	0	0	0	0	0	0	ko:K00054	Lactobacillus gasseri JV-V03
AEHQ01000087&locus_tag=HMPREF9211_0688	0	0	8	3	0	0	0	0	2	0	0	0	0	0	3	7	0	0	6	25	0	0	8	0	0	0	0	0	0	0	2	1	10	1	0	0	2	1	0	0	ko:K00054	Lactobacillus iners LactinV 01V1-a
CP001849&locus_tag=HMPREF0424_0360	330	0	2	2	785	729	589	35	7	342	183	734	0	3	12	8	209	114	486	0	1271	1111	28	0	104	0	4	0	0	28	0	0	0	0	921	0	1294	711	861	778	ko:K00054	Gardnerella vaginalis 409-05
KN050674&locus_tag=HMPREF5175_00861	0	0	0	0	0	0	0	0	0	0	0	0	2	1	67	0	0	0	0	53	0	0	0	0	2	0	0	4	0	0	0	0	0	0	0	0	0	0	0	0	ko:K00054	Lactobacillus gasseri SV-16A-US
CP002725&locus_tag=HMPREF9231_0431	1	0	0	0	6	6	2	18	4	2	2	2	0	8	0	0	2	4	4	0	20	30	0	0	12	0	0	0	0	140	0	0	0	0	0	0	16	7	12	28	ko:K00054	Gardnerella vaginalis HMP9231
AEXP01000019&locus_tag=HMPREF9210_1116	0	0	0	2	0	0	0	0	0	0	0	0	0	0	0	0	2	0	18	381	0	2	56	38	79	0	22	71	0	12	1476	807	1219	273	0	0	0	0	0	0	ko:K00054	Lactobacillus iners SPIN 1401G
AZIR01000044&locus_tag=HMPREF1256_0497	0	0	0	0	0	0	0	0	0	0	0	0	0	0	0	4	0	0	0	0	0	0	0	0	0	0	0	0	0	0	0	0	0	0	0	0	0	0	0	0	ko:K00054	Streptococcus agalactiae BV3L5
AWXA01000037&locus_tag=HMPREF1250_1492	0	0	0	0	0	0	0	0	0	0	0	30	0	0	0	0	0	0	0	0	0	0	0	0	43	0	0	0	0	0	0	0	0	0	0	0	0	0	0	0	ko:K00054	Megasphaera sp. BV3C16-1
GG698805&locus_tag=HMPREF0501_01387	0	0	0	0	0	0	0	0	0	0	0	0	0	0	0	9	0	0	0	0	0	0	0	0	0	0	8	0	0	0	0	0	0	0	0	0	0	0	0	0	ko:K00054	Lactobacillus coleohominis 101-4-CHN
NZ_CP011280.1&locus_tag=VC03_RS01130	1926	0	0	0	671	35	0	4281	2	719	1126	127	0	1136	0	0	612	676	0	0	21	150	127	0	423	0	0	2	0	0	2	0	6	0	905	2	0	0	129	69	ko:K00054	Sneathia sp. Sn35
NZ_LOQF01000004.1&locus_tag=AWT65_RS02615	499	0	0	0	412	181	4	68	0	60	161	52	0	0	0	0	68	277	0	0	20	0	0	0	62	0	0	0	0	299	0	0	0	0	620	2	589	252	22	310	ko:K00054	Sneathia sanguinegens
AEKL01000010&locus_tag=HMPREF9265_1683	0	0	0	0	0	0	0	0	6	0	0	0	0	0	0	0	0	0	0	0	0	0	0	0	0	0	0	0	0	0	0	0	0	0	0	0	0	0	0	0	ko:K00055	Lactobacillus oris PB013-T2-3
AEKL01000025&locus_tag=HMPREF9265_1781	0	0	0	0	0	0	0	0	10	0	0	0	0	0	0	0	0	0	0	0	0	0	0	0	0	0	0	0	0	0	0	0	0	0	0	0	0	0	0	0	ko:K00055	Lactobacillus oris PB013-T2-3
AEBA01000066&locus_tag=HMPREF9269_1820	0	0	0	0	0	0	0	0	57	0	0	0	0	0	0	0	0	0	0	0	0	0	0	0	0	0	0	0	0	0	0	0	0	0	0	0	0	0	0	0	ko:K00055	Lactobacillus salivarius ACS-116-V-Col5a
GG693412&locus_tag=HMPREF0549_1027	0	0	0	0	0	0	0	0	3	0	0	0	0	0	0	0	0	0	0	0	0	0	0	0	0	0	0	0	0	0	2	2	0	0	0	0	0	0	0	0	ko:K00055	Lactobacillus vaginalis ATCC 49540
GG693413&locus_tag=HMPREF0549_0543	0	0	0	0	0	0	0	0	0	0	0	0	0	0	0	0	0	0	0	0	0	0	0	0	0	0	0	0	0	0	0	2	0	0	0	0	0	0	0	0	ko:K00055	Lactobacillus vaginalis ATCC 49540
KE150269&locus_tag=HMPREF9306_01879	0	0	0	0	0	0	2	0	0	0	0	0	0	0	0	0	0	0	0	0	0	0	0	0	0	0	0	0	0	0	0	0	0	0	0	0	0	0	0	0	ko:K00057	Propionimicrobium lymphophilum ACS-093-V-SCH5
ADFQ01000105&locus_tag=HMPREF9018_1932	0	0	0	0	0	0	0	484	0	2	0	1363	0	0	0	0	0	0	0	0	151	0	0	0	0	0	0	0	0	0	0	0	0	0	0	0	0	0	0	0	ko:K00057	Prevotella amnii CRIS 21A-A
AGYD01000011&locus_tag=HMPREF9309_01372	0	0	0	0	0	0	0	1	0	0	0	0	0	0	0	0	2	0	0	0	0	0	0	0	0	0	2	0	0	0	0	0	0	0	0	0	0	0	0	0	ko:K00057	Campylobacter ureolyticus ACS-301-V-Sch3b
AEXI01000003&locus_tag=HMPREF9323_0500	0	0	0	0	0	0	0	0	0	0	0	0	0	0	0	2	0	0	0	0	0	0	0	0	0	0	0	0	0	0	0	0	0	0	0	0	0	0	0	0	ko:K00057	Veillonella parvula ACS-068-V-Sch12
AEHP01000065&locus_tag=HMPREF9212_0825	0	0	0	0	0	0	0	0	10	0	0	0	0	0	0	0	0	0	0	0	0	0	0	0	0	0	0	0	0	0	0	0	0	0	0	0	0	0	0	0	ko:K00057	Lactobacillus iners LactinV 03V1-b
AEPX01000013&locus_tag=HMPREF9223_0839	0	0	0	0	0	4	0	0	0	0	0	0	0	0	0	10	0	0	0	0	0	0	0	0	0	0	0	0	0	0	0	0	0	0	0	2	0	0	0	0	ko:K00057	Lactobacillus iners ATCC 55195
ACKR01000024&locus_tag=HMPREF0506_0270	0	0	0	0	0	0	0	0	0	0	0	0	0	0	0	0	0	0	0	0	0	0	0	186	0	726	613	390	394	0	0	0	0	0	0	0	0	0	2	0	ko:K00057	Lactobacillus crispatus JV-V01
KI411428&locus_tag=HMPREF0525_00650	0	0	0	0	0	0	0	0	0	0	0	0	0	0	0	27	0	0	0	0	0	0	0	185	0	0	2	94	4	0	0	0	0	0	0	873	0	2	0	0	ko:K00057	Lactobacillus jensenii 27-2-CHN
GL545251&locus_tag=LBJG_01188	0	0	0	115	0	0	0	0	0	0	0	0	0	0	2	32	0	0	0	0	0	0	0	0	0	61	110	112	31	0	0	0	0	0	0	0	0	0	0	0	ko:K00057	Lactobacillus jensenii 1153
AFDI01000007&locus_tag=HMPREF9435_0090	317	0	0	0	137	3389	2531	45	0	138	131	34	0	94	2	0	188	726	3098	0	266	591	2	2	3106	2	0	0	0	1915	0	2	2	0	33	0	304	983	63	189	ko:K00057	Gardnerella vaginalis 315-A
ADBR01000030&locus_tag=HMPREF0578_1275	2	0	0	0	0	0	0	0	0	16	30	10	0	0	0	0	0	0	0	0	0	0	0	0	0	0	0	0	0	0	0	0	0	0	0	0	0	0	0	0	ko:K00057	Mobiluncus mulieris 28-1
ACLR01000226&locus_tag=PORUE0001_0266	0	0	0	0	0	0	0	24	0	22	4	143	0	0	0	0	4	6	14	0	0	0	4	0	0	0	2	0	0	187	0	0	0	0	103	0	0	0	0	0	ko:K00057	Porphyromonas uenonis 60-3
ADDO01000021&locus_tag=HMPREF0628_0650	0	0	0	0	0	0	0	62	0	107	50	172	0	0	0	0	0	0	24	0	0	0	0	0	24	0	4	0	0	118	0	0	0	0	147	0	0	0	10	0	ko:K00057	Peptoniphilus lacrimalis 315-B
AWUQ01000006&locus_tag=HMPREF1247_1282	0	0	0	0	0	0	0	0	0	0	0	0	0	6	0	0	0	0	0	0	0	0	0	0	0	0	0	0	0	0	0	0	0	0	0	0	0	0	0	0	ko:K00057	Atopobium sp. BV3Ac4
AEKL01000002&locus_tag=HMPREF9265_0844	0	0	0	0	0	0	0	0	2	0	0	0	0	0	0	0	0	0	0	0	0	0	0	0	0	0	0	0	0	0	0	0	0	0	0	0	0	0	0	0	ko:K00057	Lactobacillus oris PB013-T2-3
ACOZ01000064&locus_tag=HMPREF0890_1106	0	0	0	0	0	0	0	0	0	0	0	0	0	0	0	0	0	0	0	20	0	0	0	0	0	0	0	0	0	0	0	0	0	0	0	0	0	0	0	0	ko:K00057	Lactobacillus gasseri 202-4
AWXD01000026&locus_tag=HMPREF1252_1195	0	0	0	0	0	0	0	2	0	0	1	0	0	0	0	0	0	0	6	0	0	0	0	0	0	0	2	0	0	0	0	0	0	0	10	0	0	0	0	0	ko:K00057	Peptoniphilus sp. BV3AC2
AEXN01000011&locus_tag=HMPREF9246_0618	0	0	0	0	0	0	0	0	0	0	0	0	0	0	0	0	0	0	0	0	0	0	0	0	10	0	0	0	0	0	0	0	0	0	0	0	0	0	0	0	ko:K00057	Anaerococcus hydrogenalis ACS-025-V-Sch4
AEXN01000032&locus_tag=HMPREF9246_1363	0	0	0	0	0	0	0	0	0	0	0	0	0	0	0	0	0	0	0	0	0	0	0	0	26	0	0	0	0	0	0	0	0	0	0	0	0	0	0	0	ko:K00057	Anaerococcus hydrogenalis ACS-025-V-Sch4
AEXN01000032&locus_tag=HMPREF9246_1393	0	0	0	0	0	0	0	0	0	0	2	0	0	0	0	0	0	0	0	0	0	0	0	0	21	0	0	0	0	0	0	0	0	0	0	0	2	6	0	0	ko:K00057	Anaerococcus hydrogenalis ACS-025-V-Sch4
AWUP01000012&locus_tag=HMPREF1248_0046	0	0	0	0	0	0	0	0	0	0	0	2	0	0	0	0	0	0	0	0	0	0	0	0	0	0	0	0	0	2	0	0	0	0	0	0	0	0	0	0	ko:K00057	Coriobacteriaceae bacterium BV3Ac1
ADVK01000045&locus_tag=HMPREF0397_1582	0	0	0	0	0	0	0	4	0	0	0	0	0	2	0	0	0	0	0	0	0	0	0	0	0	0	0	0	0	0	0	0	0	0	0	0	0	0	0	0	ko:K00057	Fusobacterium nucleatum subsp. nucleatum ATCC 23726
CP002104&locus_tag=HMPREF0421_20312	98	0	0	0	68	44	46	537	71	106	79	61	0	221	0	2	263	128	10	0	196	16	619	0	665	0	0	0	0	32	0	0	0	0	125	0	157	48	347	1679	ko:K00057	Gardnerella vaginalis ATCC 14019
AEBA01000131&locus_tag=HMPREF9269_0777	0	0	0	0	0	0	0	0	47	0	0	0	10	0	0	6	0	0	0	0	0	0	0	0	0	0	0	0	0	0	0	0	0	0	0	0	0	0	0	0	ko:K00057	Lactobacillus salivarius ACS-116-V-Col5a
AEDO01000075&locus_tag=HMPREF9296_0580	0	0	0	0	0	0	0	52	0	0	13	60	0	4	0	0	0	0	0	0	0	0	0	0	4	0	0	0	0	25	0	0	0	0	46	0	0	0	0	11	ko:K00057	Prevotella disiens FB035-09AN
ACLN01000004&locus_tag=HMPREF0520_0568	0	0	0	0	0	0	0	0	2	0	0	0	0	0	2	0	0	0	0	0	0	0	0	0	0	0	0	0	0	0	0	0	0	0	0	0	0	0	0	0	ko:K00057	Lactobacillus iners DSM 13335
ACGR01000034&locus_tag=HMPREF0528_0952	0	0	0	0	0	0	0	0	0	0	0	0	0	0	0	0	0	0	0	0	0	0	0	0	0	0	0	1	0	0	0	0	0	0	0	0	0	0	0	0	ko:K00057	Lactobacillus johnsonii ATCC 33200
KB373335&locus_tag=HMPREF9281_00761	0	0	0	0	0	0	0	0	0	0	0	0	0	0	0	15	0	0	0	0	0	0	0	0	0	0	0	0	0	0	0	0	0	0	0	0	0	0	0	0	ko:K00057	Staphylococcus epidermidis BVS058A4
GL405260&locus_tag=HMPREF0580_0077	4	0	0	0	0	0	0	0	0	6	72	43	0	0	0	0	0	0	0	0	0	0	0	0	0	0	0	0	0	0	0	0	0	0	0	0	0	0	0	0	ko:K00057	Mobiluncus mulieris ATCC 35239
GL405260&locus_tag=HMPREF0580_0885	0	0	0	0	0	0	0	0	0	0	2	68	0	0	0	0	0	0	0	0	0	0	0	0	0	0	0	0	0	0	0	0	0	0	0	0	0	0	0	0	ko:K00057	Mobiluncus mulieris ATCC 35239
AECM01000028&locus_tag=HMPREF9261_1270	0	0	0	0	0	0	0	0	0	0	0	0	0	11	0	4	0	0	18	0	0	0	0	0	0	0	4	0	0	4	0	0	0	0	2	0	0	0	0	0	ko:K00057	Finegoldia magna ACS-171-V-Col3
GG693415&locus_tag=HMPREF0549_0733	0	0	0	0	0	0	0	0	4	0	0	0	0	0	0	9	0	0	0	11	0	0	0	41	0	2	9	21	0	0	0	5	0	0	0	0	0	0	0	0	ko:K00057	Lactobacillus vaginalis ATCC 49540
CM000955&locus_tag=HMPREF0391_10557	0	0	0	0	0	0	0	0	0	0	0	0	0	2	0	0	0	0	0	0	0	0	0	0	0	0	0	0	0	0	0	0	0	0	0	0	0	0	0	0	ko:K00057	Finegoldia magna ATCC 53516
AENP01000015&locus_tag=HMPREF9286_1073	14	0	0	0	14	2	2	0	0	30	12	26	0	122	0	0	8	0	42	0	0	0	48	0	20	0	2	0	0	2	0	0	0	0	30	0	0	0	0	28	ko:K00057	Peptoniphilus harei ACS-146-V-Sch2b
AEXK01000024&locus_tag=HMPREF0523_0612	0	0	0	0	0	0	0	0	0	0	0	0	0	0	0	0	0	0	0	2	0	0	0	0	0	0	0	0	0	0	0	0	0	0	0	0	0	0	0	0	ko:K00057	Lactobacillus iners UPII 60-B
AEKJ01000024&locus_tag=HMPREF9218_0308	0	0	0	0	0	0	0	0	0	0	0	0	0	0	0	8	0	0	0	0	0	0	0	0	0	0	0	0	0	0	0	0	0	0	0	0	0	0	0	0	ko:K00057	Lactobacillus iners LEAF 2062A-h1
AFUI01000014&locus_tag=HMPREF9489_1101	0	0	0	0	0	0	2	0	0	0	0	0	0	18	0	0	0	0	0	0	0	0	0	0	0	0	0	0	0	0	0	0	0	0	0	0	0	0	0	0	ko:K00057	Finegoldia magna SY403409CC001050417
ACGO02000001&locus_tag=HMPREF0514_10220	0	0	0	0	0	0	0	0	0	0	0	0	3	0	8	0	0	0	0	18	0	0	0	0	1	0	0	0	0	0	0	0	0	0	0	0	0	0	0	0	ko:K00057	Lactobacillus gasseri JV-V03
GL397071&locus_tag=HMPREF9225_1441	0	0	0	0	0	0	0	0	0	0	1	0	0	0	0	0	0	0	8	0	0	0	0	0	0	0	0	0	0	0	0	0	0	0	10	0	0	0	0	0	ko:K00057	Peptoniphilus duerdenii ATCC BAA-1640
CP001849&locus_tag=HMPREF0424_1234	573	0	2	2	1403	3470	2194	121	19	1163	657	1769	0	40	34	24	1448	750	2482	4	5864	4557	98	4	214	0	0	0	0	194	2	0	4	0	2811	7	4012	3239	5537	2682	ko:K00057	Gardnerella vaginalis 409-05
AEPZ01000012&locus_tag=HMPREF0576_1797	0	0	0	0	0	0	0	0	0	0	0	0	0	0	0	0	0	0	0	0	0	0	0	0	0	0	0	0	0	2	0	0	0	0	0	0	0	0	0	0	ko:K00057	Mobiluncus curtisii subsp. holmesii ATCC 35242
AEEE01000014&locus_tag=HMPREF0574_1415	0	0	0	0	0	0	0	1	0	0	0	0	0	0	0	0	0	0	0	0	0	0	0	0	0	0	0	0	0	23	0	0	0	0	2	0	0	0	0	0	ko:K00057	Mobiluncus curtisii subsp. curtisii ATCC 35241
ACKW01000011&locus_tag=HMPREF0577_0242	8	0	0	0	0	0	0	0	0	66	83	122	0	0	0	0	2	2	0	0	0	0	0	0	0	0	0	0	0	0	0	0	0	0	0	0	0	0	0	0	ko:K00057	Mobiluncus mulieris ATCC 35243
ACKW01000038&locus_tag=HMPREF0577_1244	0	0	0	0	0	0	0	0	0	4	12	0	0	0	0	0	0	0	0	0	0	0	0	0	0	0	0	0	0	0	0	0	0	0	0	0	0	0	0	0	ko:K00057	Mobiluncus mulieris ATCC 35243
ACKW01000052&locus_tag=HMPREF0577_1779	0	0	0	0	0	0	0	0	0	0	62	68	0	0	0	0	0	0	0	0	0	0	0	0	0	0	0	0	0	0	0	0	0	0	0	0	0	0	0	0	ko:K00057	Mobiluncus mulieris ATCC 35243
AWXB01000065&locus_tag=HMPREF1253_1519	0	0	0	0	0	0	0	0	0	6	2	6	0	0	0	0	0	0	0	0	0	0	0	0	0	0	0	0	0	0	0	0	0	0	2	0	0	0	0	0	ko:K00057	Peptoniphilus sp. BV3C26
AJMW01000040&locus_tag=HMPREF1118_1723	0	0	0	0	0	0	0	0	0	0	0	0	0	0	0	2	0	0	0	0	0	0	0	0	0	0	0	0	0	0	0	0	0	0	0	0	0	0	0	0	ko:K00057	Haemophilus parainfluenzae HK262
AWXC01000008&locus_tag=HMPREF1254_2210	0	0	0	0	18	0	0	6	0	14	2	4	0	0	0	0	0	0	0	0	0	0	0	0	0	0	0	0	0	27	0	0	0	0	13	0	0	0	0	0	ko:K00057	Prevotella sp. BV3P1
AEGV01000017&locus_tag=HMPREF9278_0891	3	0	0	0	0	0	0	0	0	2	19	41	0	0	0	0	0	0	0	0	0	0	0	0	0	0	0	0	0	0	0	0	0	0	0	0	0	0	0	0	ko:K00057	Mobiluncus mulieris FB024-16
AEGV01000018&locus_tag=HMPREF9278_0364	4	0	0	0	0	0	0	0	0	0	0	0	0	0	0	0	0	0	0	0	0	0	0	0	0	0	0	0	0	0	0	0	0	0	0	0	0	0	0	0	ko:K00057	Mobiluncus mulieris FB024-16
AEGV01000029&locus_tag=HMPREF9278_1007	0	0	0	0	0	0	0	0	0	2	2	0	0	0	0	0	0	0	0	0	0	0	0	0	0	0	0	0	0	0	0	0	0	0	0	0	0	0	0	0	ko:K00057	Mobiluncus mulieris FB024-16
ADEG01000058&locus_tag=HMPREF0650_1614	0	0	0	0	30	0	0	18	0	0	0	21	0	0	0	0	0	0	0	0	0	0	2	0	0	0	0	0	0	34	0	0	0	0	16	0	0	0	0	0	ko:K00057	Prevotella buccalis ATCC 35310
GG704703&locus_tag=HMPREF0513_01166	0	0	0	0	0	0	0	0	0	0	0	0	0	0	0	8	0	0	0	0	0	0	0	0	0	0	0	0	0	0	0	0	0	0	0	0	0	0	0	0	ko:K00057	Lactobacillus fermentum 28-3-CHN
ADEF01000044&locus_tag=HMPREF9019_0019	1046	0	0	2	1577	44	5	95	0	257	234	241	0	825	0	0	235	500	122	0	25	0	860	0	104	0	2	2	0	237	0	0	0	0	544	0	1	0	75	33	ko:K00057	Prevotella timonensis CRIS 5C-B1
ACGK02000002&locus_tag=HMPREF0091_10992	228	2	0	0	207	837	384	790	15	652	370	88	0	78	5	0	293	287	978	0	882	1372	2403	0	127	0	0	0	0	1197	2	0	6	0	70	0	34	122	319	1027	ko:K00057	Atopobium vaginae DSM 15829
GG666295&locus_tag=HMPREF0077_0310	17	0	0	0	64	0	0	4	0	0	2	12	0	176	0	0	0	8	29	0	0	0	0	0	0	0	0	0	0	47	0	0	0	0	98	0	2	35	0	16	ko:K00057	Anaerococcus tetradius ATCC 35098
ADFO01000067&locus_tag=HMPREF0648_1116	62	0	2	0	426	66	14	0	0	4	4	0	0	1645	0	0	0	0	16	0	0	82	26	0	109	0	0	0	0	403	0	0	0	0	57	0	124	119	34	84	ko:K00057	Prevotella bivia JCVIHMP010
AZIS01000005&locus_tag=HMPREF1255_0966	0	0	0	0	0	0	0	0	0	0	0	0	0	0	0	0	0	0	0	0	0	0	0	0	0	0	0	0	0	0	0	0	0	0	0	0	0	0	0	2	ko:K00057	Propionimicrobium sp. BV2F7
CP002725&locus_tag=HMPREF9231_1244	38	0	0	0	8	0	0	8	0	28	34	46	0	136	4	4	0	0	74	0	126	24	6	0	442	0	0	0	0	0	0	0	0	0	40	0	82	8	194	1173	ko:K00057	Gardnerella vaginalis HMP9231
CP001992&locus_tag=HMPREF0573_10501	0	0	0	0	0	0	0	0	0	0	0	0	0	0	0	0	0	0	0	0	0	0	1	0	0	0	0	0	0	17	0	0	0	0	4	0	0	0	0	0	ko:K00057	Mobiluncus curtisii ATCC 43063
AEDP01000042&locus_tag=HMPREF9289_1574	0	0	0	0	0	0	0	0	0	0	0	0	0	18	0	0	0	0	0	0	0	0	0	0	0	0	2	0	0	0	0	0	0	0	0	0	0	2	0	0	ko:K00057	Finegoldia magna BVS033A4
AEXP01000019&locus_tag=HMPREF9210_1150	0	0	0	2	0	74	182	0	2	0	0	0	0	0	1	1534	0	0	0	0	0	0	0	0	0	0	0	2	0	0	4	0	4	2	2	196	0	0	0	0	ko:K00057	Lactobacillus iners SPIN 1401G
GG666045&locus_tag=HMPREF0072_0358	0	0	0	0	0	0	0	0	0	0	0	2	0	0	0	0	0	0	0	0	0	0	0	0	0	0	0	0	0	0	0	0	0	0	12	0	0	0	0	0	ko:K00057	Anaerococcus lactolyticus ATCC 51172
AGWQ01000006&locus_tag=HMPREF9241_01113	0	0	0	0	0	0	0	0	0	0	0	0	0	0	0	0	0	4	0	0	0	0	0	0	0	0	0	0	0	0	0	0	0	0	0	0	0	0	0	0	ko:K00057	Actinomyces turicensis ACS-279-V-Col4
GL531738&locus_tag=LBKG_01114	0	0	0	0	0	0	0	0	0	0	0	0	0	0	0	0	0	0	0	0	0	0	0	0	0	4	0	2	0	0	0	0	0	0	0	0	0	0	0	0	ko:K00057	Lactobacillus crispatus CTV-05
AEHN01000015&locus_tag=HMPREF9214_0396	0	0	0	0	0	0	0	0	0	0	2	0	0	0	0	53	25	0	0	0	0	0	157	30	0	0	0	0	0	0	0	0	2	0	0	0	0	0	0	0	ko:K00057	Lactobacillus iners LactinV 11V1-d
AEXM01000012&locus_tag=HMPREF9290_1315	0	0	0	0	0	0	0	0	0	0	0	0	0	0	0	1	0	0	0	0	0	0	0	0	1	0	0	0	0	0	0	0	0	0	0	0	0	0	0	0	ko:K00057	Anaerococcus prevotii ACS-065-V-Col13
AENO01000038&locus_tag=HMPREF9294_1137	0	0	0	0	0	0	0	0	0	5	0	0	0	0	0	0	0	0	0	0	0	0	0	0	0	0	0	0	0	2	0	0	0	0	0	0	0	0	0	0	ko:K00057	Porphyromonas asaccharolytica PR426713P-I
AEPY01000001&locus_tag=HMPREF0388_0030	0	0	0	0	0	0	0	0	0	0	0	0	0	0	0	0	0	0	0	0	0	0	8	0	0	0	0	0	0	0	0	0	0	0	0	0	0	0	0	0	ko:K00057	Mobiluncus curtisii ATCC 51333
AZIR01000031&locus_tag=HMPREF1256_0034	0	0	0	0	0	0	0	0	0	0	0	0	0	0	0	2	0	0	0	0	0	0	0	0	0	0	0	0	0	0	0	0	0	0	0	0	0	0	0	0	ko:K00057	Streptococcus agalactiae BV3L5
AWXA01000041&locus_tag=HMPREF1250_1854	0	0	0	0	0	0	0	0	0	0	0	2	0	0	0	0	0	0	0	0	0	0	0	0	0	0	0	0	0	0	0	0	0	0	0	0	0	0	0	0	ko:K00057	Megasphaera sp. BV3C16-1
AEDQ01000003&locus_tag=HMPREF9248_0788	4	0	0	0	7	0	0	15	0	5	6	44	0	7	0	0	10	2	0	0	11	0	0	0	0	0	0	0	0	0	0	0	0	0	62	0	0	0	4	16	ko:K00057	Atopobium vaginae PB189-T1-4
CP002743&locus_tag=HMPREF9228_0340	0	0	0	0	0	0	0	0	0	0	0	0	0	0	0	0	0	0	0	0	0	0	0	0	2	0	0	0	0	1	0	0	0	0	0	0	0	0	0	0	ko:K00057	Bifidobacterium breve ACS-071-V-Sch8b
ADFT01000011&locus_tag=HMPREF9209_0484	0	0	0	0	0	0	0	0	0	0	0	0	0	2	11	0	0	0	0	9	0	0	0	0	0	0	0	0	0	0	0	0	0	0	0	0	0	0	0	0	ko:K00057	Lactobacillus gasseri 224-1
GG698804&locus_tag=HMPREF0501_01142	0	0	0	0	0	0	0	0	0	0	0	0	0	0	0	12	0	0	0	0	0	0	0	0	0	0	10	0	0	0	0	0	0	0	0	0	0	0	0	0	ko:K00057	Lactobacillus coleohominis 101-4-CHN
NC_013511.1&locus_tag=MHO_RS00970	138	0	0	0	141	0	0	6	0	0	0	0	0	884	0	0	19	0	0	0	2	0	0	0	0	0	0	0	2	0	0	0	1	0	32	0	0	0	8	41	ko:K00057	Mycoplasma hominis ATCC 23114
NZ_KB906609.1&locus_tag=F823_RS0102755	0	0	0	0	0	0	0	2	0	0	6	70	0	22	0	0	0	4	0	0	0	0	0	0	5	0	0	0	0	17	0	0	0	0	22	0	0	0	0	0	ko:K00057	Peptostreptococcus anaerobius DSM 2949 genomic scaffold F823DRAFT_scaffold00005.5
NZ_CP011280.1&locus_tag=VC03_RS02545	1695	0	0	2	806	58	0	5413	0	626	891	125	0	1358	0	0	506	633	2	3	29	131	158	0	533	2	0	0	2	0	0	0	4	2	933	4	0	0	186	61	ko:K00057	Sneathia sp. Sn35
NZ_LOQF01000006.1&locus_tag=AWT65_RS03775	606	0	0	0	602	271	10	154	0	139	532	209	0	0	0	0	271	776	0	0	78	0	2	0	109	0	0	0	0	608	0	2	0	0	1363	2	1023	540	72	1466	ko:K00057	Sneathia sanguinegens
NC_014370.1&locus_tag=HMPREF0659_RS05245	85	1	0	0	0	0	0	0	0	0	2	1	0	0	0	0	0	0	357	0	0	0	0	0	0	0	0	0	0	0	0	0	2	0	582	0	0	0	0	0	ko:K00057	Prevotella melaninogenica ATCC 25845 chromosome I, complete sequenc
ADGP01000009&locus_tag=HMPREF0889_0529	204	0	0	0	210	32	20	4	0	6	22	52	0	76	14	0	24	55	16	0	26	27	2	0	0	0	0	0	0	78	0	0	2	0	82	0	16	36	41	14	ko:K00058	Megasphaera sp. type_1
ADGP01000009&locus_tag=HMPREF0889_0646	34	0	0	0	125	0	9	0	0	2	6	105	0	27	0	0	13	48	6	0	2	14	4	0	0	0	0	0	0	27	0	0	2	0	16	0	0	21	9	13	ko:K00058	Megasphaera sp. type_1
ADGP01000015&locus_tag=HMPREF0889_0932	964	2	0	0	1042	44	101	0	0	196	157	491	0	457	52	0	186	239	2	0	452	450	96	0	0	2	0	0	0	326	0	0	0	0	301	0	235	389	671	411	ko:K00058	Megasphaera sp. type_1
ADFQ01000055&locus_tag=HMPREF9018_0897	6	4	2	8	8	4	0	2528	4	0	0	23863	0	0	0	0	2	0	0	0	1285	0	0	0	4	2	0	2	0	0	0	0	0	2	0	0	0	0	0	0	ko:K00058	Prevotella amnii CRIS 21A-A
AGYD01000001&locus_tag=HMPREF9309_00113	4	0	0	0	0	0	0	6	0	0	0	0	0	0	0	0	0	0	0	0	0	0	0	0	0	0	6	0	0	0	0	0	0	0	10	0	0	0	0	0	ko:K00058	Campylobacter ureolyticus ACS-301-V-Sch3b
AFIJ01000006&locus_tag=HMPREF1039_1460	199	0	0	0	154	0	20	4	0	10	10	444	0	123	0	0	48	100	29	0	14	20	23	0	0	0	0	0	0	37	0	0	0	0	63	0	12	52	65	72	ko:K00058	Megasphaera sp. UPII 199-6
AFIJ01000011&locus_tag=HMPREF1039_1432	157	0	0	0	0	0	0	0	0	0	2	33	0	4	2	0	6	16	8	0	8	2	5	0	0	0	0	0	0	18	0	0	0	0	0	0	0	2	0	0	ko:K00058	Megasphaera sp. UPII 199-6
AFIJ01000039&locus_tag=HMPREF1039_0492	454	0	0	0	8	52	160	43	0	0	0	389	0	0	0	0	98	144	261	0	4	6	94	0	0	0	0	0	0	0	0	0	2	0	200	0	2	2	6	2	ko:K00058	Megasphaera sp. UPII 199-6
ADBR01000055&locus_tag=HMPREF0578_0128	0	0	0	0	0	0	0	0	0	0	0	6	0	0	0	0	0	0	0	0	0	0	0	0	0	0	0	0	0	0	0	0	0	0	0	0	0	0	0	0	ko:K00058	Mobiluncus mulieris 28-1
ACLR01000226&locus_tag=PORUE0001_0237	0	0	0	2	0	0	0	47	0	70	0	205	0	0	0	0	0	32	52	0	0	0	31	0	0	0	0	0	0	214	0	0	0	0	148	0	0	0	0	1	ko:K00058	Porphyromonas uenonis 60-3
AWUP01000010&locus_tag=HMPREF1248_0323	0	0	0	0	0	0	0	0	0	0	0	2	0	0	0	0	0	0	0	0	0	0	0	0	0	0	0	0	0	0	0	0	0	0	0	0	0	0	0	0	ko:K00058	Coriobacteriaceae bacterium BV3Ac1
ADVK01000004&locus_tag=HMPREF0397_0042	0	0	0	0	0	0	0	4	0	0	0	0	0	0	0	0	0	0	0	0	0	0	0	0	0	0	0	0	0	2	0	0	0	0	0	0	0	2	0	0	ko:K00058	Fusobacterium nucleatum subsp. nucleatum ATCC 23726
AEBA01000011&locus_tag=HMPREF9269_0666	0	0	0	0	0	0	0	0	30	0	0	0	6	0	0	0	0	0	0	0	0	0	0	0	0	0	0	0	0	0	0	0	0	0	0	0	0	0	0	0	ko:K00058	Lactobacillus salivarius ACS-116-V-Col5a
AEDO01000013&locus_tag=HMPREF9296_2651	0	0	0	0	2	0	0	179	0	2	72	352	0	5	0	0	0	0	2	0	0	0	2	0	28	0	0	0	0	54	0	0	0	0	216	0	0	0	2	111	ko:K00058	Prevotella disiens FB035-09AN
AEXO01000099&locus_tag=HMPREF9303_1097	0	0	0	0	0	0	0	0	0	2	0	26	0	0	0	0	0	0	0	0	0	0	0	0	0	0	0	0	0	0	0	0	0	0	0	0	0	0	0	0	ko:K00058	Prevotella denticola CRIS 18C-A
KB373335&locus_tag=HMPREF9281_00987	0	0	0	0	0	0	0	0	0	0	0	0	0	0	0	10	0	0	0	0	0	0	0	0	0	0	0	0	0	0	0	0	0	0	0	0	0	0	0	0	ko:K00058	Staphylococcus epidermidis BVS058A4
GL405260&locus_tag=HMPREF0580_1300	2	0	0	0	0	0	0	0	0	0	0	0	0	0	0	0	0	0	0	0	0	0	0	0	0	0	0	0	0	0	0	0	0	0	0	0	0	0	0	0	ko:K00058	Mobiluncus mulieris ATCC 35239
AENP01000020&locus_tag=HMPREF9286_1296	77	0	0	2	456	4	8	14	0	674	349	474	0	6503	0	4	126	40	1056	0	191	5	1852	0	358	2	32	2	4	176	0	0	0	0	247	0	26	19	0	549	ko:K00058	Peptoniphilus harei ACS-146-V-Sch2b
GG669106&locus_tag=HMPREF0358_5054	0	0	0	0	0	0	0	0	0	0	0	0	0	0	0	0	0	0	0	0	0	0	0	0	0	0	0	0	0	0	0	2	0	0	0	0	0	0	0	0	ko:K00058	Escherichia coli 83972
AEAT01000062&locus_tag=HMPREF9264_0099	0	0	0	0	0	0	0	0	0	0	0	0	0	0	0	0	0	2	0	0	0	0	0	0	0	0	0	0	0	0	0	0	0	0	0	0	0	0	0	0	ko:K00058	Lactobacillus delbrueckii subsp. bulgaricus PB2003/044-T3-4
AEPZ01000005&locus_tag=HMPREF0576_0768	0	0	0	0	0	0	0	8	0	0	0	0	0	0	0	0	0	0	0	0	0	0	0	0	0	0	0	0	0	12	0	0	0	0	19	0	0	0	0	0	ko:K00058	Mobiluncus curtisii subsp. holmesii ATCC 35242
AEPZ01000012&locus_tag=HMPREF0576_1667	0	0	0	0	2	0	0	0	0	0	0	0	0	0	0	0	0	0	0	0	0	0	0	0	0	0	0	0	0	4	0	0	0	0	4	0	0	0	0	0	ko:K00058	Mobiluncus curtisii subsp. holmesii ATCC 35242
AEEE01000005&locus_tag=HMPREF0574_0337	0	0	0	0	0	0	0	6	0	0	0	2	0	0	0	0	0	0	0	0	0	0	0	0	0	0	0	0	0	0	0	0	0	0	0	0	0	0	0	0	ko:K00058	Mobiluncus curtisii subsp. curtisii ATCC 35241
AEEE01000014&locus_tag=HMPREF0574_1271	0	0	0	0	0	0	0	8	0	0	0	0	0	0	0	0	0	0	0	0	0	0	0	0	0	0	0	0	0	75	0	0	0	0	4	0	0	0	0	0	ko:K00058	Mobiluncus curtisii subsp. curtisii ATCC 35241
ACKW01000022&locus_tag=HMPREF0577_0684	0	0	0	0	0	0	0	0	0	30	74	0	0	0	0	0	2	0	0	0	0	0	0	0	0	0	0	0	0	0	0	0	0	0	0	0	0	0	0	0	ko:K00058	Mobiluncus mulieris ATCC 35243
AJMW01000040&locus_tag=HMPREF1118_1707	0	0	0	0	0	0	0	0	0	0	0	0	0	0	0	0	0	0	0	0	0	0	0	0	0	0	0	0	0	2	0	0	0	0	0	0	0	0	0	0	ko:K00058	Haemophilus parainfluenzae HK262
AWXC01000062&locus_tag=HMPREF1254_1635	30	0	0	2	805	6	4	290	0	70	16	1286	0	291	0	0	105	325	203	1	6	0	1864	0	30	0	24	0	0	450	0	0	0	0	450	0	4	4	144	65	ko:K00058	Prevotella sp. BV3P1
ADEG01000090&locus_tag=HMPREF0650_0565	4	0	0	0	420	0	0	2	0	6	0	2	0	0	0	0	6	0	31	0	0	0	9	0	7	0	12	0	0	47	0	0	0	0	14	0	0	0	0	0	ko:K00058	Prevotella buccalis ATCC 35310
GG704699&locus_tag=HMPREF0513_00133	0	0	0	0	0	0	0	0	0	0	0	0	0	0	0	2	0	0	0	0	0	0	0	0	0	0	0	0	0	0	0	0	0	0	0	0	0	0	0	0	ko:K00058	Lactobacillus fermentum 28-3-CHN
GG704699&locus_tag=HMPREF0513_00262	0	0	0	0	0	0	0	0	0	0	0	0	0	0	0	2	0	0	0	0	0	0	0	0	0	0	0	0	0	0	0	0	0	0	0	0	0	0	0	0	ko:K00058	Lactobacillus fermentum 28-3-CHN
ADEF01000061&locus_tag=HMPREF9019_0177	631	2	2	0	906	42	14	250	0	878	129	915	0	2372	0	0	33	105	172	0	35	0	810	0	191	0	10	0	0	279	0	0	1	0	853	0	0	0	61	56	ko:K00058	Prevotella timonensis CRIS 5C-B1
ADFO01000120&locus_tag=HMPREF0648_0924	465	0	0	0	6707	292	51	0	0	40	2	0	6	28895	4	3	0	10	147	0	0	942	394	0	1104	1	19	10	7	1703	0	2	0	0	477	0	959	3126	175	2451	ko:K00058	Prevotella bivia JCVIHMP010
CP001992&locus_tag=HMPREF0573_11568	0	0	0	0	0	0	0	4	0	0	0	2	0	0	0	0	0	0	0	0	0	0	2	0	0	0	0	0	0	32	0	0	0	0	0	0	0	0	0	0	ko:K00058	Mobiluncus curtisii ATCC 43063
ACOY01000037&locus_tag=LACJE0001_0036	0	0	0	0	0	0	0	0	0	0	0	0	0	0	0	1	0	0	0	0	0	0	0	0	0	0	0	0	0	0	0	0	0	0	0	0	0	0	0	0	ko:K00058	Lactobacillus jensenii 269-3
GG666047&locus_tag=HMPREF0072_1993	0	0	0	0	0	0	1	2	0	0	2	2	0	0	0	0	0	1	0	0	0	0	0	0	0	0	0	0	0	0	0	0	0	0	16	0	0	0	0	0	ko:K00058	Anaerococcus lactolyticus ATCC 51172
AGWP01000002&locus_tag=HMPREF9240_00155	0	0	0	0	0	0	0	0	0	0	0	0	0	0	0	0	0	0	0	0	0	0	0	0	0	0	0	0	0	0	0	0	0	0	0	0	0	0	0	2	ko:K00058	Actinomyces neuii BVS029A5
AENO01000049&locus_tag=HMPREF9294_0379	0	0	0	0	0	0	0	2	0	0	0	12	0	0	0	0	0	2	0	0	0	0	0	0	0	0	0	0	0	1	0	0	0	0	0	0	0	0	0	0	ko:K00058	Porphyromonas asaccharolytica PR426713P-I
AEPY01000001&locus_tag=HMPREF0388_0154	0	0	0	0	0	0	0	0	0	0	0	0	0	0	0	0	0	0	0	0	0	0	6	0	0	0	0	0	0	0	0	0	0	0	0	0	0	0	0	0	ko:K00058	Mobiluncus curtisii ATCC 51333
AEPY01000008&locus_tag=HMPREF0388_1036	0	0	0	0	0	0	0	0	0	0	0	0	0	0	0	0	0	0	0	0	0	0	11	0	0	0	0	0	0	49	0	0	0	0	2	0	0	0	0	0	ko:K00058	Mobiluncus curtisii ATCC 51333
JH815533&locus_tag=HMPREF1310_01098	0	0	0	0	0	0	0	0	0	0	0	0	0	0	0	0	0	0	0	0	0	0	0	0	0	0	0	0	0	0	0	0	0	0	0	0	0	1	0	0	ko:K00058	Proteus mirabilis WGLW4
AZIR01000041&locus_tag=HMPREF1256_2217	0	0	0	0	0	0	0	0	0	0	0	0	0	0	0	6	0	0	0	0	0	0	0	0	0	0	0	0	0	0	0	0	0	0	4	0	0	0	0	0	ko:K00058	Streptococcus agalactiae BV3L5
AWXA01000037&locus_tag=HMPREF1250_1378	0	0	0	0	0	0	0	0	0	0	0	2	0	0	0	0	0	0	0	0	0	0	0	0	2	0	0	0	0	0	0	0	0	0	0	0	0	0	0	0	ko:K00058	Megasphaera sp. BV3C16-1
AWXA01000037&locus_tag=HMPREF1250_1488	0	0	0	0	0	0	0	0	0	0	0	2	0	0	0	0	0	0	0	0	0	0	0	0	6	0	0	0	0	0	0	0	0	0	0	0	0	0	0	0	ko:K00058	Megasphaera sp. BV3C16-1
AWXA01000046&locus_tag=HMPREF1250_0820	0	0	0	0	0	0	0	0	0	0	0	10	0	0	0	0	0	0	0	0	0	0	0	0	2	0	0	0	0	0	0	0	0	0	0	0	0	0	0	0	ko:K00058	Megasphaera sp. BV3C16-1
CP002512&locus_tag=HMPREF9243_0283	0	0	0	0	0	0	0	0	0	0	0	0	0	0	0	0	0	0	0	0	0	0	0	0	0	0	0	0	0	0	0	0	0	0	0	0	0	0	4	4	ko:K00058	Aerococcus urinae ACS-120-V-Col10a
CP002743&locus_tag=HMPREF9228_0601	0	0	0	0	0	0	0	0	0	0	0	0	0	0	0	0	0	0	0	0	0	0	0	0	4	0	0	0	0	2	0	0	0	0	0	0	0	0	0	0	ko:K00058	Bifidobacterium breve ACS-071-V-Sch8b
GG698806&locus_tag=HMPREF0501_01470	0	0	0	0	0	0	0	0	0	0	0	0	0	0	0	4	0	0	0	0	0	0	0	0	0	0	8	0	0	0	0	0	0	0	0	0	0	0	0	0	ko:K00058	Lactobacillus coleohominis 101-4-CHN
NZ_KB906627.1&locus_tag=F823_RS0107200	0	0	0	0	0	0	0	0	0	0	3	5	0	8	0	1	0	0	0	0	0	0	0	0	0	0	0	0	0	0	0	0	0	0	0	0	0	0	0	0	ko:K00058	Peptostreptococcus anaerobius DSM 2949 genomic scaffold F823DRAFT_scaffold00023.23
NC_014371.1&locus_tag=HMPREF0659_RS09135	110	0	0	0	0	0	0	0	0	0	0	0	0	0	0	1	0	0	411	0	0	0	0	0	2	0	0	0	0	0	0	0	0	0	485	0	0	0	0	0	ko:K00058	Prevotella melaninogenica ATCC 25845 chromosome II, complete sequenc
CP001850&locus_tag=HMPREF0868_1228	4	0	0	0	0	0	0	55	0	52	29	0	0	0	0	0	0	0	0	0	0	0	171	0	0	0	0	0	0	0	0	0	0	0	0	0	0	0	0	0	ko:K00059	Clostridiales sp. BVAB3
CP001850&locus_tag=HMPREF0868_0880	0	0	0	0	0	0	0	28	0	11	5	0	0	0	0	0	0	0	0	0	0	0	22	0	0	0	0	0	0	0	0	0	0	0	0	0	0	0	0	0	ko:K00059	Clostridiales sp. BVAB3
ADGP01000023&locus_tag=HMPREF0889_1189	1620	0	0	0	622	11	15	22	0	58	54	23	0	340	36	0	233	167	154	0	186	178	11	0	0	0	0	0	0	63	0	0	0	0	234	0	5	12	171	73	ko:K00059	Megasphaera sp. type_1
ADFQ01000003&locus_tag=HMPREF9018_1622	0	0	2	0	0	0	0	505	0	0	0	1991	0	0	0	0	0	0	0	0	480	2	0	0	0	0	0	0	0	0	0	0	0	0	0	0	0	0	0	0	ko:K00059	Prevotella amnii CRIS 21A-A
ADFQ01000066&locus_tag=HMPREF9018_0979	0	2	0	2	2	0	0	1458	2	0	0	3592	0	0	0	0	0	0	0	0	400	0	0	0	2	0	0	0	0	0	0	0	0	0	0	0	0	0	0	0	ko:K00059	Prevotella amnii CRIS 21A-A
AGYD01000001&locus_tag=HMPREF9309_00291	0	0	0	0	0	0	0	4	0	0	0	0	0	0	0	0	0	0	2	0	0	0	0	0	0	0	9	0	0	0	0	0	0	0	2	0	0	0	0	0	ko:K00059	Campylobacter ureolyticus ACS-301-V-Sch3b
ACKR01000024&locus_tag=HMPREF0506_0255	0	0	0	0	0	0	0	0	0	0	0	0	0	5	0	5	0	0	0	0	0	0	0	292	2	1465	1727	963	1113	0	0	0	0	0	0	0	0	0	0	0	ko:K00059	Lactobacillus crispatus JV-V01
AFIJ01000008&locus_tag=HMPREF1039_0042	216	0	0	0	415	58	157	18	0	7	8	306	0	35	12	0	55	35	20	0	42	45	138	0	0	0	0	0	0	75	0	0	0	0	38	0	77	136	33	17	ko:K00059	Megasphaera sp. UPII 199-6
KI411428&locus_tag=HMPREF0525_00665	0	0	0	0	0	0	0	0	0	0	0	0	0	0	0	46	0	0	0	0	0	0	0	73	0	0	0	131	2	0	0	0	0	0	0	704	0	0	0	0	ko:K00059	Lactobacillus jensenii 27-2-CHN
GL545251&locus_tag=LBJG_01173	0	0	0	66	0	0	0	0	0	0	0	0	0	0	0	40	0	0	0	0	0	0	0	0	0	33	144	78	18	0	0	0	0	0	0	0	0	0	0	0	ko:K00059	Lactobacillus jensenii 1153
AFDI01000008&locus_tag=HMPREF9435_0508	38	0	0	0	0	6	2	775	47	0	0	0	0	2	0	0	0	0	0	0	6	6	0	0	4	0	0	0	0	0	0	0	0	0	52	0	0	0	0	0	ko:K00059	Gardnerella vaginalis 315-A
ACLR01000182&locus_tag=PORUE0001_0405	0	0	0	0	0	0	0	2	0	6	0	49	0	0	0	0	0	5	1	0	0	0	0	0	0	0	0	0	0	47	0	0	0	0	22	0	0	0	0	0	ko:K00059	Porphyromonas uenonis 60-3
ADDO01000023&locus_tag=HMPREF0628_1016	0	0	0	0	0	0	0	214	0	454	340	652	0	2	0	0	8	12	382	0	0	0	0	0	128	0	21	0	0	343	0	0	0	2	634	2	2	0	38	2	ko:K00059	Peptoniphilus lacrimalis 315-B
ADDO01000060&locus_tag=HMPREF0628_0914	0	0	0	0	0	0	0	48	0	115	263	693	0	0	0	0	0	18	63	0	0	0	4	0	38	0	4	0	0	82	0	0	0	0	442	2	0	0	22	0	ko:K00059	Peptoniphilus lacrimalis 315-B
ADDO01000060&locus_tag=HMPREF0628_0919	0	0	0	0	0	0	0	39	0	67	28	81	0	0	0	0	0	2	18	0	0	0	0	0	14	0	0	0	0	67	0	0	0	0	42	0	0	0	8	0	ko:K00059	Peptoniphilus lacrimalis 315-B
ADDO01000063&locus_tag=HMPREF0628_1416	0	0	0	0	0	0	0	12	0	17	14	20	0	0	0	0	0	5	6	0	0	0	0	0	0	0	2	0	0	30	0	0	0	0	18	0	0	0	0	0	ko:K00059	Peptoniphilus lacrimalis 315-B
AENT01000024&locus_tag=HMPREF9220_0455	12	0	0	0	2	2	2	11	0	46	9	30	0	12	0	2	0	5	0	0	4	4	0	0	0	0	0	0	0	0	0	0	0	0	19	0	2	2	8	10	ko:K00059	Dialister microaerophilus UPII 345-E
AENT01000030&locus_tag=HMPREF9220_0260	35	0	0	0	26	8	2	16	0	11	2	16	0	22	0	2	4	2	0	0	6	10	10	0	4	0	2	0	0	4	0	0	0	0	9	0	0	6	0	4	ko:K00059	Dialister microaerophilus UPII 345-E
AWUQ01000004&locus_tag=HMPREF1247_0549	0	0	0	0	0	0	0	0	0	0	0	0	0	4	0	0	0	2	0	0	0	0	0	0	0	0	0	0	0	0	0	0	0	0	0	0	0	0	0	0	ko:K00059	Atopobium sp. BV3Ac4
AEKL01000010&locus_tag=HMPREF9265_1652	0	0	0	0	0	0	0	0	2	0	0	0	0	0	0	0	0	0	0	0	0	0	0	0	0	0	0	0	0	0	0	0	0	0	0	0	0	0	0	0	ko:K00059	Lactobacillus oris PB013-T2-3
AEKL01000062&locus_tag=HMPREF9265_1736	0	0	0	0	0	0	0	0	4	0	0	0	0	0	0	0	0	0	0	0	0	0	0	0	0	0	0	0	0	0	0	0	0	0	0	0	0	0	0	0	ko:K00059	Lactobacillus oris PB013-T2-3
AEKL01000073&locus_tag=HMPREF9265_1107	0	0	0	0	0	0	0	0	16	0	0	0	0	0	0	0	0	0	0	0	0	0	0	0	0	0	0	0	0	0	0	4	0	0	0	0	0	0	0	0	ko:K00059	Lactobacillus oris PB013-T2-3
ACOZ01000064&locus_tag=HMPREF0890_1091	0	0	0	0	0	0	0	0	0	0	0	0	4	2	87	0	0	0	0	32	0	0	0	0	1	0	0	0	0	0	0	0	0	0	0	0	0	0	0	0	ko:K00059	Lactobacillus gasseri 202-4
AWXD01000020&locus_tag=HMPREF1252_0368	0	0	0	0	0	0	0	0	0	0	0	0	0	0	0	0	0	0	2	0	0	0	0	0	0	0	2	0	0	0	0	0	0	0	4	0	0	0	0	0	ko:K00059	Peptoniphilus sp. BV3AC2
AEXN01000015&locus_tag=HMPREF9246_1097	0	0	0	0	0	0	0	0	0	0	0	0	0	0	0	0	0	0	0	0	0	0	0	0	2	0	0	0	0	0	0	0	0	0	0	0	0	0	0	0	ko:K00059	Anaerococcus hydrogenalis ACS-025-V-Sch4
ADVK01000043&locus_tag=HMPREF0397_1528	0	0	0	0	0	0	0	3	0	0	0	0	0	0	0	0	0	0	0	0	0	0	0	0	0	0	0	0	0	1	0	0	0	0	0	0	0	0	0	0	ko:K00059	Fusobacterium nucleatum subsp. nucleatum ATCC 23726
CP002104&locus_tag=HMPREF0421_21015	1268	0	2	0	496	1287	1311	8	0	68	34	14	0	118	0	0	57	294	1772	0	0	0	0	0	3068	0	0	0	0	2596	0	0	0	0	0	0	2	0	8	4	ko:K00059	Gardnerella vaginalis ATCC 14019
AEBA01000004&locus_tag=HMPREF9269_1614	0	0	0	0	0	0	0	0	17	0	0	0	2	0	0	0	0	0	0	0	0	0	0	0	0	0	0	0	0	0	0	0	0	0	0	0	0	0	0	0	ko:K00059	Lactobacillus salivarius ACS-116-V-Col5a
AEBA01000095&locus_tag=HMPREF9269_1486	0	0	0	0	0	0	0	0	14	0	0	0	5	0	0	2	0	0	0	0	0	0	0	0	0	0	0	0	0	0	0	0	0	0	0	0	0	0	0	0	ko:K00059	Lactobacillus salivarius ACS-116-V-Col5a
AEBA01000149&locus_tag=HMPREF9269_0070	0	0	0	0	0	0	0	0	45	0	0	0	5	0	0	2	0	0	0	0	0	0	0	0	0	0	0	0	0	0	0	0	0	0	0	0	0	0	0	0	ko:K00059	Lactobacillus salivarius ACS-116-V-Col5a
AEDO01000046&locus_tag=HMPREF9296_1658	0	0	0	0	0	0	0	58	0	2	61	91	0	0	0	0	0	0	0	0	0	0	2	0	8	0	0	0	0	16	0	0	0	0	175	0	0	0	0	43	ko:K00059	Prevotella disiens FB035-09AN
AEXO01000064&locus_tag=HMPREF9303_1893	0	0	0	0	0	0	0	0	0	0	0	2	0	0	0	0	0	0	0	0	0	0	0	0	0	0	0	0	0	0	0	0	0	0	0	0	0	0	0	0	ko:K00059	Prevotella denticola CRIS 18C-A
KB373335&locus_tag=HMPREF9281_00521	0	0	0	0	0	0	0	0	0	0	0	0	0	0	0	4	0	0	0	0	0	0	0	0	0	0	0	0	0	0	0	0	0	0	0	0	0	0	0	0	ko:K00059	Staphylococcus epidermidis BVS058A4
KB373335&locus_tag=HMPREF9281_00569	0	0	0	0	0	0	0	0	0	0	0	0	0	0	0	10	0	0	0	0	0	0	0	0	0	0	0	0	0	0	0	0	0	0	0	0	0	0	0	0	ko:K00059	Staphylococcus epidermidis BVS058A4
KB373337&locus_tag=HMPREF9281_01852	0	0	0	0	0	0	0	0	0	0	0	0	0	0	0	2	0	0	0	0	0	0	0	0	0	0	0	0	0	0	0	0	0	0	0	0	0	0	0	0	ko:K00059	Staphylococcus epidermidis BVS058A4
CM000955&locus_tag=HMPREF0391_11563	0	0	0	0	0	0	0	0	0	0	0	0	0	0	0	0	0	0	0	0	0	2	0	0	0	0	0	0	0	0	0	0	0	0	0	0	0	0	0	0	ko:K00059	Finegoldia magna ATCC 53516
AENP01000004&locus_tag=HMPREF9286_1554	2	0	0	0	18	1	0	0	0	19	4	11	0	43	0	0	4	2	16	0	7	0	17	0	6	0	0	0	0	6	0	0	0	0	2	0	0	0	2	14	ko:K00059	Peptoniphilus harei ACS-146-V-Sch2b
GG669095&locus_tag=HMPREF0358_3143	0	0	0	0	0	0	0	0	0	0	0	0	0	1	2	0	0	0	0	2	0	0	0	0	0	0	0	0	0	0	0	0	0	0	0	0	0	0	0	0	ko:K00059	Escherichia coli 83972
AFUI01000031&locus_tag=HMPREF9489_0284	0	0	0	0	0	0	0	0	0	0	0	0	0	2	0	0	0	0	0	0	0	0	0	0	0	0	2	0	0	0	0	0	0	0	0	0	0	0	0	0	ko:K00059	Finegoldia magna SY403409CC001050417
ACGO02000001&locus_tag=HMPREF0514_10203	0	0	0	0	0	0	0	0	0	0	0	0	2	0	0	0	0	0	0	0	0	0	0	0	0	0	0	0	0	0	0	0	0	0	0	0	0	0	0	0	ko:K00059	Lactobacillus gasseri JV-V03
GL397071&locus_tag=HMPREF9225_0279	0	0	0	0	0	0	0	0	0	0	0	0	0	0	0	0	0	0	6	0	0	0	0	0	0	0	0	0	0	0	0	0	0	0	8	0	0	0	0	0	ko:K00059	Peptoniphilus duerdenii ATCC BAA-1640
AWXC01000007&locus_tag=HMPREF1254_2036	0	0	0	0	98	0	0	82	0	23	8	22	0	0	0	0	0	0	0	0	0	0	12	0	0	0	0	0	0	81	0	0	0	0	2	0	0	0	0	0	ko:K00059	Prevotella sp. BV3P1
ADEG01000031&locus_tag=HMPREF0650_0251	0	0	0	0	10	0	0	15	0	0	0	26	0	10	0	0	0	0	7	0	0	0	7	0	0	0	0	0	0	10	0	0	0	0	12	0	0	0	0	0	ko:K00059	Prevotella buccalis ATCC 35310
GG704703&locus_tag=HMPREF0513_01192	0	0	0	0	0	0	0	0	0	0	0	0	0	0	0	6	0	0	0	0	0	0	0	0	0	0	0	0	0	0	0	0	0	0	0	0	0	0	0	0	ko:K00059	Lactobacillus fermentum 28-3-CHN
ADEF01000066&locus_tag=HMPREF9019_0428	1017	0	0	0	1900	57	12	128	0	285	308	418	0	1261	0	0	274	467	104	0	36	0	854	0	168	0	0	0	0	147	0	0	8	0	656	0	0	0	57	16	ko:K00059	Prevotella timonensis CRIS 5C-B1
GL877788&locus_tag=HMPREF0509_01557	0	0	0	0	0	0	0	0	0	0	0	0	0	0	0	0	0	0	0	0	0	0	0	169	0	0	0	2	75	2	0	0	0	0	0	0	0	0	0	0	ko:K00059	Lactobacillus crispatus SJ-3C-US
GG666297&locus_tag=HMPREF0077_1157	0	0	0	0	4	0	0	0	0	0	0	2	0	23	0	0	0	0	2	0	0	0	0	0	0	0	0	0	0	9	0	0	0	0	4	0	0	0	0	8	ko:K00059	Anaerococcus tetradius ATCC 35098
ADFO01000087&locus_tag=HMPREF0648_0402	356	0	0	0	1016	168	12	0	0	0	2	2	4	2702	0	0	2	2	26	0	0	82	33	0	162	0	2	0	1	586	0	0	0	0	98	0	174	273	22	109	ko:K00059	Prevotella bivia JCVIHMP010
AFBB01000006&locus_tag=HMPREF9083_0352	29	0	0	0	24	10	2	2	0	39	4	44	0	41	0	0	9	13	31	0	2	26	8	0	31	0	2	0	0	17	0	0	0	0	18	0	2	10	8	42	ko:K00059	Dialister micraerophilus DSM 19965
AFBB01000013&locus_tag=HMPREF9083_0731	24	0	0	0	2	4	0	8	0	25	10	5	0	18	0	0	2	2	47	0	2	8	10	0	24	0	0	0	0	23	0	0	0	0	0	0	0	2	2	8	ko:K00059	Dialister micraerophilus DSM 19965
CP002725&locus_tag=HMPREF9231_0565	406	0	0	0	2	975	1066	167	4	40	26	0	0	80	0	0	0	0	4	0	67	811	2	0	10	0	0	0	0	2	0	0	0	0	2	0	465	2927	0	8	ko:K00059	Gardnerella vaginalis HMP9231
AGZF01000009&locus_tag=HMPREF9250_01564	0	0	0	0	0	0	0	0	0	0	0	0	0	0	0	0	0	0	0	0	0	0	0	0	0	3	0	2	0	0	0	0	0	0	0	0	0	0	0	0	ko:K00059	Lactobacillus crispatus FB049-03
KB373319&locus_tag=HMPREF9318_02010	0	0	0	0	0	0	0	0	0	0	0	0	0	0	0	2	0	0	0	0	0	0	0	0	0	0	0	0	0	0	0	0	0	0	0	0	0	0	0	0	ko:K00059	Streptococcus urinalis FB127-CNA-2
KB373319&locus_tag=HMPREF9318_02078	0	0	0	0	0	0	0	0	0	0	0	0	0	0	0	2	0	0	0	0	0	0	0	0	0	0	0	0	0	0	0	0	0	0	0	0	0	0	0	0	ko:K00059	Streptococcus urinalis FB127-CNA-2
AEDR01000026&locus_tag=HMPREF9321_0425	0	0	0	0	0	0	0	0	6	0	0	0	0	0	0	2	0	0	0	0	0	0	0	0	0	0	0	0	0	0	0	0	0	0	0	0	0	0	0	0	ko:K00059	Veillonella atypica ACS-049-V-Sch6
GG666046&locus_tag=HMPREF0072_1788	0	0	0	0	0	0	0	0	0	0	0	0	0	0	0	0	0	0	2	0	0	0	0	0	0	0	0	0	0	2	0	0	0	0	2	0	0	0	0	0	ko:K00059	Anaerococcus lactolyticus ATCC 51172
GG666046&locus_tag=HMPREF0072_1824	0	0	0	0	0	0	0	0	0	0	0	0	0	0	0	0	0	0	0	0	0	0	0	0	0	0	0	0	0	0	0	0	0	0	4	0	0	0	0	0	ko:K00059	Anaerococcus lactolyticus ATCC 51172
AENO01000032&locus_tag=HMPREF9294_0521	0	0	0	0	0	0	0	2	0	2	2	0	0	0	0	0	1	0	0	0	0	0	0	0	0	0	0	0	0	7	0	0	0	0	0	0	0	0	0	0	ko:K00059	Porphyromonas asaccharolytica PR426713P-I
AZIR01000004&locus_tag=HMPREF1256_0732	0	0	0	0	0	0	0	0	0	0	0	0	0	0	0	6	0	0	0	0	0	0	0	0	0	0	0	0	0	0	0	0	0	0	6	0	0	0	0	0	ko:K00059	Streptococcus agalactiae BV3L5
AZIR01000064&locus_tag=HMPREF1256_0257	0	0	0	0	0	0	0	0	0	0	0	0	0	0	0	8	0	0	0	0	0	0	0	0	0	0	0	0	0	0	0	0	0	0	0	0	0	0	0	0	ko:K00059	Streptococcus agalactiae BV3L5
AWXA01000034&locus_tag=HMPREF1250_0737	0	0	0	0	0	0	0	0	0	0	0	4	0	0	0	0	0	0	0	0	0	0	0	0	14	0	0	0	0	0	0	0	0	0	0	0	0	0	0	0	ko:K00059	Megasphaera sp. BV3C16-1
NZ_KB906622.1&locus_tag=F823_RS0106145	0	0	0	0	0	0	0	2	0	0	111	67	0	7	0	3	0	75	0	0	0	0	0	0	42	0	0	0	0	19	0	0	0	0	44	0	0	0	0	0	ko:K00059	Peptostreptococcus anaerobius DSM 2949 genomic scaffold F823DRAFT_scaffold00018.18
NZ_KB906631.1&locus_tag=F823_RS0107865	0	0	0	0	0	0	0	4	0	0	0	66	0	26	0	0	0	12	0	0	0	0	0	0	11	0	0	0	0	16	0	0	0	0	51	0	0	0	0	0	ko:K00059	Peptostreptococcus anaerobius DSM 2949 genomic scaffold F823DRAFT_scaffold00027.27
NC_014371.1&locus_tag=HMPREF0659_RS08770	258	0	0	0	0	0	0	0	0	0	0	0	0	0	0	0	0	0	1099	0	0	0	0	0	0	0	0	0	0	0	0	0	0	0	1747	0	0	0	0	0	ko:K00059	Prevotella melaninogenica ATCC 25845 chromosome II, complete sequenc
NC_014033.1&locus_tag=PRU_RS01485	0	0	0	0	0	0	0	0	1	0	0	0	0	0	0	0	0	0	0	0	0	0	0	0	0	0	0	0	0	0	0	0	0	0	0	0	0	0	0	0	ko:K00059	Prevotella ruminicola 23
GG669101&locus_tag=HMPREF0358_0378	0	0	0	0	0	0	0	0	0	0	2	0	4	0	0	0	0	0	0	0	0	0	0	0	0	0	0	0	0	0	0	0	0	0	0	0	0	0	0	0	ko:K00060	Escherichia coli 83972
AEBA01000087&locus_tag=HMPREF9269_1340	0	0	0	0	0	0	0	0	19	0	0	0	4	0	0	0	0	0	0	0	0	0	0	0	0	0	0	0	0	0	0	0	0	0	0	0	0	0	0	0	ko:K00065	Lactobacillus salivarius ACS-116-V-Col5a
GG669106&locus_tag=HMPREF0358_4901	0	0	0	0	0	0	0	0	0	0	0	0	0	0	0	0	0	1	0	0	0	0	0	0	0	0	0	0	0	0	0	0	2	0	0	0	0	0	0	0	ko:K00065	Escherichia coli 83972
GG669106&locus_tag=HMPREF0358_5001	0	0	0	0	0	0	0	0	0	0	0	0	0	0	0	0	0	0	0	0	0	0	0	0	0	0	0	0	0	0	0	0	2	0	0	0	0	0	0	0	ko:K00065	Escherichia coli 83972
ADFQ01000102&locus_tag=HMPREF9018_0015	0	0	0	0	0	0	0	107	0	0	0	319	0	0	0	0	0	0	0	0	35	0	0	0	0	0	0	0	0	0	0	0	0	0	0	0	0	0	0	0	ko:K00067	Prevotella amnii CRIS 21A-A
JH992913&locus_tag=HMPREF9307_00474	0	0	0	0	0	0	0	0	0	0	0	0	0	0	0	1	0	0	0	0	0	0	0	0	0	0	0	0	0	0	0	0	0	0	0	0	0	0	0	0	ko:K00067	Enterococcus faecium FB129-CNAB4
GL531761&locus_tag=LBGG_01600	0	0	0	0	0	0	0	0	2	0	0	0	1	1	82	0	0	0	0	257	0	0	0	2	4	0	0	4	0	0	0	0	0	0	0	0	0	0	0	0	ko:K00067	Lactobacillus gasseri MV-22
ADBR01000055&locus_tag=HMPREF0578_0087	16	0	0	0	0	0	0	0	0	32	127	0	0	0	0	0	0	0	0	0	0	0	0	0	0	0	0	0	0	0	0	0	0	0	0	0	0	0	0	0	ko:K00067	Mobiluncus mulieris 28-1
ACLR01000088&locus_tag=PORUE0001_1232	0	0	0	0	0	0	0	12	0	8	0	60	0	0	0	0	0	8	8	0	0	0	2	0	0	0	0	0	0	249	0	0	0	2	31	0	0	0	0	0	ko:K00067	Porphyromonas uenonis 60-3
AEKL01000008&locus_tag=HMPREF9265_0583	0	0	0	0	0	0	0	0	5	0	0	0	0	0	0	0	0	0	0	0	0	0	0	0	0	0	0	0	0	0	0	0	0	0	0	0	0	0	0	0	ko:K00067	Lactobacillus oris PB013-T2-3
AEXN01000015&locus_tag=HMPREF9246_1111	0	0	0	0	0	0	0	0	0	0	0	0	0	0	0	0	0	0	0	0	0	0	0	0	9	0	0	0	0	0	0	0	0	0	0	0	0	0	0	0	ko:K00067	Anaerococcus hydrogenalis ACS-025-V-Sch4
ADVK01000055&locus_tag=HMPREF0397_1962	0	0	0	0	0	2	0	0	0	0	0	0	0	0	0	0	0	0	0	0	0	0	0	0	0	0	0	0	0	0	0	0	0	0	4	0	0	0	0	0	ko:K00067	Fusobacterium nucleatum subsp. nucleatum ATCC 23726
AEBA01000034&locus_tag=HMPREF9269_1892	0	0	0	0	0	0	0	0	12	0	0	0	0	0	0	0	0	0	0	0	0	0	0	0	0	0	0	0	0	0	0	0	0	0	0	0	0	0	0	0	ko:K00067	Lactobacillus salivarius ACS-116-V-Col5a
AEDO01000046&locus_tag=HMPREF9296_1695	0	0	0	0	0	0	0	15	0	0	10	33	0	0	0	0	0	0	0	0	0	0	0	0	0	0	0	0	0	9	0	0	0	0	14	0	0	0	0	14	ko:K00067	Prevotella disiens FB035-09AN
AECM01000011&locus_tag=HMPREF9261_1503	0	0	0	0	0	0	0	0	2	0	0	0	0	0	0	0	0	0	0	0	0	0	0	0	0	0	0	0	0	0	0	0	0	0	0	0	0	0	0	0	ko:K00067	Finegoldia magna ACS-171-V-Col3
CM000955&locus_tag=HMPREF0391_10858	0	0	0	0	0	0	0	0	1	0	0	0	0	0	0	0	0	0	0	0	0	0	0	0	0	0	0	0	0	0	0	0	0	0	0	0	0	0	0	0	ko:K00067	Finegoldia magna ATCC 53516
AFUI01000010&locus_tag=HMPREF9489_1397	0	0	0	0	0	0	0	0	0	2	0	0	0	19	0	2	0	0	2	0	0	0	0	0	0	0	4	0	0	10	0	0	0	0	0	0	0	1	0	0	ko:K00067	Finegoldia magna SY403409CC001050417
ACGO02000001&locus_tag=HMPREF0514_10470	0	0	0	0	0	0	0	0	0	0	0	0	1	0	0	2	0	0	0	0	0	0	0	0	0	0	0	0	0	0	0	0	0	0	0	0	0	0	0	0	ko:K00067	Lactobacillus gasseri JV-V03
AEEE01000013&locus_tag=HMPREF0574_0771	0	0	0	0	0	0	0	10	0	0	0	0	0	0	0	0	0	0	0	0	0	0	0	0	0	0	0	0	0	2	0	0	0	0	8	0	0	0	0	0	ko:K00067	Mobiluncus curtisii subsp. curtisii ATCC 35241
AWXC01000021&locus_tag=HMPREF1254_0626	0	0	0	0	22	0	0	6	0	6	4	2	0	0	0	0	0	0	0	0	0	0	0	0	0	0	0	0	0	8	0	0	0	0	2	0	0	0	0	0	ko:K00067	Prevotella sp. BV3P1
ADEG01000035&locus_tag=HMPREF0650_0351	0	0	0	0	4	0	0	10	0	0	0	4	0	0	0	0	0	0	0	0	0	0	0	0	0	0	0	0	0	7	0	0	0	0	6	0	0	0	0	0	ko:K00067	Prevotella buccalis ATCC 35310
ADEF01000021&locus_tag=HMPREF9019_1698	941	0	0	0	865	20	2	57	0	124	91	160	0	483	0	0	113	294	34	0	20	0	284	0	50	0	0	0	0	156	0	0	0	0	455	0	0	0	27	12	ko:K00067	Prevotella timonensis CRIS 5C-B1
ACGK02000001&locus_tag=HMPREF0091_10781	230	0	0	0	186	825	280	766	10	556	278	79	0	51	0	0	374	344	926	0	449	920	1387	0	243	0	2	0	0	1205	0	0	0	0	21	0	42	162	226	884	ko:K00067	Atopobium vaginae DSM 15829
ADFO01000108&locus_tag=HMPREF0648_1754	53	0	0	0	215	26	0	0	0	4	0	0	0	878	0	0	0	2	7	0	0	44	10	0	50	0	0	0	0	358	0	0	0	0	25	0	52	85	6	80	ko:K00067	Prevotella bivia JCVIHMP010
CP001992&locus_tag=HMPREF0573_11075	0	0	0	0	0	0	0	0	0	0	0	0	0	0	0	0	0	0	0	0	0	0	0	0	0	0	0	0	0	85	0	0	0	0	0	0	0	0	0	0	ko:K00067	Mobiluncus curtisii ATCC 43063
AEDP01000028&locus_tag=HMPREF9289_1853	0	0	0	0	0	0	0	0	0	0	0	0	0	12	0	0	0	0	0	0	0	0	0	0	0	0	0	0	0	0	0	0	0	0	0	0	0	2	0	0	ko:K00067	Finegoldia magna BVS033A4
AENO01000015&locus_tag=HMPREF9294_0878	0	0	0	0	0	0	0	0	0	0	0	6	0	0	0	0	0	0	0	0	0	0	0	0	0	0	0	0	0	0	0	0	0	0	0	0	0	0	0	0	ko:K00067	Porphyromonas asaccharolytica PR426713P-I
AEPY01000004&locus_tag=HMPREF0388_0585	0	0	0	0	0	0	0	0	0	0	0	0	0	0	0	0	0	0	0	0	0	0	4	0	0	0	0	0	0	0	0	0	0	0	0	0	0	0	0	0	ko:K00067	Mobiluncus curtisii ATCC 51333
AZIR01000066&locus_tag=HMPREF1256_0351	0	0	0	0	0	0	0	0	0	0	0	0	0	0	0	16	0	0	0	0	0	0	0	0	0	0	0	0	0	0	0	0	0	0	4	0	0	0	0	0	ko:K00067	Streptococcus agalactiae BV3L5
AWXA01000006&locus_tag=HMPREF1250_0572	0	0	0	0	0	0	0	0	0	0	0	8	0	0	0	0	0	0	0	0	0	0	0	0	0	0	0	0	0	0	0	0	0	0	0	0	0	0	0	0	ko:K00067	Megasphaera sp. BV3C16-1
AEDQ01000033&locus_tag=HMPREF9248_0694	0	0	0	0	5	0	0	31	0	2	4	38	0	15	0	0	4	2	0	0	4	0	0	0	0	0	0	0	0	0	0	0	0	0	33	0	0	0	0	3	ko:K00067	Atopobium vaginae PB189-T1-4
NC_014370.1&locus_tag=HMPREF0659_RS04595	67	0	0	0	0	0	0	0	0	0	0	0	0	0	0	0	0	0	173	0	0	0	0	0	0	0	0	0	0	0	0	0	0	0	202	0	0	0	0	0	ko:K00067	Prevotella melaninogenica ATCC 25845 chromosome I, complete sequenc
AEXN01000014&locus_tag=HMPREF9246_0937	0	0	0	0	0	0	0	0	0	0	0	0	0	0	0	0	0	0	0	0	0	2	0	0	23	0	0	0	0	0	0	0	0	0	0	0	0	0	0	0	ko:K00068	Anaerococcus hydrogenalis ACS-025-V-Sch4
AEBA01000075&locus_tag=HMPREF9269_0213	0	0	0	0	0	0	0	0	25	0	0	0	2	0	0	38	0	0	0	0	0	0	0	0	0	0	0	0	0	0	0	0	0	0	0	0	0	0	0	0	ko:K00068	Lactobacillus salivarius ACS-116-V-Col5a
KB373341&locus_tag=HMPREF9281_02205	0	0	0	0	0	0	0	0	0	0	0	0	0	0	0	6	0	0	0	0	0	0	0	0	0	0	0	0	0	0	0	0	0	0	0	0	0	0	0	0	ko:K00068	Staphylococcus epidermidis BVS058A4
CP002512&locus_tag=HMPREF9243_0305	0	0	0	0	0	0	0	0	0	0	0	0	0	0	0	0	0	0	0	0	0	0	0	0	0	0	2	0	0	0	0	0	0	0	0	0	0	0	0	2	ko:K00068	Aerococcus urinae ACS-120-V-Col10a
GG669099&locus_tag=HMPREF0358_1067	0	0	0	0	0	0	0	0	0	0	0	0	0	0	0	0	0	0	0	0	0	2	2	0	0	0	0	0	0	0	0	0	0	0	0	0	0	0	0	0	ko:K00073	Escherichia coli 83972
CP001850&locus_tag=HMPREF0868_1448	4	0	0	0	0	0	0	73	0	64	23	0	0	2	0	0	0	0	0	0	0	0	53	0	0	0	0	0	0	0	0	0	0	0	0	0	0	0	0	0	ko:K00074	Clostridiales sp. BVAB3
ADGP01000033&locus_tag=HMPREF0889_0845	0	0	0	0	1	0	0	0	0	0	0	0	0	0	0	0	0	0	1	0	0	0	0	0	0	0	0	0	0	0	0	0	0	0	0	0	0	0	0	0	ko:K00074	Megasphaera sp. type_1
AFIJ01000035&locus_tag=HMPREF1039_1211	1668	0	0	0	4741	10	74	12	0	95	39	1055	0	1123	0	0	547	407	465	0	314	336	264	0	2	6	0	0	0	126	0	0	0	0	366	0	92	437	366	202	ko:K00074	Megasphaera sp. UPII 199-6
AFIJ01000039&locus_tag=HMPREF1039_0517	804	0	2	0	0	0	0	67	0	123	110	117	0	0	0	0	244	402	259	0	12	0	71	0	0	0	0	0	0	286	0	0	0	0	17	0	0	0	369	216	ko:K00074	Megasphaera sp. UPII 199-6
GL545251&locus_tag=LBJG_00058	0	0	0	192	0	0	0	0	0	0	0	0	0	0	0	23	0	0	0	0	0	0	0	0	0	4	62	24	4	0	0	0	0	0	0	0	0	0	0	0	ko:K00074	Lactobacillus jensenii 1153
ACLR01000013&locus_tag=PORUE0001_1473	0	0	0	0	0	0	0	1	0	5	0	105	0	0	0	0	0	8	10	0	0	0	0	0	0	0	0	0	0	92	0	0	0	0	24	0	0	0	0	0	ko:K00074	Porphyromonas uenonis 60-3
ACLR01000059&locus_tag=PORUE0001_1601	0	0	0	0	0	0	0	10	0	26	0	105	0	0	0	0	0	16	6	0	0	0	2	0	0	0	0	0	0	128	0	0	0	0	43	0	0	0	0	4	ko:K00074	Porphyromonas uenonis 60-3
ADDO01000005&locus_tag=HMPREF0628_1627	0	0	0	0	0	0	2	279	0	532	212	764	0	0	0	0	3	13	214	0	0	0	4	0	137	0	33	0	0	404	0	0	0	0	562	0	0	2	122	0	ko:K00074	Peptoniphilus lacrimalis 315-B
AWUQ01000002&locus_tag=HMPREF1247_0323	0	0	0	0	0	0	0	0	0	0	0	0	0	7	0	0	0	0	0	0	0	0	0	0	0	0	0	0	0	0	0	0	0	0	0	0	0	0	0	0	ko:K00074	Atopobium sp. BV3Ac4
AEKL01000007&locus_tag=HMPREF9265_1955	0	0	0	0	0	0	0	0	24	0	0	0	0	0	0	0	0	0	0	0	0	0	0	0	0	0	0	0	0	0	0	0	0	0	0	0	0	0	0	0	ko:K00074	Lactobacillus oris PB013-T2-3
AWXD01000006&locus_tag=HMPREF1252_0140	0	0	0	0	0	0	0	27	0	4	0	3	0	0	0	0	0	4	22	0	0	0	0	0	0	0	2	0	0	1	0	0	0	0	18	0	0	0	0	0	ko:K00074	Peptoniphilus sp. BV3AC2
AEXN01000015&locus_tag=HMPREF9246_1191	2	0	0	2	0	0	0	0	6	0	4	2	0	14	0	26	2	8	2	0	0	14	9	0	941	0	2	0	0	0	2	0	0	0	18	0	4	2	0	0	ko:K00074	Anaerococcus hydrogenalis ACS-025-V-Sch4
AEXN01000036&locus_tag=HMPREF9246_1825	0	0	0	0	0	0	0	0	0	0	0	0	0	0	0	2	0	0	0	0	0	6	0	0	76	0	0	0	0	0	0	0	0	0	0	0	0	2	0	0	ko:K00074	Anaerococcus hydrogenalis ACS-025-V-Sch4
AEXN01000044&locus_tag=HMPREF9246_2012	0	0	0	0	0	0	0	0	0	0	8	0	0	0	0	0	0	0	0	0	0	14	0	0	0	0	2	0	0	0	0	0	0	0	0	0	2	0	0	0	ko:K00074	Anaerococcus hydrogenalis ACS-025-V-Sch4
ADVK01000009&locus_tag=HMPREF0397_0155	0	0	0	0	0	0	0	32	0	0	0	0	0	0	0	0	0	0	0	0	0	0	0	0	0	0	0	0	0	0	0	0	0	0	4	0	0	4	0	0	ko:K00074	Fusobacterium nucleatum subsp. nucleatum ATCC 23726
AEBA01000049&locus_tag=HMPREF9269_2094	0	0	0	0	0	0	0	0	38	0	0	0	0	0	0	0	0	0	0	0	0	0	0	0	0	0	0	0	0	0	0	0	0	0	0	0	0	0	0	0	ko:K00074	Lactobacillus salivarius ACS-116-V-Col5a
CM000953&locus_tag=HMPREF0526_10682	0	0	0	0	0	0	0	0	0	0	0	0	0	0	0	0	0	0	0	0	0	0	0	12	0	0	0	0	0	0	0	0	0	0	0	30	0	0	0	0	ko:K00074	Lactobacillus jensenii JV-V16
GG693412&locus_tag=HMPREF0549_1317	0	0	0	0	0	0	0	0	20	0	0	0	0	0	0	19	0	0	0	6	0	0	0	27	0	0	32	6	0	0	0	0	0	0	0	0	0	0	0	0	ko:K00074	Lactobacillus vaginalis ATCC 49540
GG693412&locus_tag=HMPREF0549_1318	0	0	0	0	0	0	0	0	24	0	0	0	0	0	0	17	0	0	0	20	0	0	0	31	2	0	64	13	0	0	0	2	0	0	0	0	0	0	0	0	ko:K00074	Lactobacillus vaginalis ATCC 49540
GG693413&locus_tag=HMPREF0549_0466	0	0	0	0	0	0	0	0	2	0	0	0	0	0	0	4	0	0	0	24	0	0	0	10	0	0	6	10	0	0	0	2	0	0	0	0	0	0	0	0	ko:K00074	Lactobacillus vaginalis ATCC 49540
AENP01000024&locus_tag=HMPREF9286_0445	115	0	0	0	156	4	4	9	0	254	75	146	0	719	0	8	28	18	303	0	120	6	369	0	138	0	4	0	4	26	1	0	0	0	48	2	4	20	0	115	ko:K00074	Peptoniphilus harei ACS-146-V-Sch2b
GL397071&locus_tag=HMPREF9225_0053	0	0	0	0	0	0	0	26	0	6	5	0	0	0	0	0	0	2	187	0	0	0	0	0	0	0	4	0	0	0	0	0	0	0	102	0	0	0	0	0	ko:K00074	Peptoniphilus duerdenii ATCC BAA-1640
GL397071&locus_tag=HMPREF9225_1204	0	0	0	0	0	0	0	19	0	0	0	0	0	0	0	0	2	2	218	0	0	0	0	0	0	0	0	0	0	0	0	0	0	0	0	0	0	0	0	0	ko:K00074	Peptoniphilus duerdenii ATCC BAA-1640
AWXB01000043&locus_tag=HMPREF1253_0327	0	0	0	0	0	0	0	28	0	190	116	92	0	0	0	0	8	9	4	0	0	0	0	0	0	0	6	0	0	4	0	0	0	0	23	0	0	0	0	0	ko:K00074	Peptoniphilus sp. BV3C26
GG666296&locus_tag=HMPREF0077_2033	42	0	0	0	767	0	0	7	0	0	48	54	0	1400	0	11	14	91	168	0	0	8	0	0	0	0	0	0	0	147	0	0	0	0	282	0	8	146	0	100	ko:K00074	Anaerococcus tetradius ATCC 35098
GG666044&locus_tag=HMPREF0072_0665	0	1	0	0	0	0	0	11	0	0	0	12	0	4	0	2	0	0	8	0	0	0	2	0	19	0	0	0	0	2	0	0	0	0	81	0	0	0	0	0	ko:K00074	Anaerococcus lactolyticus ATCC 51172
GG666047&locus_tag=HMPREF0072_2126	0	0	0	0	0	0	4	0	0	4	2	6	0	0	0	7	0	5	0	0	0	0	0	0	0	0	0	0	0	10	0	0	0	0	58	0	0	0	0	0	ko:K00074	Anaerococcus lactolyticus ATCC 51172
AEXM01000008&locus_tag=HMPREF9290_0021	0	0	0	0	0	0	0	5	0	0	0	0	0	0	0	6	0	0	1	0	0	0	0	0	1	0	0	2	0	0	0	0	0	0	8	0	2	0	0	0	ko:K00074	Anaerococcus prevotii ACS-065-V-Col13
AENO01000019&locus_tag=HMPREF9294_0748	0	0	0	0	0	0	0	3	0	6	0	4	0	0	0	0	0	0	0	0	0	0	0	0	0	0	0	0	0	17	0	0	0	0	0	0	0	0	0	0	ko:K00074	Porphyromonas asaccharolytica PR426713P-I
AENO01000055&locus_tag=HMPREF9294_1429	0	0	0	0	0	0	0	0	0	0	0	6	0	0	0	0	0	0	0	0	0	0	0	0	0	0	0	0	0	0	0	0	0	0	0	0	0	0	0	0	ko:K00074	Porphyromonas asaccharolytica PR426713P-I
AZIR01000058&locus_tag=HMPREF1256_1838	0	0	0	0	0	0	0	0	0	0	0	0	0	0	0	0	0	0	0	0	0	0	0	0	0	0	0	0	0	0	0	0	0	0	8	0	0	0	0	0	ko:K00074	Streptococcus agalactiae BV3L5
AWXA01000007&locus_tag=HMPREF1250_2085	0	0	0	0	0	0	0	0	0	0	0	26	0	0	0	0	0	0	0	0	0	0	0	0	42	0	0	0	0	0	0	0	0	0	0	0	0	0	0	0	ko:K00074	Megasphaera sp. BV3C16-1
AWXA01000012&locus_tag=HMPREF1250_0034	0	0	0	0	0	0	0	0	0	0	0	10	0	0	0	0	0	0	0	0	0	0	0	0	4	0	0	0	0	0	0	0	0	0	0	0	0	0	0	0	ko:K00074	Megasphaera sp. BV3C16-1
GG704572&locus_tag=HMPREF0010_01078	0	0	0	0	0	0	0	0	0	0	0	0	0	0	0	2	0	0	0	0	0	0	0	0	0	0	0	0	0	0	0	0	0	0	0	0	0	0	0	0	ko:K00074	Acinetobacter baumannii ATCC 19606 = CIP 70.34
NC_013203.1&locus_tag=APAR_RS00925	0	0	0	0	0	0	0	0	10	0	0	0	0	0	0	0	0	0	0	0	0	0	0	0	0	0	0	0	0	0	0	0	0	0	0	0	0	0	0	0	ko:K00074	Atopobium parvulum DSM 20469
CP001850&locus_tag=HMPREF0868_1263	24	0	0	0	0	0	0	116	0	42	28	0	0	3	0	0	0	0	0	0	0	0	99	0	0	0	0	0	0	0	0	0	0	0	0	0	0	0	0	0	ko:K00075	Clostridiales sp. BVAB3
ADGP01000008&locus_tag=HMPREF0889_0051	777	0	0	4	1018	55	166	50	0	142	109	256	0	264	24	0	338	262	248	0	174	101	222	0	0	0	0	0	0	222	0	0	4	0	336	0	96	145	216	104	ko:K00075	Megasphaera sp. type_1
ADFQ01000066&locus_tag=HMPREF9018_0983	0	0	2	0	0	0	0	727	0	0	0	1453	0	0	0	0	0	0	0	0	197	2	0	0	0	0	0	0	0	0	0	0	0	0	0	0	0	0	0	0	ko:K00075	Prevotella amnii CRIS 21A-A
AGYD01000001&locus_tag=HMPREF9309_00259	0	0	0	0	0	0	0	1	0	0	0	0	0	0	0	0	0	0	0	0	0	0	0	0	0	0	4	0	0	0	0	0	0	0	0	0	0	0	0	0	ko:K00075	Campylobacter ureolyticus ACS-301-V-Sch3b
AEXI01000023&locus_tag=HMPREF9323_0108	0	0	0	0	0	0	0	0	0	0	0	0	0	0	0	1	0	0	0	0	0	0	0	0	0	0	0	0	0	0	0	0	0	0	0	0	0	0	0	0	ko:K00075	Veillonella parvula ACS-068-V-Sch12
KB373324&locus_tag=HMPREF9308_02154	0	0	0	0	0	0	0	0	0	0	0	0	0	0	0	2	0	0	0	0	0	0	0	0	0	0	0	0	0	0	0	0	0	0	0	0	0	0	0	0	ko:K00075	Staphylococcus lugdunensis ACS-027-V-Sch2
AEHP01000053&locus_tag=HMPREF9212_0514	0	0	4	0	0	0	0	0	0	6	0	0	0	0	0	140	0	0	0	0	0	0	0	0	0	0	0	0	0	0	0	2	6	0	0	0	0	0	0	0	ko:K00075	Lactobacillus iners LactinV 03V1-b
AEPX01000007&locus_tag=HMPREF9223_0274	0	0	0	0	0	0	0	0	0	0	0	0	0	0	0	2	0	0	0	0	0	0	0	0	0	0	0	0	0	0	2	2	10	0	0	0	0	0	0	0	ko:K00075	Lactobacillus iners ATCC 55195
ACKR01000025&locus_tag=HMPREF0506_0301	2	0	0	4	0	0	0	0	0	0	0	0	4	4	2	18	0	0	0	0	0	0	0	1359	2	7362	5539	3497	4550	4	0	0	0	0	0	0	0	0	0	0	ko:K00075	Lactobacillus crispatus JV-V01
AEKH01000020&locus_tag=HMPREF9216_1329	0	0	0	0	0	20	192	0	0	0	0	0	0	0	0	0	0	0	0	0	0	0	0	0	0	0	0	0	0	0	0	0	0	0	0	0	0	0	0	0	ko:K00075	Lactobacillus iners LEAF 2053A-b
AFIJ01000004&locus_tag=HMPREF1039_0818	110	0	0	0	1	4	2	2	0	11	13	219	0	2	0	0	36	20	11	0	137	141	22	0	0	0	0	0	0	4	0	0	0	0	10	0	14	31	34	14	ko:K00075	Megasphaera sp. UPII 199-6
GL545251&locus_tag=LBJG_01220	0	0	0	87	0	0	0	0	0	0	0	0	0	0	0	12	0	0	0	0	0	0	0	0	0	23	36	38	14	0	0	0	0	0	0	0	0	0	0	0	ko:K00075	Lactobacillus jensenii 1153
AFDI01000013&locus_tag=HMPREF9435_0366	128	0	0	0	4	962	718	6	2	30	12	12	0	28	0	0	32	154	982	0	4	34	0	0	98	0	0	0	0	52	0	0	2	0	0	0	10	0	16	34	ko:K00075	Gardnerella vaginalis 315-A
ACLR01000203&locus_tag=PORUE0001_0900	0	4	0	0	2	0	0	44	0	149	6	135	0	0	0	0	0	50	88	0	0	0	22	0	0	0	0	0	0	219	0	0	0	0	118	0	0	0	0	0	ko:K00075	Porphyromonas uenonis 60-3
ADDO01000023&locus_tag=HMPREF0628_1008	0	0	0	0	0	0	0	51	0	131	29	103	0	0	0	0	0	0	30	0	0	0	0	0	14	0	4	0	0	70	0	0	0	0	109	0	0	0	22	0	ko:K00075	Peptoniphilus lacrimalis 315-B
AENT01000030&locus_tag=HMPREF9220_0181	22	0	0	0	10	2	0	8	0	0	0	0	0	10	0	2	0	0	0	0	1	8	0	0	0	0	0	0	0	0	0	0	0	0	6	0	0	0	0	7	ko:K00075	Dialister microaerophilus UPII 345-E
AWUQ01000004&locus_tag=HMPREF1247_0574	0	0	0	0	0	0	0	0	0	0	0	0	0	14	0	0	0	0	0	0	0	0	0	0	0	0	0	0	0	0	0	0	0	0	0	0	0	0	0	0	ko:K00075	Atopobium sp. BV3Ac4
AEKL01000071&locus_tag=HMPREF9265_0391	0	0	0	0	0	0	0	0	0	0	0	0	2	0	0	0	0	0	0	0	0	0	0	0	0	0	0	0	0	0	0	0	0	0	0	0	0	0	0	0	ko:K00075	Lactobacillus oris PB013-T2-3
AEHR01000003&locus_tag=HMPREF9215_0326	0	0	0	2	0	0	0	0	0	0	0	0	0	0	0	0	0	0	0	0	0	12	100	16	0	0	0	0	0	0	0	0	0	0	0	0	0	0	0	0	ko:K00075	Lactobacillus iners SPIN 2503V10-D
ACOZ01000029&locus_tag=HMPREF0890_0377	0	0	0	0	0	0	0	0	0	0	0	0	0	0	0	2	0	0	0	188	0	0	0	0	2	0	0	0	0	0	0	0	0	0	0	0	0	0	0	0	ko:K00075	Lactobacillus gasseri 202-4
AWXD01000006&locus_tag=HMPREF1252_0143	0	0	0	0	0	0	0	2	0	0	0	0	0	0	0	0	0	0	5	0	0	0	0	0	0	0	0	0	0	0	0	0	0	0	4	0	0	0	0	0	ko:K00075	Peptoniphilus sp. BV3AC2
AEXN01000033&locus_tag=HMPREF9246_0220	0	0	0	0	0	0	0	0	0	0	0	0	0	0	0	0	0	0	0	0	0	2	0	0	43	0	0	0	0	0	0	0	0	0	0	0	0	0	0	0	ko:K00075	Anaerococcus hydrogenalis ACS-025-V-Sch4
AWUP01000006&locus_tag=HMPREF1248_1412	0	0	0	0	0	0	0	0	0	0	0	0	0	0	0	0	0	0	0	0	0	0	0	0	0	0	0	0	0	2	0	0	0	0	0	0	0	0	0	0	ko:K00075	Coriobacteriaceae bacterium BV3Ac1
AWUP01000021&locus_tag=HMPREF1248_0422	0	0	0	0	0	0	0	0	0	0	0	2	0	0	0	0	0	0	0	0	0	0	0	0	0	0	0	0	0	0	0	0	0	0	0	0	0	0	0	0	ko:K00075	Coriobacteriaceae bacterium BV3Ac1
ADVK01000017&locus_tag=HMPREF0397_0495	0	0	0	0	0	0	0	10	0	0	0	0	0	2	0	0	0	0	0	0	0	0	0	0	0	0	0	0	0	4	0	0	0	0	0	0	0	0	0	0	ko:K00075	Fusobacterium nucleatum subsp. nucleatum ATCC 23726
CP002104&locus_tag=HMPREF0421_21297	98	0	0	0	4	423	244	4	0	28	14	0	0	18	0	0	2	0	320	0	45	8	0	0	12	2	0	0	0	42	0	0	2	0	2	0	4	2	27	173	ko:K00075	Gardnerella vaginalis ATCC 14019
AEBA01000136&locus_tag=HMPREF9269_1978	0	0	0	0	0	0	0	0	17	0	0	0	0	0	0	6	0	0	0	0	0	0	0	0	0	0	0	0	0	0	0	0	0	0	0	0	0	0	0	0	ko:K00075	Lactobacillus salivarius ACS-116-V-Col5a
AEDO01000057&locus_tag=HMPREF9296_1108	0	0	0	0	0	0	0	36	0	0	24	24	0	0	0	0	0	0	0	0	0	0	0	0	4	0	0	0	0	15	0	0	0	0	30	0	0	0	0	20	ko:K00075	Prevotella disiens FB035-09AN
CM000953&locus_tag=HMPREF0526_11278	0	0	0	0	0	0	0	0	0	0	0	0	0	0	0	2	0	0	0	0	0	0	0	11	0	0	0	2	0	0	0	0	0	0	0	95	0	0	0	0	ko:K00075	Lactobacillus jensenii JV-V16
KB373335&locus_tag=HMPREF9281_00135	0	0	0	0	0	0	0	0	0	0	0	0	0	0	0	6	0	0	0	0	0	0	0	0	0	0	0	0	0	0	0	0	0	0	0	0	0	0	0	0	ko:K00075	Staphylococcus epidermidis BVS058A4
AEKI01000012&locus_tag=HMPREF9217_0702	0	0	6	4	0	0	4	0	0	0	0	10	466	162	900	1826	0	0	2	6	0	14	36	0	2	0	0	2	2	0	2	14	12	2	0	166	2	0	0	0	ko:K00075	Lactobacillus iners LEAF 2052A-d
AECM01000018&locus_tag=HMPREF9261_1754	0	0	0	0	0	0	0	0	0	0	0	0	0	4	0	2	0	0	2	0	0	0	0	0	0	0	2	0	0	0	0	0	0	0	2	0	0	0	0	0	ko:K00075	Finegoldia magna ACS-171-V-Col3
AEKK01000012&locus_tag=HMPREF9219_1274	0	0	0	0	0	0	0	0	0	0	0	0	0	0	0	2	0	0	0	0	0	0	0	0	2	0	0	2	0	0	0	2	2	0	0	2	2	0	0	0	ko:K00075	Lactobacillus iners LEAF 3008A-a
GG693415&locus_tag=HMPREF0549_0764	0	0	0	0	0	0	0	0	6	0	0	0	0	0	0	6	0	0	0	17	0	0	0	17	2	0	20	4	2	0	0	0	0	0	0	0	0	0	0	0	ko:K00075	Lactobacillus vaginalis ATCC 49540
AENP01000003&locus_tag=HMPREF9286_0489	4	2	0	0	8	0	1	1	0	29	4	11	0	48	0	0	0	2	22	0	6	0	9	0	10	0	0	0	0	6	0	0	0	0	2	0	0	2	0	10	ko:K00075	Peptoniphilus harei ACS-146-V-Sch2b
GG669107&locus_tag=HMPREF0358_2089	0	0	0	0	0	0	0	0	3	0	0	0	0	0	0	0	0	0	0	0	0	0	0	0	0	0	0	0	0	0	0	0	2	0	0	0	0	0	0	0	ko:K00075	Escherichia coli 83972
AEKJ01000003&locus_tag=HMPREF9218_0332	0	0	0	0	0	0	0	0	0	0	0	0	0	0	0	0	0	0	0	0	0	2	2	0	0	0	0	0	0	0	0	0	0	0	0	0	0	0	0	0	ko:K00075	Lactobacillus iners LEAF 2062A-h1
AFUI01000030&locus_tag=HMPREF9489_0032	0	0	0	0	0	0	0	0	0	0	0	0	0	0	0	0	0	0	0	0	0	0	0	0	0	0	2	0	0	0	0	0	0	0	0	0	0	0	0	0	ko:K00075	Finegoldia magna SY403409CC001050417
AEHQ01000065&locus_tag=HMPREF9211_1402	0	24	92	108	0	0	0	2	2	0	0	0	2	0	8	0	4	4	0	0	0	0	0	0	24	0	10	20	0	2	114	94	168	48	0	2	8	0	0	0	ko:K00075	Lactobacillus iners LactinV 01V1-a
GL397071&locus_tag=HMPREF9225_0050	0	0	0	0	0	0	0	0	0	0	0	0	0	0	0	0	0	0	4	0	0	0	0	0	0	0	0	0	0	0	0	0	0	0	0	0	0	0	0	0	ko:K00075	Peptoniphilus duerdenii ATCC BAA-1640
CP001849&locus_tag=HMPREF0424_0240	556	0	0	3	867	1734	1313	120	36	103	259	1327	0	14	46	6	4	2	2051	0	4018	2840	258	4	113	3	2	0	0	0	4	0	6	2	1653	3	2961	1731	3113	2435	ko:K00075	Gardnerella vaginalis 409-05
AEPZ01000010&locus_tag=HMPREF0576_1282	0	0	0	0	0	0	0	4	0	0	0	1	0	0	0	0	0	0	0	0	0	0	2	0	0	0	0	0	0	10	0	0	0	0	0	0	0	0	0	0	ko:K00075	Mobiluncus curtisii subsp. holmesii ATCC 35242
AEEE01000013&locus_tag=HMPREF0574_0834	0	0	0	0	0	0	0	0	0	0	0	0	0	0	0	0	0	0	0	0	0	0	0	0	0	0	0	0	0	2	0	0	0	0	0	0	0	0	0	0	ko:K00075	Mobiluncus curtisii subsp. curtisii ATCC 35241
AWXB01000052&locus_tag=HMPREF1253_0419	0	0	0	0	0	0	0	0	0	4	4	7	0	0	0	0	0	4	0	0	0	0	0	0	0	0	0	0	0	0	0	0	0	0	2	0	0	0	0	2	ko:K00075	Peptoniphilus sp. BV3C26
AWXC01000004&locus_tag=HMPREF1254_1331	0	0	0	0	7	0	0	7	0	6	2	10	0	0	0	0	0	0	0	0	0	0	0	0	0	0	0	0	0	14	0	0	0	0	4	0	0	0	0	0	ko:K00075	Prevotella sp. BV3P1
ADEG01000039&locus_tag=HMPREF0650_1365	0	0	0	0	0	0	0	8	0	0	0	0	0	0	0	0	0	0	0	0	0	0	0	0	0	0	0	0	0	15	0	0	0	0	2	0	0	0	0	0	ko:K00075	Prevotella buccalis ATCC 35310
GG704703&locus_tag=HMPREF0513_01125	0	0	0	0	0	0	0	0	0	0	0	0	0	0	0	2	0	0	0	0	0	0	0	0	0	0	0	0	0	0	0	0	0	0	0	0	0	0	0	0	ko:K00075	Lactobacillus fermentum 28-3-CHN
ADEF01000072&locus_tag=HMPREF9019_0276	1526	2	0	0	1583	53	14	132	0	234	285	449	0	958	0	0	391	903	131	0	17	0	799	0	132	0	0	0	0	206	0	0	2	0	684	0	0	0	117	36	ko:K00075	Prevotella timonensis CRIS 5C-B1
ACGK02000001&locus_tag=HMPREF0091_10308	692	0	0	0	619	2170	796	1498	21	1055	894	190	0	345	4	0	1020	1287	3551	0	1959	2783	4802	0	456	2	0	3	0	3365	0	2	2	0	134	0	92	227	658	2977	ko:K00075	Atopobium vaginae DSM 15829
GG666303&locus_tag=HMPREF0077_0824	24	0	0	0	98	0	0	0	0	0	2	22	0	195	0	0	2	14	38	0	0	0	0	0	0	0	0	0	0	33	0	0	0	0	84	0	2	46	0	14	ko:K00075	Anaerococcus tetradius ATCC 35098
ADFO01000087&locus_tag=HMPREF0648_0406	68	0	0	0	482	49	6	0	0	2	0	0	0	838	0	0	0	0	12	0	0	61	19	0	79	0	0	0	2	409	0	0	0	0	29	0	56	107	20	79	ko:K00075	Prevotella bivia JCVIHMP010
AFBB01000005&locus_tag=HMPREF9083_0272	6	0	0	0	6	4	0	8	0	4	10	14	0	4	0	0	2	14	16	0	6	4	4	0	8	0	0	0	0	24	0	0	0	0	4	0	2	4	2	4	ko:K00075	Dialister micraerophilus DSM 19965
CP002725&locus_tag=HMPREF9231_0227	187	0	0	0	95	254	226	394	108	22	20	12	0	30	0	4	48	218	834	0	78	388	0	2	1278	0	4	0	2	2229	0	0	0	0	4	0	161	703	20	171	ko:K00075	Gardnerella vaginalis HMP9231
CP001992&locus_tag=HMPREF0573_11012	0	0	0	0	0	0	0	2	0	0	0	0	0	0	0	0	0	0	0	0	0	0	0	0	0	0	0	0	0	4	0	0	0	0	0	0	0	0	0	0	ko:K00075	Mobiluncus curtisii ATCC 43063
AEDP01000043&locus_tag=HMPREF9289_0285	0	0	0	0	0	0	0	0	0	0	0	0	0	2	0	0	0	2	0	0	0	0	0	0	0	0	2	0	0	0	0	0	0	0	0	0	0	0	0	0	ko:K00075	Finegoldia magna BVS033A4
KB373317&locus_tag=HMPREF9318_00306	0	0	0	0	0	0	0	0	0	0	0	0	0	0	0	0	0	0	0	0	0	0	0	0	8	0	0	0	0	0	0	0	0	0	0	0	0	0	0	0	ko:K00075	Streptococcus urinalis FB127-CNA-2
AEDR01000058&locus_tag=HMPREF9321_1207	0	0	0	0	0	0	0	0	0	0	0	0	0	0	0	4	0	0	0	0	0	0	0	0	0	0	0	0	0	0	0	0	0	0	0	0	0	0	0	0	ko:K00075	Veillonella atypica ACS-049-V-Sch6
GG666056&locus_tag=HMPREF0072_0064	0	0	0	0	0	0	2	0	0	0	0	2	0	0	0	0	0	0	4	0	0	0	0	0	0	0	0	0	0	2	0	0	0	0	14	0	0	0	0	0	ko:K00075	Anaerococcus lactolyticus ATCC 51172
AENO01000031&locus_tag=HMPREF9294_1476	0	0	0	0	0	0	0	0	0	0	0	2	0	0	0	0	0	0	0	0	0	0	0	0	0	0	0	0	0	0	0	0	0	0	0	0	0	0	0	0	ko:K00075	Porphyromonas asaccharolytica PR426713P-I
AZIR01000052&locus_tag=HMPREF1256_0670	0	0	0	0	0	0	0	0	0	0	0	0	0	0	0	2	0	0	0	0	0	0	0	0	0	0	0	0	0	0	0	0	0	0	2	0	0	0	0	0	ko:K00075	Streptococcus agalactiae BV3L5
AWXA01000053&locus_tag=HMPREF1250_1693	0	0	0	0	0	0	0	0	0	0	0	1	0	0	0	0	0	0	0	0	0	0	0	0	0	0	0	0	0	0	0	0	0	0	0	0	0	0	0	0	ko:K00075	Megasphaera sp. BV3C16-1
AEDQ01000029&locus_tag=HMPREF9248_0523	26	0	0	0	40	1	5	86	0	14	25	218	0	37	0	0	16	40	0	0	15	0	5	0	0	0	0	0	0	0	0	0	0	0	252	0	0	0	4	37	ko:K00075	Atopobium vaginae PB189-T1-4
ADFT01000011&locus_tag=HMPREF9209_0524	0	0	0	0	0	0	0	0	0	0	0	0	0	0	1	0	0	0	0	0	0	0	0	0	0	0	0	0	0	0	0	0	0	0	0	0	0	0	0	0	ko:K00075	Lactobacillus gasseri 224-1
GG698804&locus_tag=HMPREF0501_01096	0	0	0	0	0	0	0	0	0	0	0	0	0	0	0	11	0	0	0	0	0	0	0	0	0	0	5	0	0	0	0	0	0	0	0	0	0	0	0	0	ko:K00075	Lactobacillus coleohominis 101-4-CHN
NZ_KB906624.1&locus_tag=F823_RS0106660	0	0	0	0	0	2	2	0	0	0	79	693	0	339	0	10	0	107	0	0	0	0	0	0	20	0	0	0	0	85	0	0	0	0	436	0	2	2	0	6	ko:K00075	Peptostreptococcus anaerobius DSM 2949 genomic scaffold F823DRAFT_scaffold00020.20
NZ_CP011280.1&locus_tag=VC03_RS00710	1977	0	0	0	692	31	0	6450	0	640	1498	184	0	1268	2	0	478	899	4	2	30	163	101	0	490	2	0	0	0	0	0	2	4	0	1148	0	0	0	172	112	ko:K00075	Sneathia sp. Sn35
NZ_LOQF01000001.1&locus_tag=AWT65_RS00310	675	0	0	0	482	242	6	125	0	43	196	60	0	0	2	0	75	390	1	0	49	0	0	0	78	0	0	0	0	303	0	0	0	0	865	0	358	262	29	445	ko:K00075	Sneathia sanguinegens
NC_014371.1&locus_tag=HMPREF0659_RS07680	29	0	0	0	0	0	0	0	0	0	0	0	0	0	0	0	0	0	301	0	0	0	0	0	0	0	0	0	0	0	0	0	0	0	206	0	0	0	0	0	ko:K00075	Prevotella melaninogenica ATCC 25845 chromosome II, complete sequenc
AGYD01000011&locus_tag=HMPREF9309_01252	0	0	0	0	0	0	0	7	0	0	0	0	0	0	0	0	0	0	0	0	0	0	0	0	0	0	4	0	0	0	0	0	0	0	2	0	0	0	0	0	ko:K00076	Campylobacter ureolyticus ACS-301-V-Sch3b
CP001850&locus_tag=HMPREF0868_0402	0	0	0	0	0	0	0	10	0	2	0	0	0	0	0	0	0	0	0	0	0	0	4	0	0	0	0	0	0	0	0	0	0	0	0	0	0	0	0	0	ko:K00077	Clostridiales sp. BVAB3
AFDI01000003&locus_tag=HMPREF9435_0232	84	0	0	0	161	880	489	51	16	44	25	33	0	28	0	0	65	234	0	0	14	80	0	0	64	0	0	0	0	469	2	0	0	0	12	0	32	433	0	2	ko:K00077	Gardnerella vaginalis 315-A
ACLR01000124&locus_tag=PORUE0001_0478	0	0	0	0	0	0	0	13	0	12	0	30	0	0	0	0	0	9	2	0	0	0	2	0	0	0	0	0	0	98	0	0	0	0	19	0	0	0	0	0	ko:K00077	Porphyromonas uenonis 60-3
AEKL01000027&locus_tag=HMPREF9265_2094	0	0	0	0	0	0	0	0	0	0	0	0	0	0	0	0	0	0	0	0	0	0	0	0	0	0	0	0	0	0	0	2	0	0	0	0	0	0	0	0	ko:K00077	Lactobacillus oris PB013-T2-3
AEKL01000062&locus_tag=HMPREF9265_1701	0	0	0	0	0	0	0	0	10	0	0	0	0	0	0	0	0	0	0	0	0	0	0	0	0	0	0	0	0	0	0	0	0	0	0	0	0	0	0	0	ko:K00077	Lactobacillus oris PB013-T2-3
AWXD01000031&locus_tag=HMPREF1252_0939	0	0	0	0	0	0	0	6	0	56	8	24	0	0	0	0	4	2	2	0	22	0	23	0	4	0	0	0	0	7	0	0	0	0	14	0	0	0	0	0	ko:K00077	Peptoniphilus sp. BV3AC2
CP002104&locus_tag=HMPREF0421_20203	145	0	0	0	49	934	595	181	4	49	54	102	0	108	0	0	26	106	1143	2	272	0	2	0	909	0	0	0	0	329	0	0	0	0	78	0	197	597	225	2003	ko:K00077	Gardnerella vaginalis ATCC 14019
AEBA01000105&locus_tag=HMPREF9269_0123	0	0	0	0	0	0	0	0	14	0	0	0	4	0	0	0	0	0	0	0	0	0	0	0	0	0	0	0	0	0	0	0	0	0	0	0	0	1	0	0	ko:K00077	Lactobacillus salivarius ACS-116-V-Col5a
AEXO01000095&locus_tag=HMPREF9303_2553	23	0	0	0	0	0	0	0	0	0	0	0	0	0	0	0	0	0	56	0	0	0	0	0	0	0	0	0	0	0	0	0	0	0	138	0	0	0	0	0	ko:K00077	Prevotella denticola CRIS 18C-A
KB373336&locus_tag=HMPREF9281_01188	0	0	0	0	0	0	0	0	0	0	0	0	0	0	0	4	0	0	0	0	0	0	0	0	0	0	0	0	0	0	0	0	0	0	0	0	0	0	0	0	ko:K00077	Staphylococcus epidermidis BVS058A4
KB373336&locus_tag=HMPREF9281_01328	0	0	0	0	0	0	0	0	0	0	0	0	0	0	0	1	0	0	0	0	0	0	0	0	0	0	0	0	0	0	0	0	0	0	0	0	0	0	0	0	ko:K00077	Staphylococcus epidermidis BVS058A4
GL405260&locus_tag=HMPREF0580_1568	0	0	0	0	0	0	0	0	0	18	76	0	0	0	0	0	0	0	0	0	0	0	4	0	0	0	0	0	0	0	0	0	0	0	0	0	0	0	0	1	ko:K00077	Mobiluncus mulieris ATCC 35239
AECM01000029&locus_tag=HMPREF9261_0864	0	0	0	0	0	0	0	0	0	0	0	0	0	7	0	4	0	0	2	0	0	0	0	0	0	0	1	0	0	0	0	0	0	0	0	0	0	2	0	0	ko:K00077	Finegoldia magna ACS-171-V-Col3
GG693412&locus_tag=HMPREF0549_1105	0	0	0	0	0	0	0	0	5	0	0	0	0	0	0	2	0	0	0	12	0	0	0	33	0	0	3	10	0	0	0	2	0	0	0	0	0	0	0	0	ko:K00077	Lactobacillus vaginalis ATCC 49540
CM000955&locus_tag=HMPREF0391_11176	0	0	0	0	0	0	0	0	2	0	0	0	0	7	2	0	0	0	2	0	0	0	0	0	0	0	2	0	0	1	0	0	0	0	0	0	0	0	0	0	ko:K00077	Finegoldia magna ATCC 53516
GG669099&locus_tag=HMPREF0358_1158	0	0	0	0	0	0	0	0	0	0	0	0	0	0	0	0	0	0	0	0	0	1	0	0	0	0	0	0	0	0	0	0	0	0	0	0	0	0	0	0	ko:K00077	Escherichia coli 83972
AFUI01000002&locus_tag=HMPREF9489_1836	0	0	0	0	0	0	0	0	4	2	0	0	0	30	0	0	0	0	0	0	0	0	0	0	0	0	7	0	0	4	0	0	0	0	0	0	0	2	0	0	ko:K00077	Finegoldia magna SY403409CC001050417
GL397071&locus_tag=HMPREF9225_0521	0	0	0	0	0	0	0	0	0	8	2	13	0	0	0	0	4	0	0	0	4	0	0	0	2	0	0	0	0	4	0	0	0	0	4	0	0	0	0	0	ko:K00077	Peptoniphilus duerdenii ATCC BAA-1640
CP001849&locus_tag=HMPREF0424_1333	344	0	2	2	826	2681	1137	54	15	231	186	1093	0	63	32	2	509	440	593	0	2379	1522	56	0	276	0	0	2	0	211	2	0	10	2	1740	2	1574	3718	1835	1423	ko:K00077	Gardnerella vaginalis 409-05
ACKW01000023&locus_tag=HMPREF0577_0903	4	0	0	0	0	0	0	0	0	0	0	0	0	0	0	0	0	0	0	0	0	0	0	0	0	0	0	0	0	0	0	0	0	0	0	0	0	0	0	0	ko:K00077	Mobiluncus mulieris ATCC 35243
AEGV01000032&locus_tag=HMPREF9278_1595	0	0	0	0	0	0	0	0	0	42	363	132	0	0	0	0	2	6	0	2	0	0	0	0	0	0	0	0	0	0	0	0	0	0	0	0	0	0	0	0	ko:K00077	Mobiluncus mulieris FB024-16
ACGK02000002&locus_tag=HMPREF0091_10872	179	0	0	0	156	2478	847	998	13	592	343	68	0	150	2	0	801	528	1076	0	745	1099	2492	0	370	0	0	4	0	1284	0	0	4	2	72	0	50	458	267	1173	ko:K00077	Atopobium vaginae DSM 15829
CP002725&locus_tag=HMPREF9231_0081	92	0	0	0	14	57	27	114	32	74	30	5	0	2	0	0	174	693	612	0	156	324	4	0	1443	2	0	0	0	814	0	0	1	0	64	0	328	2636	159	1738	ko:K00077	Gardnerella vaginalis HMP9231
AEDP01000039&locus_tag=HMPREF9289_0452	0	0	0	0	0	2	0	0	0	0	0	0	0	103	0	2	0	0	8	0	0	0	0	0	0	0	2	0	0	2	0	0	0	0	0	0	0	0	0	0	ko:K00077	Finegoldia magna BVS033A4
AENO01000034&locus_tag=HMPREF9294_1005	0	0	0	0	0	0	0	1	0	0	0	9	0	0	0	0	0	0	0	0	0	0	0	0	0	0	0	0	0	1	0	0	0	0	0	0	0	0	0	0	ko:K00077	Porphyromonas asaccharolytica PR426713P-I
AZIR01000057&locus_tag=HMPREF1256_1546	0	0	0	0	0	0	0	0	0	0	0	0	0	0	0	8	0	0	0	0	0	0	0	0	0	0	0	0	0	0	0	0	0	0	2	0	0	0	0	0	ko:K00077	Streptococcus agalactiae BV3L5
AEDQ01000029&locus_tag=HMPREF9248_0471	46	0	0	0	180	0	4	426	0	58	100	300	0	148	0	0	61	25	0	0	171	0	0	0	0	0	0	0	0	0	0	0	0	0	1174	0	0	0	41	176	ko:K00077	Atopobium vaginae PB189-T1-4
AEKL01000010&locus_tag=HMPREF9265_1656	0	0	0	0	0	0	0	0	11	0	0	0	0	0	0	0	0	0	0	0	0	0	0	0	0	0	0	0	0	0	0	0	0	0	0	0	0	0	0	0	ko:K00086	Lactobacillus oris PB013-T2-3
GG693412&locus_tag=HMPREF0549_1013	0	0	0	0	0	0	0	0	24	0	0	0	0	0	0	0	0	0	0	13	0	0	0	19	0	0	12	7	0	0	0	0	0	0	0	0	0	0	0	0	ko:K00086	Lactobacillus vaginalis ATCC 49540
GG693412&locus_tag=HMPREF0549_1014	0	0	0	0	0	0	0	0	34	0	0	0	0	2	2	2	0	0	0	36	0	0	0	42	0	0	43	31	0	0	0	14	2	0	0	0	0	0	0	0	ko:K00086	Lactobacillus vaginalis ATCC 49540
GG698806&locus_tag=HMPREF0501_01525	0	0	0	0	0	0	0	0	0	0	0	0	0	0	0	0	0	0	0	0	0	0	0	0	0	0	4	0	0	0	0	0	0	0	0	0	0	0	0	0	ko:K00086	Lactobacillus coleohominis 101-4-CHN
GG669106&locus_tag=HMPREF0358_5006	0	0	0	0	0	0	0	0	2	0	0	0	0	0	0	0	0	0	0	0	0	0	0	0	0	0	0	0	0	0	0	0	0	0	2	0	0	0	0	0	ko:K00087	Escherichia coli 83972
GG666296&locus_tag=HMPREF0077_1981	42	0	0	0	140	0	0	8	0	0	4	25	0	227	0	0	0	14	95	0	0	0	0	0	0	0	0	0	0	79	0	0	0	0	144	0	0	14	0	34	ko:K00087	Anaerococcus tetradius ATCC 35098
CP001850&locus_tag=HMPREF0868_0954	28	0	0	0	0	0	0	177	0	87	39	0	0	6	0	0	0	0	0	0	0	0	112	0	0	0	0	0	0	0	0	0	0	0	0	0	0	0	0	0	ko:K00088	Clostridiales sp. BVAB3
ADGP01000007&locus_tag=HMPREF0889_0097	1765	0	0	0	608	48	50	12	0	68	38	145	0	168	6	0	105	139	27	0	112	108	48	0	0	0	0	0	0	116	0	0	0	0	101	0	55	91	154	73	ko:K00088	Megasphaera sp. type_1
ADFQ01000075&locus_tag=HMPREF9018_0489	2	0	0	0	2	0	0	821	0	0	0	2064	0	0	0	0	0	0	0	0	229	0	0	0	0	0	0	2	0	0	0	0	0	0	0	0	0	0	0	0	ko:K00088	Prevotella amnii CRIS 21A-A
AEHO01000007&locus_tag=HMPREF9213_0100	0	0	4	0	0	0	0	0	915	0	0	8	1134	374	844	172	74	8	34	200	0	78	0	0	0	0	0	0	0	0	0	0	0	0	0	0	286	180	0	0	ko:K00088	Lactobacillus iners LactinV 09V1-c
AGYD01000001&locus_tag=HMPREF9309_00171	0	0	0	0	0	0	0	13	0	0	0	0	0	0	0	0	0	2	0	0	0	0	0	0	0	0	12	0	0	0	0	0	2	0	10	0	0	0	0	4	ko:K00088	Campylobacter ureolyticus ACS-301-V-Sch3b
AEXI01000003&locus_tag=HMPREF9323_0721	0	0	0	0	0	0	0	0	0	0	0	0	0	0	0	0	0	0	0	0	0	0	0	0	0	0	2	0	0	0	0	0	0	0	0	0	0	0	0	0	ko:K00088	Veillonella parvula ACS-068-V-Sch12
KB373323&locus_tag=HMPREF9308_02007	0	0	0	0	0	0	0	0	0	0	0	0	0	0	0	1	0	0	0	0	0	0	0	0	0	0	0	0	0	0	0	0	0	0	0	0	0	0	0	0	ko:K00088	Staphylococcus lugdunensis ACS-027-V-Sch2
AEHP01000001&locus_tag=HMPREF9212_0642	0	0	2	0	0	0	2	0	0	0	0	0	0	0	0	2	0	0	0	0	0	0	0	0	0	0	0	0	0	2	0	0	4	0	0	0	2	2	0	0	ko:K00088	Lactobacillus iners LactinV 03V1-b
AEPX01000013&locus_tag=HMPREF9223_0795	0	0	28	36	0	4	56	2	0	0	0	0	0	0	0	304	0	0	0	0	0	0	0	0	36	0	6	18	0	6	62	42	66	20	0	6	0	0	0	0	ko:K00088	Lactobacillus iners ATCC 55195
AFIJ01000014&locus_tag=HMPREF1039_1589	4	0	0	0	80	33	26	10	0	2	10	349	0	162	6	0	87	112	127	0	12	20	81	0	0	0	0	0	0	16	0	0	0	0	89	2	4	10	10	15	ko:K00088	Megasphaera sp. UPII 199-6
KI411428&locus_tag=HMPREF0525_00757	0	0	0	0	0	0	0	0	0	0	0	0	0	0	0	58	0	0	0	0	0	0	0	128	0	0	0	112	6	0	0	0	0	0	0	610	0	0	0	0	ko:K00088	Lactobacillus jensenii 27-2-CHN
GG698762&locus_tag=HMPREF5045_01630	0	0	0	0	0	0	0	0	0	0	0	0	0	0	0	0	0	0	0	0	0	0	0	0	0	2	0	0	0	0	0	0	0	0	0	0	0	0	0	0	ko:K00088	Lactobacillus crispatus 125-2-CHN
CM000961&locus_tag=HMPREF0291_10186	0	0	0	0	0	0	0	0	0	0	0	0	0	0	0	0	0	0	0	0	0	0	0	0	4	0	0	0	0	0	0	0	0	0	0	0	0	0	0	0	ko:K00088	Corynebacterium genitalium ATCC 33030
GL545251&locus_tag=LBJG_01320	0	0	0	308	0	4	0	0	1	0	0	0	0	3	0	76	0	2	6	0	2	5	0	0	2	215	285	241	93	2	0	0	0	0	1	0	0	3	4	1	ko:K00088	Lactobacillus jensenii 1153
AFDI01000008&locus_tag=HMPREF9435_0568	0	0	0	0	0	2	0	0	0	0	0	0	0	0	0	0	22	2	344	0	0	1	0	0	0	0	0	0	0	0	0	0	0	0	0	0	0	0	0	0	ko:K00088	Gardnerella vaginalis 315-A
AFDI01000008&locus_tag=HMPREF9435_0705	8	0	0	0	220	34	14	71	6	0	4	13	2	10	0	0	266	783	4227	0	172	1606	0	0	2	0	0	0	0	2497	0	0	0	0	20	0	687	3094	0	0	ko:K00088	Gardnerella vaginalis 315-A
ADBR01000049&locus_tag=HMPREF0578_2348	0	0	0	0	0	0	0	0	0	0	16	8	0	0	0	0	0	0	0	0	0	0	0	0	0	0	0	0	0	0	0	0	0	0	0	0	0	0	0	0	ko:K00088	Mobiluncus mulieris 28-1
ADBR01000049&locus_tag=HMPREF0578_2352	0	0	0	0	0	0	0	0	0	6	50	0	0	0	0	0	0	0	0	0	0	0	0	0	0	0	0	0	0	0	0	0	0	0	0	0	0	0	0	0	ko:K00088	Mobiluncus mulieris 28-1
ACLR01000069&locus_tag=PORUE0001_0015	0	0	0	0	0	0	0	42	2	39	2	387	0	0	0	0	0	34	26	0	0	0	10	0	0	0	0	0	0	317	0	0	0	0	118	0	0	0	0	0	ko:K00088	Porphyromonas uenonis 60-3
ADDO01000021&locus_tag=HMPREF0628_0760	0	0	0	0	0	0	0	173	0	249	82	361	0	0	0	0	2	4	90	0	0	0	0	0	94	0	14	0	0	236	0	0	0	0	457	2	0	0	45	6	ko:K00088	Peptoniphilus lacrimalis 315-B
AENT01000030&locus_tag=HMPREF9220_0274	52	0	0	0	45	18	2	32	0	39	19	20	0	36	0	4	20	26	0	0	12	6	22	0	4	0	0	0	0	22	0	0	0	0	24	0	18	8	12	37	ko:K00088	Dialister microaerophilus UPII 345-E
AWUQ01000006&locus_tag=HMPREF1247_1371	0	0	0	0	0	0	0	0	0	0	0	0	0	11	0	0	0	0	0	0	0	0	0	0	0	0	0	0	0	0	0	0	0	0	0	0	0	0	0	0	ko:K00088	Atopobium sp. BV3Ac4
AEKL01000019&locus_tag=HMPREF9265_0292	0	0	0	0	0	0	0	0	18	0	0	0	0	0	0	0	0	0	0	0	0	0	0	0	0	0	0	0	0	0	0	0	0	0	0	0	0	0	0	0	ko:K00088	Lactobacillus oris PB013-T2-3
ACOZ01000019&locus_tag=HMPREF0890_0198	0	0	0	0	0	0	0	0	0	0	0	0	0	0	18	0	0	0	0	10	0	0	0	0	0	0	0	0	0	0	0	0	0	0	0	0	0	0	0	0	ko:K00088	Lactobacillus gasseri 202-4
AWXD01000026&locus_tag=HMPREF1252_1143	0	0	0	0	0	0	0	1	0	0	0	2	0	0	0	0	0	0	21	0	0	0	0	0	0	0	4	0	0	0	0	0	0	0	24	0	0	0	0	0	ko:K00088	Peptoniphilus sp. BV3AC2
AEXN01000015&locus_tag=HMPREF9246_1201	0	0	0	0	0	0	0	0	0	0	0	0	0	0	0	4	0	0	0	0	0	2	0	0	28	0	0	0	0	0	0	0	0	0	4	0	0	0	0	0	ko:K00088	Anaerococcus hydrogenalis ACS-025-V-Sch4
AWUP01000006&locus_tag=HMPREF1248_1351	0	0	0	0	0	0	0	0	0	0	0	2	0	0	0	0	0	0	0	0	0	0	0	0	0	0	0	0	0	2	0	0	0	0	4	0	0	0	0	0	ko:K00088	Coriobacteriaceae bacterium BV3Ac1
ADVK01000018&locus_tag=HMPREF0397_0543	0	0	0	0	0	0	0	6	0	0	0	0	0	0	0	0	0	0	0	0	0	0	0	0	0	0	0	0	0	0	0	0	0	0	2	0	0	0	0	0	ko:K00088	Fusobacterium nucleatum subsp. nucleatum ATCC 23726
CP002104&locus_tag=HMPREF0421_20803	0	0	0	0	40	2	0	70	2	0	0	2	0	2	0	0	42	128	0	0	12	128	0	0	10	0	0	0	0	44	0	0	2	0	0	0	56	214	0	8	ko:K00088	Gardnerella vaginalis ATCC 14019
CP002104&locus_tag=HMPREF0421_20943	188	0	0	0	83	1569	1045	135	20	282	133	12	0	279	0	2	259	386	1366	0	184	149	1459	0	1736	0	0	0	0	1239	0	0	0	1	92	2	283	686	304	1193	ko:K00088	Gardnerella vaginalis ATCC 14019
AEBA01000004&locus_tag=HMPREF9269_1598	0	0	0	0	0	0	0	0	33	0	0	0	4	0	0	2	0	0	0	0	0	0	0	0	0	0	0	0	0	0	0	0	0	0	0	0	0	0	0	0	ko:K00088	Lactobacillus salivarius ACS-116-V-Col5a
AEDO01000037&locus_tag=HMPREF9296_2352	0	0	0	0	0	0	0	70	0	2	58	193	0	2	0	0	0	0	0	0	0	0	0	0	12	0	0	0	0	32	0	0	0	2	100	0	0	0	0	56	ko:K00088	Prevotella disiens FB035-09AN
ACFH01000108&locus_tag=HMPREF0058_1477	0	0	0	0	0	0	0	0	0	0	0	0	0	0	0	0	0	2	0	0	0	0	0	0	0	0	0	0	0	0	0	0	0	0	0	0	0	0	0	0	ko:K00088	Actinomyces urogenitalis DSM 15434
AEXO01000005&locus_tag=HMPREF9303_0478	0	0	0	0	0	0	0	0	0	0	0	0	0	2	0	0	0	0	0	0	0	0	0	0	2	0	0	0	0	0	0	0	0	0	0	0	0	0	0	0	ko:K00088	Prevotella denticola CRIS 18C-A
KB373336&locus_tag=HMPREF9281_01724	0	0	0	0	0	0	0	0	0	0	0	0	0	0	0	44	0	0	0	0	0	0	0	0	0	0	2	0	0	0	0	0	0	0	0	0	0	0	0	0	ko:K00088	Staphylococcus epidermidis BVS058A4
GL405260&locus_tag=HMPREF0580_1176	2	0	0	0	0	0	0	0	0	2	14	38	0	0	0	0	0	0	0	0	0	0	0	0	0	0	0	0	0	0	0	0	0	0	0	0	0	0	0	0	ko:K00088	Mobiluncus mulieris ATCC 35239
GL405260&locus_tag=HMPREF0580_1180	2	0	0	0	0	0	0	0	0	2	14	8	0	0	0	0	0	0	0	0	0	0	0	0	0	0	0	0	0	0	0	0	0	0	0	0	0	0	0	0	ko:K00088	Mobiluncus mulieris ATCC 35239
AECM01000011&locus_tag=HMPREF9261_1452	0	0	0	0	0	0	0	0	0	2	0	0	0	12	0	0	0	0	14	0	0	0	0	0	0	0	0	2	0	2	0	0	0	0	2	0	0	0	0	0	ko:K00088	Finegoldia magna ACS-171-V-Col3
AEKK01000003&locus_tag=HMPREF9219_0424	0	0	0	0	0	0	0	0	0	0	0	0	0	0	0	0	0	0	0	0	0	2	0	0	0	0	0	0	0	0	0	0	0	0	0	0	0	0	0	0	ko:K00088	Lactobacillus iners LEAF 3008A-a
GG693412&locus_tag=HMPREF0549_0941	0	0	0	0	0	0	0	0	35	0	0	0	2	0	0	28	0	0	0	44	0	0	0	51	2	6	82	62	4	0	0	8	2	0	0	0	0	0	0	0	ko:K00088	Lactobacillus vaginalis ATCC 49540
CM000955&locus_tag=HMPREF0391_10798	0	0	0	0	0	0	0	0	0	0	0	0	0	132	0	0	0	0	0	0	0	0	0	0	0	0	0	0	0	0	2	0	0	0	0	0	0	0	0	0	ko:K00088	Finegoldia magna ATCC 53516
AENP01000007&locus_tag=HMPREF9286_0040	27	0	0	0	78	6	2	2	2	256	48	154	0	557	0	0	32	4	73	0	26	2	113	0	65	0	0	0	0	23	0	0	0	0	60	0	2	4	0	61	ko:K00088	Peptoniphilus harei ACS-146-V-Sch2b
GG669105&locus_tag=HMPREF0358_4132	0	0	0	0	0	0	0	0	2	0	0	0	2	0	0	0	0	2	0	0	0	0	0	0	0	2	0	0	0	0	0	0	0	0	0	0	0	0	0	0	ko:K00088	Escherichia coli 83972
AEXK01000024&locus_tag=HMPREF0523_0558	0	0	2	0	0	0	2	0	0	0	0	0	0	0	0	0	0	0	2	0	0	0	0	0	0	0	0	0	0	0	2	0	8	0	0	0	2	0	0	0	ko:K00088	Lactobacillus iners UPII 60-B
AEKJ01000024&locus_tag=HMPREF9218_0256	0	0	2	0	0	0	0	0	0	0	0	0	20	8	16	8	0	0	24	162	0	0	80	0	0	0	0	0	0	0	0	0	0	0	0	0	106	102	0	0	ko:K00088	Lactobacillus iners LEAF 2062A-h1
AFUI01000010&locus_tag=HMPREF9489_1345	0	0	0	0	0	0	0	0	0	0	0	0	0	32	0	0	0	0	4	0	0	0	0	0	0	0	0	0	0	0	2	0	0	0	2	0	0	2	0	0	ko:K00088	Finegoldia magna SY403409CC001050417
ACGO02000002&locus_tag=HMPREF0514_11574	0	0	0	0	0	0	0	0	0	0	0	0	8	0	0	2	0	0	0	0	0	0	0	0	0	0	0	0	0	0	0	0	0	0	0	0	0	0	0	0	ko:K00088	Lactobacillus gasseri JV-V03
AEEL01000028&locus_tag=HMPREF9319_2048	0	0	0	0	0	0	0	0	3	0	0	0	0	0	0	4	0	0	0	0	0	0	0	0	0	0	2	0	0	0	0	0	0	0	0	0	0	0	0	0	ko:K00088	Streptococcus equinus ATCC 700338
AEHQ01000087&locus_tag=HMPREF9211_0669	0	0	6	0	0	0	0	0	0	0	0	0	0	0	0	2	0	0	0	0	0	0	0	0	0	0	0	0	0	0	0	0	2	0	0	0	0	0	0	0	ko:K00088	Lactobacillus iners LactinV 01V1-a
GL397071&locus_tag=HMPREF9225_1493	0	0	0	0	0	0	2	10	0	0	0	1	0	0	0	0	0	2	50	0	0	0	0	0	0	0	8	0	0	0	0	0	0	0	20	0	0	0	0	0	ko:K00088	Peptoniphilus duerdenii ATCC BAA-1640
CP001849&locus_tag=HMPREF0424_0814	710	0	2	4	1843	5018	3281	176	38	442	696	1915	0	14	56	22	603	262	2839	4	6115	4514	39	4	175	0	0	0	0	6	0	0	6	2	2835	4	8128	5111	5220	2174	ko:K00088	Gardnerella vaginalis 409-05
CP001849&locus_tag=HMPREF0424_1082	1047	2	2	4	2534	5380	3144	256	41	2843	1452	2345	0	716	45	26	4825	1674	3182	4	7253	5232	1292	2	664	2	4	0	0	362	0	0	6	4	5275	8	7504	6851	6672	3438	ko:K00088	Gardnerella vaginalis 409-05
AEPZ01000005&locus_tag=HMPREF0576_0806	0	0	0	0	0	0	0	6	0	0	0	0	0	0	0	0	0	0	0	0	0	0	0	0	0	0	0	0	0	0	0	0	0	0	0	0	0	0	0	0	ko:K00088	Mobiluncus curtisii subsp. holmesii ATCC 35242
AEEE01000005&locus_tag=HMPREF0574_0371	0	0	0	0	0	0	0	2	0	0	0	0	0	0	0	0	0	0	0	0	0	0	0	0	0	0	0	0	0	22	0	0	0	0	0	0	0	0	0	0	ko:K00088	Mobiluncus curtisii subsp. curtisii ATCC 35241
ACKW01000019&locus_tag=HMPREF0577_0555	0	0	0	0	0	0	0	0	0	2	12	2	0	0	0	0	0	0	0	0	0	0	0	0	0	0	0	0	0	0	0	0	0	0	0	0	0	0	0	0	ko:K00088	Mobiluncus mulieris ATCC 35243
ACKW01000019&locus_tag=HMPREF0577_0559	0	0	0	0	0	0	0	0	0	6	16	0	0	0	0	0	0	0	0	0	0	0	0	0	0	0	0	0	0	0	0	0	0	0	0	0	0	0	0	0	ko:K00088	Mobiluncus mulieris ATCC 35243
AWXB01000065&locus_tag=HMPREF1253_1463	0	0	0	0	0	0	0	4	0	23	16	42	0	0	0	0	4	4	2	0	0	0	0	0	0	0	2	0	0	0	0	0	0	0	10	0	0	0	0	0	ko:K00088	Peptoniphilus sp. BV3C26
AWXC01000048&locus_tag=HMPREF1254_0590	0	0	0	0	4	0	0	5	0	18	0	29	0	0	0	0	0	0	0	0	0	0	0	0	0	0	0	0	0	12	0	0	0	0	5	0	0	0	0	0	ko:K00088	Prevotella sp. BV3P1
AEGV01000038&locus_tag=HMPREF9278_1887	0	0	0	0	0	0	0	0	0	0	22	22	0	0	0	0	2	0	0	0	0	0	0	0	0	0	0	0	0	0	0	0	0	0	0	0	0	0	0	0	ko:K00088	Mobiluncus mulieris FB024-16
AEGV01000038&locus_tag=HMPREF9278_1891	0	0	0	0	0	0	0	0	0	1	29	0	0	0	0	0	0	0	0	0	0	0	0	0	0	0	0	0	0	0	0	0	0	0	0	0	0	0	0	0	ko:K00088	Mobiluncus mulieris FB024-16
AGWM01000012&locus_tag=HMPREF9237_01444	0	0	0	0	0	0	0	0	0	0	0	0	0	0	0	0	0	0	2	0	0	0	0	0	0	0	0	0	0	0	0	0	0	0	0	0	0	0	0	2	ko:K00088	Actinobaculum schaalii FB123-CNA-2
ADEG01000057&locus_tag=HMPREF0650_1733	0	0	0	0	102	0	0	58	0	13	4	41	0	0	0	0	0	0	6	0	0	0	0	0	0	0	0	0	0	60	0	0	0	0	32	0	0	0	0	2	ko:K00088	Prevotella buccalis ATCC 35310
GG704700&locus_tag=HMPREF0513_00630	0	0	0	0	0	0	0	0	0	0	0	0	0	0	0	4	0	0	0	0	0	0	0	0	0	0	0	0	0	0	0	0	0	0	0	0	0	0	0	0	ko:K00088	Lactobacillus fermentum 28-3-CHN
ADEF01000042&locus_tag=HMPREF9019_0139	4400	0	0	0	6505	147	21	489	0	1215	867	1414	2	3451	0	0	1086	2704	267	0	112	0	2536	2	311	2	12	0	0	809	0	0	6	0	2265	0	2	4	149	125	ko:K00088	Prevotella timonensis CRIS 5C-B1
ACGK02000001&locus_tag=HMPREF0091_10644	550	2	2	0	485	1672	758	2259	24	1584	947	118	0	277	8	0	899	842	2406	1	1660	2542	4178	2	472	0	2	0	0	2592	0	2	4	2	173	0	117	475	594	2458	ko:K00088	Atopobium vaginae DSM 15829
GG666295&locus_tag=HMPREF0077_0104	4	0	0	0	45	0	0	6	0	0	0	10	0	45	0	4	0	6	18	0	0	0	0	0	0	0	0	0	0	25	0	0	0	0	4	0	0	17	0	15	ko:K00088	Anaerococcus tetradius ATCC 35098
ADFO01000086&locus_tag=HMPREF0648_0810	176	0	0	0	980	212	18	26	0	20	3	0	2	4501	0	0	2	0	74	0	0	170	130	0	439	0	2	2	2	1191	0	2	2	0	79	2	163	361	59	504	ko:K00088	Prevotella bivia JCVIHMP010
AFBB01000006&locus_tag=HMPREF9083_0367	8	0	0	0	7	6	0	0	0	7	8	68	0	10	0	2	0	4	24	0	4	18	5	0	28	0	0	0	0	0	0	0	0	0	4	0	10	5	5	10	ko:K00088	Dialister micraerophilus DSM 19965
CP002725&locus_tag=HMPREF9231_0628	346	0	0	0	178	2893	2006	470	64	26	34	18	0	71	0	2	176	637	530	0	312	565	2	0	1802	0	0	0	0	2256	2	0	1	0	20	0	304	1837	58	267	ko:K00088	Gardnerella vaginalis HMP9231
CP002725&locus_tag=HMPREF9231_0768	938	0	2	0	386	6672	5209	659	54	367	287	133	0	442	0	4	214	641	4741	4	8	89	12	2	4650	0	2	0	0	816	0	0	6	2	287	0	578	174	731	5535	ko:K00088	Gardnerella vaginalis HMP9231
CP001992&locus_tag=HMPREF0573_11530	0	0	0	0	2	0	0	0	0	0	0	0	0	0	0	0	0	0	0	0	0	0	0	0	0	0	0	0	0	30	0	0	0	0	0	0	0	0	0	0	ko:K00088	Mobiluncus curtisii ATCC 43063
CP001992&locus_tag=HMPREF0573_11534	0	0	0	0	0	0	0	6	0	0	0	4	0	0	2	0	0	0	0	0	0	0	0	0	0	0	0	0	0	97	0	0	0	0	4	0	0	0	0	0	ko:K00088	Mobiluncus curtisii ATCC 43063
AEDP01000028&locus_tag=HMPREF9289_1802	0	0	0	0	0	0	0	0	0	0	2	0	0	39	0	0	0	0	0	0	0	0	0	0	0	0	8	0	0	0	0	0	0	0	0	0	0	0	0	0	ko:K00088	Finegoldia magna BVS033A4
KB373318&locus_tag=HMPREF9318_00866	0	0	0	0	0	0	0	0	0	0	0	0	0	0	0	5	0	0	0	0	0	0	0	0	0	0	0	0	0	0	0	0	0	0	0	0	0	2	0	0	ko:K00088	Streptococcus urinalis FB127-CNA-2
AEXP01000019&locus_tag=HMPREF9210_1099	0	0	2	6	0	0	0	0	0	0	0	0	0	0	0	4	0	0	2	0	0	0	0	0	0	0	0	0	0	0	4	2	0	0	0	0	0	0	0	0	ko:K00088	Lactobacillus iners SPIN 1401G
AEDR01000019&locus_tag=HMPREF9321_1245	0	0	0	0	0	0	0	0	6	0	0	0	0	0	0	2	0	0	0	0	0	0	0	0	0	0	0	0	0	0	0	0	0	0	0	0	0	0	0	0	ko:K00088	Veillonella atypica ACS-049-V-Sch6
JH932272&locus_tag=HMPREF9249_00139	0	0	0	0	0	0	0	0	0	0	0	0	0	2	2	6	0	0	0	0	0	0	2	282	2	1032	792	622	1036	0	0	0	0	0	2	0	0	0	0	0	ko:K00088	Lactobacillus crispatus FB077-07
GG666055&locus_tag=HMPREF0072_1210	0	0	0	0	0	0	4	0	0	0	0	4	0	0	0	0	0	0	3	0	0	0	0	0	0	0	2	0	0	2	0	0	0	0	30	0	2	0	0	6	ko:K00088	Anaerococcus lactolyticus ATCC 51172
AEHN01000015&locus_tag=HMPREF9214_0341	0	0	0	0	0	0	0	0	0	0	0	2	22	2	24	0	0	0	0	0	0	0	0	0	0	0	0	0	0	0	0	0	0	0	0	0	0	0	0	0	ko:K00088	Lactobacillus iners LactinV 11V1-d
AENO01000035&locus_tag=HMPREF9294_0217	0	0	0	0	0	0	0	13	0	11	0	17	0	0	0	0	0	8	0	0	0	0	0	0	0	0	0	0	0	21	0	0	0	0	2	0	0	0	0	1	ko:K00088	Porphyromonas asaccharolytica PR426713P-I
AEPY01000008&locus_tag=HMPREF0388_0999	0	0	0	0	0	0	0	37	0	0	0	0	0	0	0	0	0	0	0	0	0	0	26	0	0	0	0	0	0	10	0	0	0	0	6	0	0	0	0	0	ko:K00088	Mobiluncus curtisii ATCC 51333
AEPY01000008&locus_tag=HMPREF0388_1003	0	0	0	0	0	0	0	0	0	0	0	0	0	0	0	0	0	0	0	0	0	0	2	0	0	0	0	0	0	0	0	0	0	0	0	0	0	0	0	0	ko:K00088	Mobiluncus curtisii ATCC 51333
AZIR01000027&locus_tag=HMPREF1256_1100	0	0	0	0	0	0	0	0	0	0	0	0	0	0	0	19	0	0	0	0	0	0	0	0	0	0	0	0	0	0	0	0	0	0	8	0	0	0	0	0	ko:K00088	Streptococcus agalactiae BV3L5
AWXA01000062&locus_tag=HMPREF1250_1536	0	0	0	0	0	0	0	0	0	0	0	0	0	0	0	0	0	0	0	0	0	0	0	0	6	0	0	0	0	0	0	0	0	0	0	0	0	0	0	0	ko:K00088	Megasphaera sp. BV3C16-1
AEDQ01000031&locus_tag=HMPREF9248_0080	21	0	0	0	29	0	8	100	0	20	12	163	0	46	0	0	35	47	0	0	41	0	0	0	0	0	0	0	0	0	0	0	0	0	277	0	0	0	14	53	ko:K00088	Atopobium vaginae PB189-T1-4
CP002743&locus_tag=HMPREF9228_0769	0	0	0	0	0	0	0	0	0	0	0	0	0	0	0	0	0	0	0	0	0	0	2	0	2	0	0	0	0	0	0	0	0	0	0	0	0	0	0	0	ko:K00088	Bifidobacterium breve ACS-071-V-Sch8b
CP002743&locus_tag=HMPREF9228_1519	0	0	0	0	0	0	0	0	0	0	0	0	0	0	0	0	0	0	0	0	0	0	0	0	4	0	0	0	0	2	0	0	0	0	0	0	0	0	0	0	ko:K00088	Bifidobacterium breve ACS-071-V-Sch8b
GG698807&locus_tag=HMPREF0501_01617	0	0	0	0	0	0	0	0	0	0	0	0	0	0	0	66	0	0	0	0	0	0	0	0	0	0	34	0	0	0	0	0	0	0	0	0	0	0	0	0	ko:K00088	Lactobacillus coleohominis 101-4-CHN
NZ_KB906625.1&locus_tag=F823_RS0106760	0	0	0	0	0	0	2	12	8	0	143	377	0	368	0	4	0	150	0	0	0	0	0	0	86	0	0	0	0	82	0	0	0	0	365	0	0	2	0	2	ko:K00088	Peptostreptococcus anaerobius DSM 2949 genomic scaffold F823DRAFT_scaffold00021.21
NZ_CP011280.1&locus_tag=VC03_RS04970	1566	2	0	0	1068	34	0	3361	0	498	895	88	0	1849	0	0	484	525	0	0	14	90	121	0	290	2	2	0	0	0	2	0	1	0	827	0	0	0	182	40	ko:K00088	Sneathia sp. Sn35
NZ_LOQF01000001.1&locus_tag=AWT65_RS00500	728	0	0	0	1032	152	4	74	0	26	125	59	0	0	0	0	88	153	0	0	16	0	2	0	71	0	0	0	0	349	0	0	0	0	724	0	322	287	38	330	ko:K00088	Sneathia sanguinegens
NC_014370.1&locus_tag=HMPREF0659_RS05915	217	0	0	0	4	0	0	0	0	0	0	0	0	10	0	0	0	0	933	2	0	0	0	0	0	0	0	0	0	5	0	0	0	0	951	0	2	0	0	0	ko:K00088	Prevotella melaninogenica ATCC 25845 chromosome I, complete sequenc
NC_014033.1&locus_tag=PRU_RS00160	0	0	0	0	0	0	0	0	0	0	0	0	0	0	0	0	0	0	4	0	0	0	0	0	0	0	0	0	0	0	0	0	0	0	0	0	0	0	0	0	ko:K00088	Prevotella ruminicola 23
GG669101&locus_tag=HMPREF0358_0311	0	0	0	0	0	0	0	0	2	0	0	0	0	0	0	0	0	0	0	0	0	0	0	0	0	0	0	0	0	0	0	0	0	0	0	0	0	0	0	0	ko:K00090	Escherichia coli 83972
KE150269&locus_tag=HMPREF9306_00358	0	0	0	0	0	0	0	0	0	0	0	0	0	0	0	0	0	0	0	0	0	0	0	0	0	0	0	0	0	0	0	0	0	0	0	0	0	0	0	2	ko:K00096	Propionimicrobium lymphophilum ACS-093-V-SCH5
ADBR01000009&locus_tag=HMPREF0578_1514	0	0	0	0	0	0	0	0	0	0	0	8	0	0	0	0	0	0	0	0	0	0	0	0	0	0	0	0	0	0	0	0	0	0	0	0	0	0	0	0	ko:K00096	Mobiluncus mulieris 28-1
GL405260&locus_tag=HMPREF0580_0552	4	0	0	0	0	0	0	0	0	4	30	170	0	0	0	0	2	0	0	0	0	0	0	0	0	0	0	0	0	0	0	0	0	0	0	0	0	0	0	0	ko:K00096	Mobiluncus mulieris ATCC 35239
ACKW01000055&locus_tag=HMPREF0577_2200	6	0	0	0	0	0	0	0	0	13	71	0	0	0	0	0	0	0	0	0	0	0	0	0	0	0	0	0	0	0	0	0	0	0	0	0	0	0	0	0	ko:K00096	Mobiluncus mulieris ATCC 35243
AEGV01000040&locus_tag=HMPREF9278_0088	0	0	0	0	0	0	0	0	0	20	123	0	0	0	0	0	4	0	0	0	0	0	0	0	0	0	0	0	0	0	0	0	0	0	0	0	0	0	0	0	ko:K00096	Mobiluncus mulieris FB024-16
AGWP01000001&locus_tag=HMPREF9240_00026	0	0	0	0	0	0	0	0	0	0	0	0	0	0	0	0	0	0	0	0	0	0	0	0	0	0	0	0	0	0	0	0	0	0	0	0	0	0	0	2	ko:K00096	Actinomyces neuii BVS029A5
ADFQ01000031&locus_tag=HMPREF9018_0599	0	0	0	0	0	0	0	155	0	0	0	607	0	0	0	0	0	0	0	0	50	0	0	0	0	0	0	0	0	0	0	0	0	0	0	0	0	0	0	0	ko:K00097	Prevotella amnii CRIS 21A-A
ACLR01000059&locus_tag=PORUE0001_1606	0	0	0	0	0	0	0	29	0	42	0	198	0	0	0	0	2	40	25	0	0	0	12	0	0	0	0	0	0	102	0	0	0	0	103	0	0	0	0	0	ko:K00097	Porphyromonas uenonis 60-3
AWXD01000018&locus_tag=HMPREF1252_0469	0	0	0	0	0	0	0	0	0	1	0	0	0	0	0	0	0	2	8	0	0	0	0	0	0	0	0	0	0	1	0	0	0	0	2	0	0	0	0	0	ko:K00097	Peptoniphilus sp. BV3AC2
AEXN01000002&locus_tag=HMPREF9246_1663	0	0	0	0	0	0	0	0	0	0	0	0	0	0	0	0	0	0	0	0	0	6	0	0	9	0	0	0	0	0	0	0	0	0	0	0	0	0	0	0	ko:K00097	Anaerococcus hydrogenalis ACS-025-V-Sch4
AEDO01000056&locus_tag=HMPREF9296_1930	0	0	0	0	0	0	0	21	0	2	4	22	0	0	0	0	0	0	0	0	0	0	0	0	0	0	0	0	0	9	0	0	0	0	11	0	0	0	0	7	ko:K00097	Prevotella disiens FB035-09AN
AFIL01000041&locus_tag=HMPREF9948_0886	0	0	0	0	0	0	0	0	0	0	0	0	0	0	0	0	0	0	0	0	0	0	2	0	0	0	0	0	0	0	0	0	0	0	0	0	0	0	0	0	ko:K00097	Propionibacterium sp. 434-HC2
GG669096&locus_tag=HMPREF0358_1639	0	0	0	0	0	0	0	0	0	0	0	0	0	0	0	0	0	0	0	0	0	0	2	0	0	0	0	0	0	0	0	0	0	0	0	0	0	0	0	0	ko:K00097	Escherichia coli 83972
GL397071&locus_tag=HMPREF9225_0195	0	0	0	0	0	0	0	4	0	2	0	2	0	0	0	0	0	0	12	0	0	0	0	0	0	0	0	0	0	0	0	0	0	0	2	0	2	0	0	0	ko:K00097	Peptoniphilus duerdenii ATCC BAA-1640
AWXC01000008&locus_tag=HMPREF1254_2322	0	0	0	0	16	0	0	26	0	6	2	18	0	0	0	0	0	0	0	0	0	0	0	0	0	0	0	0	0	34	0	0	0	0	6	0	0	0	0	0	ko:K00097	Prevotella sp. BV3P1
ADEG01000002&locus_tag=HMPREF0650_0832	0	0	0	0	2	0	0	6	0	0	0	0	0	0	0	0	0	0	0	0	0	0	0	0	0	0	0	0	0	0	0	0	0	0	2	0	0	0	0	0	ko:K00097	Prevotella buccalis ATCC 35310
ADEF01000001&locus_tag=HMPREF9019_1116	528	0	2	0	676	26	4	56	0	103	59	133	0	384	0	0	89	249	37	0	16	0	255	0	43	0	4	0	0	123	0	0	4	0	206	0	0	1	54	7	ko:K00097	Prevotella timonensis CRIS 5C-B1
ADFO01000085&locus_tag=HMPREF0648_1362	40	0	0	0	323	60	4	0	0	2	0	0	0	1312	0	0	0	0	16	0	0	53	31	0	58	0	0	0	2	510	0	0	0	0	28	0	86	140	17	113	ko:K00097	Prevotella bivia JCVIHMP010
AENO01000049&locus_tag=HMPREF9294_0329	0	0	0	0	0	0	0	0	0	0	0	15	0	0	0	0	0	0	0	0	0	0	0	0	0	0	0	0	0	2	0	0	0	0	0	0	0	0	0	0	ko:K00097	Porphyromonas asaccharolytica PR426713P-I
NC_014370.1&locus_tag=HMPREF0659_RS04720	84	0	0	0	0	0	0	0	0	0	0	0	0	0	0	0	0	0	458	0	0	0	0	0	0	0	0	0	0	0	0	0	0	0	323	0	0	0	0	0	ko:K00097	Prevotella melaninogenica ATCC 25845 chromosome I, complete sequenc
GG669098&locus_tag=HMPREF0358_3271	0	0	0	0	0	0	0	0	0	0	0	0	0	0	0	0	0	0	0	0	0	0	2	0	0	0	0	0	0	0	0	0	0	0	0	0	0	0	0	0	ko:K00098	Escherichia coli 83972
AEPZ01000012&locus_tag=HMPREF0576_1670	0	0	0	0	0	0	0	0	0	0	0	0	0	0	0	0	0	0	0	0	0	0	0	0	0	0	0	0	0	24	0	0	0	0	4	0	0	0	0	0	ko:K00098	Mobiluncus curtisii subsp. holmesii ATCC 35242
AEPY01000001&locus_tag=HMPREF0388_0151	0	0	0	0	0	0	0	0	0	0	0	0	0	0	0	0	0	0	0	0	0	0	10	0	0	0	0	0	0	21	0	0	0	0	0	0	0	0	0	0	ko:K00098	Mobiluncus curtisii ATCC 51333
KE150269&locus_tag=HMPREF9306_00973	0	0	0	0	0	0	0	0	0	0	0	0	0	0	0	0	0	0	0	0	0	0	0	0	0	0	6	0	0	0	0	0	0	0	0	0	0	0	0	0	ko:K00099	Propionimicrobium lymphophilum ACS-093-V-SCH5
CP001850&locus_tag=HMPREF0868_0939	5	0	0	0	0	0	0	66	0	29	14	0	0	4	0	0	0	0	0	0	0	0	53	0	0	0	0	0	0	0	0	0	0	0	0	0	0	0	0	0	ko:K00099	Clostridiales sp. BVAB3
ADGP01000021&locus_tag=HMPREF0889_1112	195	0	0	0	486	26	75	3	0	58	27	14	0	103	10	0	81	55	106	0	42	22	57	0	0	0	0	0	0	148	0	0	0	0	0	0	36	62	93	23	ko:K00099	Megasphaera sp. type_1
ADFQ01000014&locus_tag=HMPREF9018_0197	0	0	0	2	0	0	0	967	0	0	0	1675	0	0	0	0	0	0	0	0	195	0	0	0	0	0	0	0	0	0	4	0	0	0	0	0	0	0	0	0	ko:K00099	Prevotella amnii CRIS 21A-A
AGYD01000005&locus_tag=HMPREF9309_00679	0	0	0	0	0	0	0	2	0	0	0	0	0	0	0	0	0	0	0	0	0	0	0	0	0	0	0	0	0	0	0	0	0	0	2	0	0	0	0	0	ko:K00099	Campylobacter ureolyticus ACS-301-V-Sch3b
AEXI01000003&locus_tag=HMPREF9323_0530	0	0	0	0	0	0	0	0	0	0	0	0	0	0	0	0	0	0	0	0	0	0	0	0	2	0	0	0	0	0	0	0	0	0	0	0	0	0	0	0	ko:K00099	Veillonella parvula ACS-068-V-Sch12
AFIJ01000007&locus_tag=HMPREF1039_0196	656	0	0	0	12	24	55	17	0	8	0	115	0	50	5	0	77	58	15	0	110	130	47	0	0	0	0	0	0	11	0	0	0	0	122	0	5	8	53	37	ko:K00099	Megasphaera sp. UPII 199-6
ACLR01000226&locus_tag=PORUE0001_0261	0	0	0	0	0	0	0	4	0	5	0	40	0	0	0	0	0	8	0	0	0	0	0	0	0	0	0	0	0	79	0	0	0	0	10	0	0	0	0	0	ko:K00099	Porphyromonas uenonis 60-3
AENT01000016&locus_tag=HMPREF9220_0986	26	0	0	0	8	12	0	6	0	17	8	20	0	24	0	0	2	2	0	0	6	15	6	0	5	0	0	0	0	0	0	0	0	0	4	0	9	0	3	10	ko:K00099	Dialister microaerophilus UPII 345-E
AWUQ01000006&locus_tag=HMPREF1247_1262	0	0	0	0	0	0	0	0	0	0	0	0	0	4	0	0	0	0	0	0	0	0	0	0	0	0	0	0	0	0	0	0	0	0	0	0	0	0	0	0	ko:K00099	Atopobium sp. BV3Ac4
AWUP01000011&locus_tag=HMPREF1248_0671	0	0	0	0	0	0	0	0	0	0	0	2	0	0	0	0	0	0	0	0	0	0	0	0	0	0	0	0	0	0	0	0	0	0	0	0	0	0	0	0	ko:K00099	Coriobacteriaceae bacterium BV3Ac1
AEDO01000037&locus_tag=HMPREF9296_2204	0	0	0	0	0	0	0	46	0	0	16	59	0	0	0	0	0	0	0	0	0	0	0	0	2	0	0	0	0	24	0	0	0	0	41	0	0	0	0	17	ko:K00099	Prevotella disiens FB035-09AN
GL405260&locus_tag=HMPREF0580_2000	0	0	0	0	0	0	0	0	0	0	2	0	0	0	0	0	0	0	0	0	0	0	0	0	0	0	0	0	0	0	0	0	0	0	0	0	0	0	0	0	ko:K00099	Mobiluncus mulieris ATCC 35239
AEPZ01000008&locus_tag=HMPREF0576_1023	0	0	0	0	0	0	0	8	0	0	0	2	0	0	0	0	0	0	0	0	0	0	0	0	0	0	0	0	0	60	0	0	0	0	1	0	0	0	0	0	ko:K00099	Mobiluncus curtisii subsp. holmesii ATCC 35242
AEEE01000008&locus_tag=HMPREF0574_0528	0	0	0	0	0	0	0	4	0	0	0	0	0	0	0	0	0	0	0	0	0	0	4	0	0	0	0	0	0	36	0	0	0	0	3	0	0	0	0	0	ko:K00099	Mobiluncus curtisii subsp. curtisii ATCC 35241
AWXC01000016&locus_tag=HMPREF1254_0177	0	0	0	0	6	0	0	8	0	15	4	0	0	0	0	0	0	0	0	0	0	0	0	0	0	0	0	0	0	30	0	0	0	0	1	0	0	0	0	0	ko:K00099	Prevotella sp. BV3P1
AEGV01000016&locus_tag=HMPREF9278_1982	0	0	0	0	0	0	0	0	0	2	7	19	0	0	0	0	0	0	0	0	0	0	0	0	0	0	0	0	0	0	0	0	0	0	0	0	0	0	0	0	ko:K00099	Mobiluncus mulieris FB024-16
ADEG01000063&locus_tag=HMPREF0650_2049	0	0	0	0	16	0	0	8	0	0	0	4	0	4	0	0	0	0	0	0	0	0	8	0	0	0	2	0	0	18	0	0	0	0	13	0	0	0	0	0	ko:K00099	Prevotella buccalis ATCC 35310
ADEF01000048&locus_tag=HMPREF9019_1247	1437	0	0	0	1878	30	12	112	0	246	249	378	0	1002	0	0	154	504	37	0	24	0	493	0	71	0	0	0	0	296	0	0	4	0	383	0	2	2	55	22	ko:K00099	Prevotella timonensis CRIS 5C-B1
ACGK02000001&locus_tag=HMPREF0091_10751	163	0	0	0	134	347	169	519	8	217	172	46	0	67	0	0	228	279	693	0	330	756	1153	0	114	0	0	0	0	887	0	0	0	0	32	0	19	38	164	608	ko:K00099	Atopobium vaginae DSM 15829
ADFO01000009&locus_tag=HMPREF0648_0179	124	0	0	0	659	106	25	0	0	4	1	0	0	1500	0	0	0	0	27	0	0	85	43	0	198	0	2	0	0	907	0	0	0	2	74	0	96	130	32	148	ko:K00099	Prevotella bivia JCVIHMP010
AFBB01000002&locus_tag=HMPREF9083_0047	6	0	0	0	6	0	0	1	0	2	8	6	0	6	0	0	0	2	25	0	0	0	0	0	11	0	0	0	0	14	0	0	0	0	10	0	0	0	0	7	ko:K00099	Dialister micraerophilus DSM 19965
CP001992&locus_tag=HMPREF0573_11344	0	0	0	0	2	0	0	0	0	0	0	0	0	0	0	0	0	0	0	0	0	0	0	0	0	0	0	0	0	0	0	0	0	0	0	0	0	0	0	0	ko:K00099	Mobiluncus curtisii ATCC 43063
AGWP01000004&locus_tag=HMPREF9240_00872	0	0	0	0	0	0	0	0	0	0	0	0	0	0	0	0	0	0	0	0	0	0	0	0	0	0	0	0	0	0	0	0	0	0	0	0	0	0	0	2	ko:K00099	Actinomyces neuii BVS029A5
AENO01000038&locus_tag=HMPREF9294_1142	0	0	0	0	0	0	0	0	0	0	0	2	0	0	0	0	0	0	0	0	0	0	0	0	0	0	0	0	0	0	0	0	0	0	0	0	0	0	0	0	ko:K00099	Porphyromonas asaccharolytica PR426713P-I
AEDQ01000017&locus_tag=HMPREF9248_1066	12	0	0	0	16	0	0	6	0	4	0	25	0	0	0	0	3	2	0	0	3	0	0	0	0	0	0	0	0	0	0	0	0	0	110	0	0	0	4	34	ko:K00099	Atopobium vaginae PB189-T1-4
CP002743&locus_tag=HMPREF9228_1210	0	0	0	0	0	0	0	0	2	0	0	0	0	0	0	0	0	0	0	0	0	0	0	0	1	0	0	0	0	0	0	0	0	0	0	0	0	0	0	0	ko:K00099	Bifidobacterium breve ACS-071-V-Sch8b
NZ_KB906643.1&locus_tag=F823_RS0109120	0	0	0	0	0	4	0	0	0	0	48	142	0	142	0	0	0	63	0	0	0	0	0	0	15	0	0	0	0	52	0	0	0	0	126	0	0	4	0	2	ko:K00099	Peptostreptococcus anaerobius DSM 2949 genomic scaffold F823DRAFT_scaffold00039.39
NC_014370.1&locus_tag=HMPREF0659_RS01280	90	0	0	2	0	0	0	0	0	0	0	0	0	0	0	0	0	0	722	0	0	0	0	0	0	0	0	0	0	0	0	0	2	0	264	0	0	0	0	0	ko:K00099	Prevotella melaninogenica ATCC 25845 chromosome I, complete sequenc
CP001850&locus_tag=HMPREF0868_0053	20	0	0	0	0	0	0	263	0	54	42	0	0	18	0	0	0	0	0	0	0	0	105	0	0	0	0	0	0	0	0	0	0	0	0	0	0	0	0	0	ko:K00100	Clostridiales sp. BVAB3
ADGP01000022&locus_tag=HMPREF0889_0444	171	0	0	0	112	30	34	6	0	16	14	96	0	0	0	0	60	32	60	0	59	51	41	0	0	0	0	0	0	39	0	0	0	0	44	0	16	36	68	32	ko:K00100	Megasphaera sp. type_1
AGYD01000011&locus_tag=HMPREF9309_01215	0	0	0	0	0	0	0	2	0	0	0	0	0	0	0	0	0	0	0	0	0	0	0	0	0	0	0	0	0	0	0	0	0	0	1	0	0	0	0	2	ko:K00100	Campylobacter ureolyticus ACS-301-V-Sch3b
AEPX01000013&locus_tag=HMPREF9223_0807	0	0	0	0	0	0	0	0	0	2	8	0	0	0	0	154	44	2	0	0	0	0	0	0	100	0	24	50	0	0	0	0	0	0	2	30	0	0	0	0	ko:K00100	Lactobacillus iners ATCC 55195
AEKH01000012&locus_tag=HMPREF9216_0815	0	0	0	0	0	0	0	0	0	0	0	0	0	0	0	2	0	0	0	0	0	0	449	11	0	0	0	0	0	0	0	0	0	0	0	0	0	0	0	0	ko:K00100	Lactobacillus iners LEAF 2053A-b
AFIJ01000003&locus_tag=HMPREF1039_1554	22	0	0	0	61	8	18	0	0	29	8	50	0	67	6	0	28	18	0	0	14	20	22	0	0	0	0	0	0	10	0	0	0	0	23	0	4	8	0	0	ko:K00100	Megasphaera sp. UPII 199-6
GL531761&locus_tag=LBGG_00685	0	0	0	0	0	0	0	0	0	0	0	0	0	0	2	4	0	0	0	489	0	0	0	0	2	0	4	6	0	0	0	0	0	0	0	0	0	0	0	0	ko:K00100	Lactobacillus gasseri MV-22
GL531761&locus_tag=LBGG_01748	0	0	0	0	0	0	0	0	0	0	0	0	2	8	39	0	0	0	0	0	0	0	0	0	0	0	0	0	0	0	0	0	0	0	0	0	0	0	0	0	ko:K00100	Lactobacillus gasseri MV-22
ADDO01000052&locus_tag=HMPREF0628_1528	0	0	0	0	0	0	0	36	0	60	36	111	0	0	0	0	0	0	40	0	0	0	0	0	16	0	0	2	0	61	0	0	0	0	160	0	0	0	10	0	ko:K00100	Peptoniphilus lacrimalis 315-B
AWUQ01000004&locus_tag=HMPREF1247_0597	0	0	0	0	0	0	0	0	0	0	0	3	0	2	0	0	0	0	0	0	0	0	0	0	0	0	0	0	0	0	0	0	0	0	0	0	0	0	0	0	ko:K00100	Atopobium sp. BV3Ac4
AEKL01000010&locus_tag=HMPREF9265_1671	0	0	0	0	0	0	0	0	4	0	0	0	0	0	0	0	0	0	0	0	0	0	0	0	0	0	0	0	0	0	0	0	0	0	0	0	0	0	0	0	ko:K00100	Lactobacillus oris PB013-T2-3
AEKL01000027&locus_tag=HMPREF9265_2099	0	0	0	0	0	0	0	0	7	0	0	0	0	0	0	0	0	0	0	0	0	0	0	0	0	0	0	0	0	0	0	0	0	0	0	0	0	0	0	0	ko:K00100	Lactobacillus oris PB013-T2-3
AEKL01000059&locus_tag=HMPREF9265_0559	0	0	0	0	0	0	0	0	4	0	0	0	0	0	0	0	0	0	0	0	0	0	0	0	0	0	0	0	0	0	0	0	0	0	0	0	0	0	0	0	ko:K00100	Lactobacillus oris PB013-T2-3
ACOZ01000002&locus_tag=HMPREF0890_0944	0	0	0	0	0	0	0	0	0	0	0	0	0	0	0	0	0	0	0	49	0	0	0	0	0	0	0	0	0	0	0	0	0	0	0	0	0	0	0	0	ko:K00100	Lactobacillus gasseri 202-4
ACOZ01000034&locus_tag=HMPREF0890_1255	0	0	0	0	0	0	0	0	0	0	0	0	7	0	6	0	0	0	0	21	0	0	0	0	0	0	0	0	0	0	0	0	0	0	0	0	0	0	0	0	ko:K00100	Lactobacillus gasseri 202-4
AWXD01000008&locus_tag=HMPREF1252_1533	0	0	0	0	0	0	0	0	0	0	0	4	0	0	0	0	2	4	10	0	0	0	0	0	0	0	8	0	0	0	0	0	0	0	30	0	0	0	0	0	ko:K00100	Peptoniphilus sp. BV3AC2
AEXN01000032&locus_tag=HMPREF9246_1390	0	0	0	0	0	0	0	0	0	0	0	0	0	0	0	6	0	0	0	0	0	0	0	0	34	0	0	0	0	0	0	0	0	0	0	0	0	0	0	0	ko:K00100	Anaerococcus hydrogenalis ACS-025-V-Sch4
AEXN01000032&locus_tag=HMPREF9246_1476	0	0	0	0	0	0	2	0	0	0	0	0	0	6	0	18	0	3	2	0	2	22	2	0	496	0	0	0	0	0	4	0	0	0	2	0	0	0	0	0	ko:K00100	Anaerococcus hydrogenalis ACS-025-V-Sch4
AWUP01000006&locus_tag=HMPREF1248_1473	0	0	0	0	0	0	0	0	0	0	0	2	0	0	0	0	0	0	0	0	0	0	0	0	0	0	0	0	0	0	0	0	0	0	0	0	0	0	0	0	ko:K00100	Coriobacteriaceae bacterium BV3Ac1
AWUP01000006&locus_tag=HMPREF1248_1557	0	0	0	0	0	0	0	0	0	0	0	2	0	0	0	0	0	0	0	0	0	0	0	0	0	0	0	0	0	0	0	0	0	0	0	0	0	0	0	0	ko:K00100	Coriobacteriaceae bacterium BV3Ac1
ADVK01000036&locus_tag=HMPREF0397_1194	0	0	0	0	0	0	0	0	0	0	0	0	0	0	0	0	0	0	0	0	0	0	0	0	0	0	0	0	0	0	0	0	0	0	2	0	0	0	0	0	ko:K00100	Fusobacterium nucleatum subsp. nucleatum ATCC 23726
AEBA01000009&locus_tag=HMPREF9269_0165	0	0	0	0	0	0	0	0	48	0	0	0	0	0	0	10	0	0	0	0	0	0	0	0	0	0	0	0	0	0	0	0	0	0	0	0	0	0	0	0	ko:K00100	Lactobacillus salivarius ACS-116-V-Col5a
AEBA01000060&locus_tag=HMPREF9269_1870	0	0	0	0	0	0	0	0	8	0	0	0	0	0	0	0	0	0	0	0	0	0	0	0	0	0	0	0	0	0	0	0	0	0	0	0	0	0	0	0	ko:K00100	Lactobacillus salivarius ACS-116-V-Col5a
AEBA01000134&locus_tag=HMPREF9269_0621	0	0	0	0	0	0	0	0	39	0	0	0	0	0	0	18	0	0	0	0	0	0	0	0	0	0	0	0	0	0	0	0	0	0	0	0	0	0	0	0	ko:K00100	Lactobacillus salivarius ACS-116-V-Col5a
AEBA01000136&locus_tag=HMPREF9269_2003	0	0	0	0	0	0	0	0	49	0	0	0	6	0	0	22	0	0	0	0	0	0	0	0	0	0	2	0	0	0	0	0	0	0	0	0	0	0	0	0	ko:K00100	Lactobacillus salivarius ACS-116-V-Col5a
CM000953&locus_tag=HMPREF0526_10583	0	0	0	0	0	0	0	0	0	0	0	0	0	0	0	0	0	0	0	0	0	0	0	1	0	0	0	0	0	0	0	0	0	0	0	9	0	0	0	0	ko:K00100	Lactobacillus jensenii JV-V16
AEKI01000007&locus_tag=HMPREF9217_1195	0	0	0	2	0	28	160	0	0	0	0	0	904	108	146	16	0	0	0	0	0	0	0	0	0	0	0	0	0	0	4	0	0	0	0	0	0	0	0	0	ko:K00100	Lactobacillus iners LEAF 2052A-d
AECM01000030&locus_tag=HMPREF9261_0252	0	0	0	0	0	0	0	0	0	0	0	0	0	269	0	4	0	0	6	0	0	0	0	0	0	0	2	0	0	0	0	0	0	0	2	0	0	2	0	0	ko:K00100	Finegoldia magna ACS-171-V-Col3
AEKK01000003&locus_tag=HMPREF9219_0439	0	0	0	0	0	94	702	4	0	0	0	16	353	362	533	90	100	2	0	2	2	106	0	0	0	0	0	0	0	56	1676	495	998	250	0	0	0	0	0	0	ko:K00100	Lactobacillus iners LEAF 3008A-a
GG693412&locus_tag=HMPREF0549_0992	0	0	0	0	0	0	0	0	0	0	0	0	0	0	0	4	0	0	0	5	0	0	0	23	0	0	12	6	4	0	0	0	0	0	0	0	0	0	0	0	ko:K00100	Lactobacillus vaginalis ATCC 49540
GG693412&locus_tag=HMPREF0549_1091	0	0	0	0	0	0	0	0	2	0	0	0	4	0	0	0	0	0	0	0	0	0	0	5	0	0	2	0	0	0	0	0	0	0	0	0	0	0	0	0	ko:K00100	Lactobacillus vaginalis ATCC 49540
CM000955&locus_tag=HMPREF0391_10761	0	0	0	0	0	0	0	0	4	0	0	0	0	101	0	2	0	0	0	0	0	0	0	0	0	0	0	0	0	0	0	0	0	0	0	0	0	2	0	0	ko:K00100	Finegoldia magna ATCC 53516
AENP01000022&locus_tag=HMPREF9286_1330	4	0	0	0	10	2	0	2	0	50	26	26	0	175	0	0	2	0	18	0	12	0	32	0	16	0	0	0	0	10	0	0	0	0	8	0	0	2	0	12	ko:K00100	Peptoniphilus harei ACS-146-V-Sch2b
AFUI01000010&locus_tag=HMPREF9489_1309	0	0	0	0	0	0	0	0	0	0	0	0	0	100	0	2	0	2	0	0	0	0	0	0	0	0	2	0	0	0	0	0	0	0	0	0	0	0	0	0	ko:K00100	Finegoldia magna SY403409CC001050417
ACGO02000001&locus_tag=HMPREF0514_10021	0	0	0	0	0	0	0	0	0	0	0	0	2	0	0	8	0	0	0	0	0	0	0	0	0	0	0	0	0	0	0	0	0	0	0	0	0	0	0	0	ko:K00100	Lactobacillus gasseri JV-V03
ACGO02000001&locus_tag=HMPREF0514_11139	0	0	0	0	0	0	0	0	0	0	0	0	0	0	2	0	0	0	0	0	0	0	0	0	0	0	0	0	0	0	0	0	0	0	0	0	0	0	0	0	ko:K00100	Lactobacillus gasseri JV-V03
ACGO02000002&locus_tag=HMPREF0514_11591	0	0	0	0	0	0	0	0	0	0	0	0	2	0	0	2	0	0	0	0	0	0	0	0	0	0	0	0	0	0	0	0	0	0	0	0	0	0	0	0	ko:K00100	Lactobacillus gasseri JV-V03
AEHQ01000087&locus_tag=HMPREF9211_0685	0	0	2	0	0	0	0	0	0	0	0	24	24	2	50	0	0	0	0	0	0	0	0	2	0	0	0	0	0	0	0	0	0	0	0	0	0	0	0	0	ko:K00100	Lactobacillus iners LactinV 01V1-a
GL397071&locus_tag=HMPREF9225_0868	0	0	0	0	0	0	2	10	0	4	0	0	0	0	0	0	0	0	88	0	0	0	0	0	0	0	0	0	0	0	0	0	0	0	12	0	0	0	0	0	ko:K00100	Peptoniphilus duerdenii ATCC BAA-1640
AWXB01000056&locus_tag=HMPREF1253_0711	0	0	0	0	0	0	0	2	0	14	4	12	0	0	0	0	0	2	0	0	0	0	0	0	0	0	0	0	0	0	0	0	0	0	2	0	0	0	0	0	ko:K00100	Peptoniphilus sp. BV3C26
GG704700&locus_tag=HMPREF0513_00586	0	0	0	0	0	0	0	0	0	0	0	0	0	0	0	2	0	0	0	0	0	0	0	0	0	0	0	0	0	0	0	0	0	0	0	0	0	0	0	0	ko:K00100	Lactobacillus fermentum 28-3-CHN
GG666295&locus_tag=HMPREF0077_0159	30	0	0	0	186	0	0	7	0	0	8	67	0	1184	0	0	2	8	77	0	0	2	0	0	0	0	0	2	0	79	0	0	0	0	334	0	8	103	0	59	ko:K00100	Anaerococcus tetradius ATCC 35098
KN050674&locus_tag=HMPREF5175_01041	0	0	0	0	0	0	0	0	0	0	0	0	4	44	362	0	0	0	0	0	0	0	0	0	0	0	0	0	0	0	0	0	0	0	0	0	0	0	0	0	ko:K00100	Lactobacillus gasseri SV-16A-US
AEDP01000049&locus_tag=HMPREF9289_0982	0	0	0	0	0	0	0	0	0	0	2	0	0	213	0	0	0	0	0	0	0	0	0	0	0	0	2	0	0	0	0	0	0	0	0	0	0	0	0	0	ko:K00100	Finegoldia magna BVS033A4
GG666044&locus_tag=HMPREF0072_1169	0	0	0	0	0	0	0	0	0	0	0	0	0	0	0	0	0	2	2	0	0	0	0	0	0	0	0	0	0	4	0	0	0	0	4	0	0	0	0	0	ko:K00100	Anaerococcus lactolyticus ATCC 51172
AEXM01000012&locus_tag=HMPREF9290_1389	0	0	0	0	0	0	0	0	0	0	0	0	0	0	0	2	0	0	0	0	0	0	0	0	0	0	0	0	0	0	0	0	0	0	0	0	0	0	0	0	ko:K00100	Anaerococcus prevotii ACS-065-V-Col13
GG698802&locus_tag=HMPREF0501_00302	0	0	0	0	0	0	0	0	0	0	0	0	0	0	0	4	0	0	0	0	0	0	0	0	0	0	4	0	0	0	0	0	0	0	0	0	0	0	0	0	ko:K00100	Lactobacillus coleohominis 101-4-CHN
GG698803&locus_tag=HMPREF0501_00850	0	0	0	0	0	0	0	0	0	0	0	0	0	0	0	4	0	0	0	0	0	0	0	0	0	0	11	0	0	0	0	0	0	0	0	0	0	0	0	0	ko:K00100	Lactobacillus coleohominis 101-4-CHN
GG698806&locus_tag=HMPREF0501_01558	0	0	0	0	0	0	0	0	0	0	0	0	0	0	0	13	0	0	0	0	0	0	0	0	0	0	1	0	0	0	0	0	0	0	0	0	0	0	0	0	ko:K00100	Lactobacillus coleohominis 101-4-CHN
NC_013511.1&locus_tag=MHO_RS01010	174	0	0	0	132	0	0	3	0	0	0	0	0	963	0	0	12	0	0	0	0	0	0	0	0	0	2	0	0	2	0	0	0	0	34	0	0	0	6	46	ko:K00100	Mycoplasma hominis ATCC 23114
NZ_KB906615.1&locus_tag=F823_RS0104765	0	0	0	0	0	0	0	0	0	4	43	312	0	204	0	7	0	86	0	0	0	0	0	0	103	0	0	0	0	61	0	0	0	0	195	0	0	2	0	0	ko:K00100	Peptostreptococcus anaerobius DSM 2949 genomic scaffold F823DRAFT_scaffold00011.11
NZ_LOQF01000004.1&locus_tag=AWT65_RS02715	940	0	0	0	554	223	22	645	6	457	500	560	0	0	0	0	232	797	0	0	119	0	2	0	90	0	0	0	0	576	0	0	2	0	1628	4	1189	620	74	1636	ko:K00100	Sneathia sanguinegens
AJMW01000051&locus_tag=HMPREF1118_1884	0	0	0	0	0	0	0	0	0	0	0	0	0	0	0	2	0	0	0	0	0	0	0	0	0	0	0	0	0	2	0	0	0	0	0	0	0	0	0	0	ko:K00101	Haemophilus parainfluenzae HK262
ADGP01000008&locus_tag=HMPREF0889_0043	723	0	0	2	405	63	127	13	0	58	51	236	0	95	22	0	41	84	56	0	45	43	24	0	0	0	0	0	0	94	0	0	0	0	56	0	30	184	84	26	ko:K00104	Megasphaera sp. type_1
ADGP01000016&locus_tag=HMPREF0889_0454	0	0	0	0	0	0	0	0	0	14	16	17	0	46	2	0	28	38	0	0	4	0	10	0	0	0	0	0	0	0	0	0	0	0	8	0	0	0	48	16	ko:K00104	Megasphaera sp. type_1
ADGP01000020&locus_tag=HMPREF0889_0256	23900	4	9	4	46553	2090	2904	384	0	3498	1308	18887	4	16426	1400	1	10978	7291	6195	6	5643	5933	6913	7	6	6	6	2	7	3110	0	0	31	0	3882	7	3965	10968	9612	6391	ko:K00104	Megasphaera sp. type_1
ADGP01000033&locus_tag=HMPREF0889_0762	105	0	0	0	289	11	56	10	0	4	2	0	0	32	2	0	69	37	23	0	20	0	44	0	0	0	0	0	0	73	0	0	0	1	41	0	20	27	54	32	ko:K00104	Megasphaera sp. type_1
AGYD01000006&locus_tag=HMPREF9309_00894	0	0	0	0	0	0	0	8	0	0	0	0	0	0	0	0	0	0	0	0	0	0	0	0	0	0	6	0	0	0	0	0	0	0	1	0	0	0	0	4	ko:K00104	Campylobacter ureolyticus ACS-301-V-Sch3b
AFIJ01000004&locus_tag=HMPREF1039_0809	593	0	0	0	180	10	12	14	0	4	5	51	0	86	14	0	34	68	44	0	14	28	32	0	0	0	0	0	0	72	0	0	2	0	58	0	13	164	51	6	ko:K00104	Megasphaera sp. UPII 199-6
AFIJ01000020&locus_tag=HMPREF1039_1083	137	0	0	0	96	14	20	0	0	0	0	70	0	0	0	0	2	8	24	0	26	16	24	0	0	0	0	0	0	74	0	0	0	0	21	0	8	20	0	0	ko:K00104	Megasphaera sp. UPII 199-6
AFIJ01000035&locus_tag=HMPREF1039_1256	121	0	0	0	0	0	4	6	0	33	18	151	0	19	0	0	28	14	20	0	32	73	2	0	0	0	0	0	0	54	0	0	0	0	8	0	21	12	32	14	ko:K00104	Megasphaera sp. UPII 199-6
GL545251&locus_tag=LBJG_01361	0	0	0	50	0	0	0	0	0	0	0	0	0	0	0	25	0	0	0	0	0	0	0	0	0	20	64	59	20	0	0	0	0	0	0	0	0	0	0	0	ko:K00104	Lactobacillus jensenii 1153
AEXN01000015&locus_tag=HMPREF9246_1197	0	0	0	0	0	0	0	0	0	0	0	0	0	0	0	0	0	2	0	0	0	8	0	0	57	0	0	0	0	0	0	0	0	0	0	0	0	0	0	0	ko:K00104	Anaerococcus hydrogenalis ACS-025-V-Sch4
ADVK01000048&locus_tag=HMPREF0397_1649	0	0	0	0	0	0	0	16	0	0	0	0	0	0	0	0	0	0	0	0	0	0	0	0	0	0	0	0	0	0	0	0	0	0	4	0	0	0	0	0	ko:K00104	Fusobacterium nucleatum subsp. nucleatum ATCC 23726
GG704685&locus_tag=HMPREF0527_01163	0	0	0	75	0	0	0	0	0	0	0	0	0	0	2	14	0	0	0	0	0	0	0	0	2	0	28	8	0	0	0	0	0	0	0	0	0	0	0	0	ko:K00104	Lactobacillus jensenii SJ-7A-US
AENP01000025&locus_tag=HMPREF9286_0253	96	0	0	0	136	12	0	0	2	139	67	193	0	324	0	6	8	13	108	0	34	0	42	0	106	0	10	0	0	16	0	0	0	0	83	0	0	6	2	18	ko:K00104	Peptoniphilus harei ACS-146-V-Sch2b
AWXB01000007&locus_tag=HMPREF1253_0542	0	0	0	0	0	0	0	2	0	72	54	18	0	0	0	0	0	4	0	0	0	0	0	0	0	0	0	0	0	0	0	0	0	0	40	0	0	0	0	0	ko:K00104	Peptoniphilus sp. BV3C26
GL877785&locus_tag=HMPREF0509_00801	0	0	0	0	0	0	0	0	0	0	0	0	0	0	0	0	0	0	0	0	0	0	0	2	0	0	2	0	0	0	0	0	0	0	0	0	0	0	0	0	ko:K00104	Lactobacillus crispatus SJ-3C-US
GG666296&locus_tag=HMPREF0077_2028	14	0	0	0	480	0	0	4	0	0	14	12	0	111	0	2	1	6	16	0	0	0	0	0	0	0	0	0	0	38	0	0	0	0	58	0	2	18	0	8	ko:K00104	Anaerococcus tetradius ATCC 35098
GG666044&locus_tag=HMPREF0072_0670	0	0	0	0	0	0	6	4	0	6	0	32	0	2	0	0	0	0	12	0	0	0	0	0	0	0	0	0	0	9	0	0	0	0	94	0	0	0	0	0	ko:K00104	Anaerococcus lactolyticus ATCC 51172
AEXM01000008&locus_tag=HMPREF9290_0026	0	0	0	0	0	0	0	2	0	0	0	0	0	0	0	4	0	0	0	0	0	2	0	0	0	0	0	0	0	0	0	0	0	0	0	0	0	0	0	0	ko:K00104	Anaerococcus prevotii ACS-065-V-Col13
AWXA01000004&locus_tag=HMPREF1250_1289	0	0	0	0	0	0	0	0	0	0	0	0	0	0	0	0	0	0	0	0	0	0	0	0	9	0	0	0	0	0	0	0	0	0	0	0	0	0	0	0	ko:K00104	Megasphaera sp. BV3C16-1
AWXA01000015&locus_tag=HMPREF1250_0295	0	0	0	0	0	0	0	0	0	0	0	14	0	0	0	0	0	0	0	0	0	0	0	0	57	0	0	0	0	0	0	0	0	0	0	0	0	0	0	0	ko:K00104	Megasphaera sp. BV3C16-1
AWXA01000021&locus_tag=HMPREF1250_0689	0	0	0	0	0	0	0	0	0	0	0	2	0	0	0	0	0	0	0	0	0	0	0	0	3	0	0	0	0	0	0	0	0	0	0	0	0	0	0	0	ko:K00104	Megasphaera sp. BV3C16-1
AWXA01000041&locus_tag=HMPREF1250_1778	0	0	0	0	0	0	0	0	0	0	0	0	0	0	0	0	0	0	0	0	0	0	0	0	5	0	0	0	0	0	0	0	0	0	0	0	0	0	0	0	ko:K00104	Megasphaera sp. BV3C16-1
AWXA01000041&locus_tag=HMPREF1250_1859	0	0	0	0	0	0	0	0	0	0	0	2	0	0	0	0	0	0	0	0	0	0	0	0	0	0	0	0	0	0	0	0	0	0	0	0	0	0	0	0	ko:K00104	Megasphaera sp. BV3C16-1
AWXA01000048&locus_tag=HMPREF1250_0639	0	0	0	0	0	0	0	0	0	0	0	2	0	0	0	0	0	0	0	0	0	0	0	0	4	0	0	0	0	0	0	0	0	0	0	0	0	0	0	0	ko:K00104	Megasphaera sp. BV3C16-1
AEHP01000009&locus_tag=HMPREF9212_1044	0	0	0	0	0	0	0	6	0	0	0	0	0	0	0	0	0	0	0	0	0	0	0	0	0	0	0	0	0	0	0	0	0	0	0	0	0	0	0	0	ko:K00105	Lactobacillus iners LactinV 03V1-b
AEHR01000002&locus_tag=HMPREF9215_0947	0	0	0	0	0	0	0	0	0	0	0	0	0	0	0	0	0	0	0	0	0	0	57	0	0	0	0	0	0	0	0	0	0	0	0	0	0	0	0	0	ko:K00105	Lactobacillus iners SPIN 2503V10-D
AEBA01000140&locus_tag=HMPREF9269_0151	0	0	0	0	0	0	0	0	28	0	0	0	17	0	0	7	0	0	0	0	0	0	0	0	0	0	0	0	0	0	0	0	0	0	0	0	0	0	0	0	ko:K00105	Lactobacillus salivarius ACS-116-V-Col5a
ACLN01000004&locus_tag=HMPREF0520_0370	0	0	0	0	0	0	0	0	0	0	0	0	0	0	0	0	0	0	0	0	0	0	0	0	0	0	0	0	0	0	0	0	0	0	0	2	0	0	0	0	ko:K00105	Lactobacillus iners DSM 13335
AZIR01000014&locus_tag=HMPREF1256_0752	0	0	0	0	0	0	0	0	0	0	0	0	0	0	0	5	0	0	0	0	0	0	0	0	0	0	0	0	0	0	0	0	0	0	4	0	0	0	0	0	ko:K00105	Streptococcus agalactiae BV3L5
KB373336&locus_tag=HMPREF9281_01349	0	0	0	0	0	0	0	0	0	0	0	0	0	0	0	11	0	0	0	0	0	0	0	0	0	0	0	0	0	0	0	0	0	0	0	0	0	0	0	0	ko:K00108	Staphylococcus epidermidis BVS058A4
AGZX01000006&locus_tag=HMPREF9310_00513	0	0	0	0	0	0	0	0	0	0	0	0	0	0	0	2	0	0	0	0	0	0	0	0	0	0	0	0	0	0	0	0	0	0	0	0	0	0	0	0	ko:K00108	Staphylococcus simulans ACS-120-V-Sch1
ABYQ02000013&locus_tag=HMPREF0305_11923	0	0	0	0	0	0	0	0	0	0	0	0	0	0	0	2	0	0	0	0	0	0	0	0	0	0	0	0	0	0	0	0	0	0	0	0	0	0	0	0	ko:K00108	Corynebacterium pseudogenitalium ATCC 33035
GG704573&locus_tag=HMPREF0010_01460	0	0	0	0	0	0	0	0	0	0	0	0	0	0	0	2	0	0	0	0	0	0	0	0	0	0	0	0	0	0	0	0	0	0	0	0	0	0	0	0	ko:K00108	Acinetobacter baumannii ATCC 19606 = CIP 70.34
KE150269&locus_tag=HMPREF9306_02117	0	0	0	0	0	0	0	0	0	0	0	0	0	0	0	0	0	0	0	0	0	0	0	0	0	0	4	0	0	0	0	0	0	0	0	0	0	0	0	0	ko:K00111	Propionimicrobium lymphophilum ACS-093-V-SCH5
CP001850&locus_tag=HMPREF0868_1480	4	0	0	0	0	0	0	83	0	39	12	0	0	8	0	0	0	0	0	0	0	0	59	0	0	0	0	0	0	0	0	0	0	0	0	0	0	0	0	0	ko:K00111	Clostridiales sp. BVAB3
CP001850&locus_tag=HMPREF0868_0661	7	0	0	0	0	0	0	26	0	25	2	0	0	3	0	0	0	0	0	0	0	0	31	0	0	0	0	0	0	0	0	0	0	0	0	0	0	0	0	0	ko:K00111	Clostridiales sp. BVAB3
ADGP01000018&locus_tag=HMPREF0889_0189	0	0	0	0	0	0	0	0	0	0	0	2	0	0	0	0	0	0	0	0	0	0	0	0	0	0	0	0	0	0	0	0	0	0	0	0	0	0	0	0	ko:K00111	Megasphaera sp. type_1
ADFQ01000085&locus_tag=HMPREF9018_1982	0	0	0	0	0	0	2	978	0	0	0	890	0	0	0	0	0	0	0	0	583	0	0	0	0	0	0	2	0	0	2	0	0	2	0	0	0	0	0	0	ko:K00111	Prevotella amnii CRIS 21A-A
AFIJ01000039&locus_tag=HMPREF1039_0558	154	0	0	0	176	10	32	2	0	18	20	48	0	50	4	0	48	32	10	0	32	24	32	0	0	0	0	0	0	42	0	0	0	0	32	0	14	26	48	12	ko:K00111	Megasphaera sp. UPII 199-6
ADBR01000030&locus_tag=HMPREF0578_1250	2	0	0	0	0	0	0	0	0	6	14	14	0	0	0	0	2	0	0	0	0	0	0	0	0	0	0	0	0	0	0	0	0	0	0	0	0	0	0	0	ko:K00111	Mobiluncus mulieris 28-1
AGWN01000001&locus_tag=HMPREF9238_00960	0	0	0	0	0	0	0	0	0	0	0	0	0	0	0	0	0	0	0	0	0	0	0	0	0	0	0	0	0	2	0	0	0	0	0	0	0	0	0	0	ko:K00111	Actinomyces europaeus ACS-120-V-Col10b
AEXN01000014&locus_tag=HMPREF9246_0926	0	0	0	0	0	0	0	0	2	0	2	0	0	0	0	0	0	0	0	0	2	6	0	0	115	0	0	0	0	0	0	0	0	0	0	0	0	0	0	0	ko:K00111	Anaerococcus hydrogenalis ACS-025-V-Sch4
AEXN01000014&locus_tag=HMPREF9246_0945	0	0	0	0	0	0	0	0	0	0	2	0	0	0	0	2	0	0	0	0	2	0	0	0	189	0	0	2	0	0	0	0	0	0	0	0	0	2	0	0	ko:K00111	Anaerococcus hydrogenalis ACS-025-V-Sch4
AEXN01000014&locus_tag=HMPREF9246_0946	0	0	0	0	0	0	0	0	0	0	0	0	0	0	0	0	0	0	0	0	0	2	0	0	41	0	0	0	0	0	0	0	0	0	0	0	0	0	0	0	ko:K00111	Anaerococcus hydrogenalis ACS-025-V-Sch4
ADVK01000022&locus_tag=HMPREF0397_0779	0	0	0	0	0	0	0	24	0	0	0	0	0	0	0	0	0	0	0	0	0	0	0	0	0	0	0	0	0	0	0	0	0	0	8	0	0	0	0	0	ko:K00111	Fusobacterium nucleatum subsp. nucleatum ATCC 23726
ACFH01000103&locus_tag=HMPREF0058_1327	0	0	0	0	0	0	0	0	0	0	0	0	0	0	0	0	0	2	0	0	0	0	0	0	0	0	0	0	0	0	0	0	0	0	0	0	0	0	0	0	ko:K00111	Actinomyces urogenitalis DSM 15434
AEXO01000100&locus_tag=HMPREF9303_0559	9	0	0	0	0	0	0	0	0	0	0	0	0	0	0	0	0	0	81	0	0	0	0	0	0	0	0	0	0	0	0	0	0	0	47	0	0	0	0	0	ko:K00111	Prevotella denticola CRIS 18C-A
KB373335&locus_tag=HMPREF9281_00590	0	0	0	0	0	0	0	0	0	0	0	0	0	0	0	62	0	0	0	0	0	0	0	0	0	0	0	0	0	0	0	0	0	0	0	0	0	0	0	0	ko:K00111	Staphylococcus epidermidis BVS058A4
GL405260&locus_tag=HMPREF0580_0909	2	0	0	0	0	0	0	0	0	11	87	0	0	0	0	0	9	0	0	0	0	0	0	0	0	0	0	0	0	0	0	0	0	0	0	0	0	0	0	0	ko:K00111	Mobiluncus mulieris ATCC 35239
GG669101&locus_tag=HMPREF0358_0152	0	0	0	0	0	0	0	0	0	0	2	0	0	0	0	0	0	0	0	0	0	0	0	0	0	0	0	0	0	0	0	0	0	0	0	0	0	2	0	0	ko:K00111	Escherichia coli 83972
AEPZ01000001&locus_tag=HMPREF0576_0265	0	0	0	0	0	0	0	12	0	0	0	0	0	0	0	0	0	0	0	0	0	0	0	0	0	0	0	0	0	0	0	0	0	0	0	0	0	0	0	0	ko:K00111	Mobiluncus curtisii subsp. holmesii ATCC 35242
AEPZ01000008&locus_tag=HMPREF0576_1087	0	0	0	0	0	0	0	16	0	0	0	0	0	0	0	0	0	0	0	0	0	0	4	0	0	0	0	0	0	16	0	0	0	0	0	0	0	0	0	0	ko:K00111	Mobiluncus curtisii subsp. holmesii ATCC 35242
AEEE01000010&locus_tag=HMPREF0574_0645	0	0	0	0	0	0	0	10	0	0	0	2	0	0	0	0	0	0	0	0	0	0	0	0	0	0	0	0	0	82	0	0	0	0	0	0	0	0	0	0	ko:K00111	Mobiluncus curtisii subsp. curtisii ATCC 35241
AEEE01000015&locus_tag=HMPREF0574_1613	0	0	0	0	0	0	0	8	0	0	0	0	0	0	0	0	0	0	0	0	0	0	0	0	0	0	0	0	0	18	0	0	0	0	0	0	0	0	0	0	ko:K00111	Mobiluncus curtisii subsp. curtisii ATCC 35241
ACKW01000011&locus_tag=HMPREF0577_0266	25	0	0	0	0	0	0	0	0	6	24	97	0	0	0	0	0	0	0	0	0	0	0	0	0	0	0	0	0	0	0	0	0	0	0	0	0	0	0	0	ko:K00111	Mobiluncus mulieris ATCC 35243
ACKW01000045&locus_tag=HMPREF0577_1453	0	0	0	0	0	0	0	0	0	0	8	8	0	0	0	0	0	0	0	0	0	0	0	0	0	0	0	0	0	0	0	0	0	0	0	0	0	0	0	0	ko:K00111	Mobiluncus mulieris ATCC 35243
AJMW01000015&locus_tag=HMPREF1118_1169	0	0	0	0	0	0	0	0	0	0	0	0	0	0	0	2	0	0	0	0	0	0	0	0	0	0	0	0	0	0	0	0	0	0	0	0	0	0	0	0	ko:K00111	Haemophilus parainfluenzae HK262
AEGV01000029&locus_tag=HMPREF9278_1031	0	0	0	0	0	0	0	0	0	38	248	2	0	0	0	0	0	0	0	0	0	0	0	0	0	0	0	0	0	0	0	0	0	0	0	0	0	0	0	0	ko:K00111	Mobiluncus mulieris FB024-16
GG666296&locus_tag=HMPREF0077_1895	8	0	0	0	138	0	0	6	0	2	8	12	0	259	0	0	4	7	24	0	0	0	0	0	0	0	0	0	0	64	0	2	0	0	138	0	2	10	0	16	ko:K00111	Anaerococcus tetradius ATCC 35098
GG666296&locus_tag=HMPREF0077_1902	46	0	0	0	469	0	0	20	0	2	24	235	2	2434	0	0	29	24	302	0	0	0	0	0	0	0	0	0	0	64	0	0	0	0	150	0	2	43	0	60	ko:K00111	Anaerococcus tetradius ATCC 35098
CM000952&locus_tag=HMPREF0769_12478	0	0	0	0	0	0	0	0	0	0	0	0	0	0	0	0	0	0	0	0	2	0	0	0	0	0	0	0	0	0	0	0	0	0	0	0	0	0	0	0	ko:K00111	Staphylococcus aureus subsp. aureus MN8
ADFO01000113&locus_tag=HMPREF0648_0226	97	0	0	0	1474	283	58	2	0	12	2	0	0	3779	2	0	2	0	119	0	0	471	230	0	1051	0	4	0	0	1341	0	0	0	0	352	0	279	635	179	488	ko:K00111	Prevotella bivia JCVIHMP010
CP001992&locus_tag=HMPREF0573_10200	0	0	0	0	4	0	0	4	0	0	0	0	0	0	0	0	0	0	0	0	0	0	0	0	0	0	0	0	0	72	0	0	0	0	0	0	0	0	0	0	ko:K00111	Mobiluncus curtisii ATCC 43063
GG666046&locus_tag=HMPREF0072_1614	0	0	0	0	0	0	0	3	0	2	0	13	0	0	0	0	0	0	2	0	0	0	0	0	0	0	0	0	0	10	0	0	0	0	38	0	0	0	0	0	ko:K00111	Anaerococcus lactolyticus ATCC 51172
GG666046&locus_tag=HMPREF0072_1618	0	0	0	0	0	0	0	0	0	0	0	2	0	0	0	0	0	2	0	0	0	0	0	0	0	0	0	0	0	0	0	0	0	0	2	0	0	0	0	0	ko:K00111	Anaerococcus lactolyticus ATCC 51172
ABYQ02000009&locus_tag=HMPREF0305_11138	0	0	0	0	0	0	0	0	0	0	0	0	0	0	0	0	0	0	0	0	2	0	0	0	1	0	0	2	0	0	0	0	0	0	0	0	0	0	0	0	ko:K00111	Corynebacterium pseudogenitalium ATCC 33035
AGWQ01000002&locus_tag=HMPREF9241_00133	0	0	0	0	0	0	0	0	0	0	0	0	0	0	0	0	0	2	0	0	0	0	0	0	0	0	0	0	0	0	0	0	0	0	0	0	0	0	0	4	ko:K00111	Actinomyces turicensis ACS-279-V-Col4
AGWP01000007&locus_tag=HMPREF9240_01474	0	0	0	0	0	0	0	0	0	0	0	0	0	0	0	0	0	0	0	0	0	0	0	0	0	0	0	0	0	0	0	0	0	0	0	0	0	0	0	2	ko:K00111	Actinomyces neuii BVS029A5
AEPY01000004&locus_tag=HMPREF0388_0717	0	0	0	0	0	0	0	5	0	0	0	0	0	0	0	0	0	0	0	0	0	0	0	0	0	0	0	0	0	0	0	0	0	0	0	0	0	0	0	0	ko:K00111	Mobiluncus curtisii ATCC 51333
AEPY01000011&locus_tag=HMPREF0388_1540	0	0	0	0	0	0	0	2	0	0	0	0	0	0	0	0	0	0	0	0	0	0	2	0	0	0	0	0	0	0	0	0	0	0	5	0	0	0	0	1	ko:K00111	Mobiluncus curtisii ATCC 51333
AWXA01000041&locus_tag=HMPREF1250_1790	0	0	0	0	0	0	0	0	0	0	0	2	0	0	0	0	0	0	0	0	0	0	0	0	12	0	0	0	0	0	0	0	0	0	0	0	0	0	0	0	ko:K00111	Megasphaera sp. BV3C16-1
NZ_KB906605.1&locus_tag=F823_RS0100105	2	0	0	0	0	2	2	16	2	0	61	113	0	166	0	0	0	44	2	0	0	0	0	0	18	0	0	0	0	46	0	0	0	0	577	0	0	0	0	0	ko:K00111	Peptostreptococcus anaerobius DSM 2949 genomic scaffold F823DRAFT_scaffold00001.1
AEXO01000100&locus_tag=HMPREF9303_0560	7	0	0	0	0	0	0	0	0	0	0	0	0	0	0	0	0	0	45	0	0	0	0	0	0	0	0	0	0	0	0	0	0	0	87	0	0	0	0	0	ko:K00112	Prevotella denticola CRIS 18C-A
AEPZ01000008&locus_tag=HMPREF0576_1088	0	0	0	0	0	0	0	0	0	0	0	0	0	0	0	0	0	0	0	0	0	0	0	0	0	0	0	0	0	16	0	0	0	0	0	0	0	0	0	0	ko:K00112	Mobiluncus curtisii subsp. holmesii ATCC 35242
AEEE01000010&locus_tag=HMPREF0574_0646	0	0	0	0	0	0	0	4	0	0	0	0	0	0	0	0	0	0	0	0	0	0	0	0	0	0	0	0	0	52	0	0	0	0	5	0	0	0	0	0	ko:K00112	Mobiluncus curtisii subsp. curtisii ATCC 35241
AJMW01000015&locus_tag=HMPREF1118_1170	0	0	0	0	0	0	0	0	0	0	0	0	0	0	0	2	0	0	0	0	0	0	0	0	0	0	0	0	0	0	0	0	0	0	0	0	0	0	0	0	ko:K00112	Haemophilus parainfluenzae HK262
ADFO01000113&locus_tag=HMPREF0648_0225	74	0	0	0	951	122	28	0	0	8	4	0	0	2833	0	2	0	2	85	0	0	240	119	2	722	0	0	0	0	663	0	2	0	0	250	0	234	421	99	192	ko:K00112	Prevotella bivia JCVIHMP010
AFIK01000003&locus_tag=HMPREF9947_2094	0	0	0	0	0	0	0	0	0	0	0	0	0	0	0	0	0	0	0	0	0	0	0	0	2	0	0	0	0	0	0	0	0	0	0	0	0	2	2	0	ko:K00113	Propionibacterium sp. 409-HC1
ADFQ01000085&locus_tag=HMPREF9018_1984	0	0	0	0	0	0	0	604	0	0	0	444	0	0	0	0	0	0	0	0	461	0	0	0	0	0	0	0	0	0	0	0	0	0	0	0	0	0	0	0	ko:K00113	Prevotella amnii CRIS 21A-A
JH930438&locus_tag=HMPREF1305_01565	0	0	0	0	0	0	0	0	0	0	0	0	0	1	0	0	0	0	0	0	0	0	0	0	0	0	0	0	0	0	0	0	0	0	0	0	0	0	0	0	ko:K00113	Klebsiella pneumoniae subsp. pneumoniae WGLW1
ADBR01000030&locus_tag=HMPREF0578_1252	4	0	0	0	0	0	0	0	0	0	0	10	0	0	0	0	2	2	0	0	0	0	0	0	0	0	0	0	0	0	0	0	0	0	0	0	0	0	0	0	ko:K00113	Mobiluncus mulieris 28-1
AEXO01000100&locus_tag=HMPREF9303_0561	8	0	0	0	0	0	0	0	0	0	0	0	0	0	0	0	0	0	41	0	0	0	0	0	0	0	0	0	0	0	0	0	0	0	46	0	0	0	0	0	ko:K00113	Prevotella denticola CRIS 18C-A
GL405260&locus_tag=HMPREF0580_0907	0	0	0	0	0	0	0	0	0	10	102	2	0	0	0	0	0	0	0	0	0	0	0	0	0	0	0	0	0	0	0	0	0	0	0	0	0	0	0	0	ko:K00113	Mobiluncus mulieris ATCC 35239
AEPZ01000008&locus_tag=HMPREF0576_1089	0	0	0	0	0	0	0	2	0	0	0	2	0	0	0	0	0	0	0	0	0	0	9	0	0	0	0	0	0	112	0	0	0	0	0	0	0	0	0	0	ko:K00113	Mobiluncus curtisii subsp. holmesii ATCC 35242
AEEE01000010&locus_tag=HMPREF0574_0647	0	0	0	0	0	0	0	0	0	0	0	0	0	0	0	0	0	0	0	0	0	0	0	0	0	0	0	0	0	7	0	0	0	0	0	0	0	0	0	0	ko:K00113	Mobiluncus curtisii subsp. curtisii ATCC 35241
AJMW01000015&locus_tag=HMPREF1118_1171	0	0	0	0	0	0	0	0	0	0	0	0	0	0	0	2	0	0	0	0	0	0	0	0	0	0	0	0	0	0	0	0	0	0	0	0	0	0	0	0	ko:K00113	Haemophilus parainfluenzae HK262
AEGV01000029&locus_tag=HMPREF9278_1029	6	0	0	0	0	0	0	0	0	16	223	28	0	0	0	0	0	0	0	0	0	0	0	0	0	0	0	0	0	0	0	0	0	0	0	0	0	0	0	0	ko:K00113	Mobiluncus mulieris FB024-16
ADFO01000113&locus_tag=HMPREF0648_0224	46	0	0	0	1112	205	40	0	0	6	6	0	0	2976	2	2	2	2	81	0	0	291	155	0	703	0	0	0	0	630	0	0	8	0	368	0	315	430	91	317	ko:K00113	Prevotella bivia JCVIHMP010
AGWQ01000008&locus_tag=HMPREF9241_01393	0	0	0	0	0	0	0	0	0	0	0	0	0	0	0	0	0	0	0	0	0	0	0	0	0	0	0	0	0	0	0	0	0	0	0	0	0	0	0	2	ko:K00113	Actinomyces turicensis ACS-279-V-Col4
KB373322&locus_tag=HMPREF9308_01025	0	0	0	0	0	0	0	0	0	0	0	0	0	0	0	12	0	0	0	0	0	0	0	0	0	0	0	0	0	0	0	0	0	0	0	0	0	0	0	0	ko:K00116	Staphylococcus lugdunensis ACS-027-V-Sch2
KB373336&locus_tag=HMPREF9281_01246	0	0	0	0	0	0	0	0	0	0	0	0	0	0	0	30	0	0	0	0	0	0	0	0	0	0	0	0	0	0	0	0	0	0	0	0	0	0	0	0	ko:K00116	Staphylococcus epidermidis BVS058A4
KB373336&locus_tag=HMPREF9281_01342	0	0	0	0	0	0	0	0	0	0	0	0	0	0	0	202	0	0	0	0	0	0	0	0	0	0	0	0	0	0	0	2	0	0	0	0	0	0	0	0	ko:K00116	Staphylococcus epidermidis BVS058A4
KB373336&locus_tag=HMPREF9281_01483	0	0	0	0	0	2	0	0	0	0	0	0	0	0	0	166	0	0	0	0	0	0	0	0	0	0	0	0	0	0	0	0	0	0	0	0	0	0	0	0	ko:K00116	Staphylococcus epidermidis BVS058A4
KB373336&locus_tag=HMPREF9281_01575	0	0	0	0	0	0	0	0	0	0	0	0	0	0	0	39	0	0	0	0	0	0	0	0	0	0	0	0	0	0	0	0	0	0	4	0	0	2	0	0	ko:K00116	Staphylococcus epidermidis BVS058A4
GG669105&locus_tag=HMPREF0358_3860	0	0	0	0	0	0	0	0	0	0	0	0	0	0	2	0	0	0	2	0	0	0	0	0	0	0	2	0	0	0	0	0	0	0	0	0	0	0	0	0	ko:K00116	Escherichia coli 83972
CM000952&locus_tag=HMPREF0769_10545	0	0	0	0	0	0	0	0	0	0	0	0	0	0	0	22	0	0	0	0	0	0	0	0	0	0	0	1	0	0	0	0	0	0	0	0	0	0	0	0	ko:K00116	Staphylococcus aureus subsp. aureus MN8
ABYQ02000003&locus_tag=HMPREF0305_10465	0	0	0	0	0	0	2	2	0	0	0	0	0	0	0	0	0	0	0	0	0	0	0	0	0	0	0	0	0	0	0	0	0	0	0	0	0	0	0	0	ko:K00116	Corynebacterium pseudogenitalium ATCC 33035
GG669096&locus_tag=HMPREF0358_1557	0	0	0	0	0	0	0	0	0	0	0	0	2	0	0	0	2	0	2	0	0	0	0	0	0	0	2	0	0	0	0	0	0	0	0	0	0	0	0	0	ko:K00117	Escherichia coli 83972
JH815533&locus_tag=HMPREF1310_01391	0	0	0	0	0	0	0	0	0	0	0	0	0	0	0	0	0	0	0	0	0	0	0	0	0	0	0	0	0	0	0	0	0	0	0	0	0	2	0	0	ko:K00117	Proteus mirabilis WGLW4
ACFH01000109&locus_tag=HMPREF0058_1519	0	0	0	0	0	0	0	0	0	0	0	0	0	0	0	0	0	2	2	0	0	0	0	0	0	0	0	0	0	0	0	0	0	0	0	0	0	0	0	0	ko:K00121	Actinomyces urogenitalis DSM 15434
KB373336&locus_tag=HMPREF9281_01589	0	0	0	0	0	2	0	0	0	0	0	0	0	0	0	0	0	0	0	0	0	0	0	0	0	0	0	0	0	0	0	0	0	0	0	0	0	0	0	0	ko:K00121	Staphylococcus epidermidis BVS058A4
GL405260&locus_tag=HMPREF0580_0416	4	0	0	0	0	0	0	0	0	0	0	100	0	0	0	0	0	0	0	0	0	0	0	0	0	0	0	0	0	0	0	0	0	0	0	0	0	0	0	0	ko:K00121	Mobiluncus mulieris ATCC 35239
AEGV01000006&locus_tag=HMPREF9278_0605	0	0	0	0	0	0	0	0	0	2	4	0	0	0	0	0	6	0	0	0	0	0	0	0	0	0	0	0	0	0	0	0	0	0	0	0	0	0	0	0	ko:K00121	Mobiluncus mulieris FB024-16
AGYD01000001&locus_tag=HMPREF9309_00014	0	0	0	0	0	0	0	2	0	0	0	0	0	0	0	0	0	2	2	0	0	0	0	0	0	0	16	0	0	0	0	0	0	0	8	0	2	0	0	2	ko:K00123	Campylobacter ureolyticus ACS-301-V-Sch3b
AGYD01000001&locus_tag=HMPREF9309_00015	0	0	0	0	0	0	0	2	0	0	0	0	0	0	0	0	2	0	0	0	0	0	0	0	0	0	0	0	0	0	0	0	0	0	2	0	0	0	0	0	ko:K00123	Campylobacter ureolyticus ACS-301-V-Sch3b
AGYD01000001&locus_tag=HMPREF9309_00230	2	0	0	0	0	0	0	43	0	0	0	0	0	0	0	0	0	0	0	0	0	0	0	0	0	0	16	0	0	0	0	0	0	0	14	0	0	0	0	0	ko:K00123	Campylobacter ureolyticus ACS-301-V-Sch3b
AGYD01000001&locus_tag=HMPREF9309_00231	2	0	0	0	0	0	0	6	0	0	0	0	0	0	0	0	0	0	0	0	0	0	0	0	0	0	2	0	0	0	0	0	0	0	4	0	0	0	0	0	ko:K00123	Campylobacter ureolyticus ACS-301-V-Sch3b
KB373322&locus_tag=HMPREF9308_01362	0	0	0	0	0	0	0	0	0	0	0	0	0	0	0	0	0	0	0	0	0	0	0	0	0	0	2	0	0	0	0	0	0	0	0	0	0	0	0	0	ko:K00123	Staphylococcus lugdunensis ACS-027-V-Sch2
ACFH01000027&locus_tag=HMPREF0058_0502	0	0	0	0	0	0	0	0	0	0	0	0	0	0	0	0	0	2	0	0	0	0	0	0	0	0	0	0	0	0	0	0	0	0	0	0	0	0	0	0	ko:K00123	Actinomyces urogenitalis DSM 15434
AECM01000005&locus_tag=HMPREF9261_1025	0	0	0	0	0	0	0	0	0	0	2	0	0	75	0	0	0	0	10	0	0	0	0	0	0	0	4	0	0	0	0	0	0	0	0	0	0	0	0	2	ko:K00123	Finegoldia magna ACS-171-V-Col3
CM000955&locus_tag=HMPREF0391_10300	0	0	0	0	0	0	0	0	0	0	0	0	0	34	0	0	0	0	2	0	0	2	0	0	0	0	0	0	0	0	0	0	0	0	0	0	0	0	0	0	ko:K00123	Finegoldia magna ATCC 53516
GG669098&locus_tag=HMPREF0358_3477	0	0	0	0	0	0	0	0	2	0	0	0	0	0	0	0	2	0	0	0	2	0	0	0	0	0	0	0	0	0	0	0	0	0	0	0	0	0	0	0	ko:K00123	Escherichia coli 83972
GG669103&locus_tag=HMPREF0358_1958	0	0	0	0	0	0	0	2	0	0	0	0	0	0	0	0	0	0	0	2	2	0	0	0	0	0	0	0	0	0	0	0	4	0	0	0	0	0	2	0	ko:K00123	Escherichia coli 83972
AFUI01000009&locus_tag=HMPREF9489_0701	0	0	0	0	0	0	0	0	0	0	0	0	0	2	0	0	0	2	8	0	0	0	0	0	0	0	8	0	0	4	0	0	0	0	2	0	0	0	0	0	ko:K00123	Finegoldia magna SY403409CC001050417
AJMW01000027&locus_tag=HMPREF1118_1376	0	0	0	0	0	0	0	0	0	0	0	0	0	0	0	27	0	0	0	0	0	0	0	0	0	0	4	0	0	0	0	0	0	0	0	0	0	0	0	0	ko:K00123	Haemophilus parainfluenzae HK262
AJMW01000027&locus_tag=HMPREF1118_1377	0	0	0	0	0	0	0	0	2	0	0	0	0	0	0	13	0	0	0	0	0	0	0	0	0	0	0	0	0	0	0	0	0	0	0	0	0	0	0	0	ko:K00123	Haemophilus parainfluenzae HK262
AJMW01000034&locus_tag=HMPREF1118_1790	0	0	0	0	0	0	0	0	0	0	0	0	0	0	0	3	0	0	0	0	0	0	0	0	0	0	0	0	0	2	0	0	0	0	0	0	0	0	0	0	ko:K00123	Haemophilus parainfluenzae HK262
AJMW01000034&locus_tag=HMPREF1118_1791	0	0	0	0	0	0	0	0	0	0	0	0	0	0	0	10	0	0	0	0	0	0	0	0	0	0	0	0	0	0	0	0	0	0	0	0	0	0	0	0	ko:K00123	Haemophilus parainfluenzae HK262
AEDP01000030&locus_tag=HMPREF9289_1120	0	0	0	0	0	0	0	0	0	2	0	0	0	16	0	2	0	0	2	0	0	0	0	0	0	0	0	2	0	0	0	0	0	0	0	0	0	2	0	0	ko:K00123	Finegoldia magna BVS033A4
ABYQ02000011&locus_tag=HMPREF0305_11493	0	0	0	0	0	2	0	0	0	0	0	0	0	0	0	0	0	0	0	0	0	0	0	0	0	0	0	0	0	0	0	0	0	0	0	0	0	2	0	0	ko:K00123	Corynebacterium pseudogenitalium ATCC 33035
AGYD01000001&locus_tag=HMPREF9309_00229	0	0	0	0	0	0	0	1	0	0	0	0	0	0	0	0	0	0	0	0	0	0	0	0	0	0	4	0	0	0	0	0	0	0	2	0	0	0	0	0	ko:K00124	Campylobacter ureolyticus ACS-301-V-Sch3b
AJMW01000034&locus_tag=HMPREF1118_1789	0	0	0	0	0	0	0	0	0	0	0	0	0	0	0	6	0	0	0	0	0	0	0	0	0	0	0	0	0	2	0	0	0	0	0	0	0	0	0	0	ko:K00124	Haemophilus parainfluenzae HK262
AGYD01000001&locus_tag=HMPREF9309_00012	0	0	0	0	0	0	0	0	0	0	0	0	0	0	0	0	0	0	0	0	0	0	0	0	0	0	2	0	0	0	0	0	0	0	0	0	0	0	0	0	ko:K00127	Campylobacter ureolyticus ACS-301-V-Sch3b
GG669103&locus_tag=HMPREF0358_1960	0	0	0	0	0	0	0	0	0	0	0	0	0	0	0	0	0	0	0	0	0	0	0	0	0	0	0	0	0	0	0	0	0	0	0	0	2	0	0	0	ko:K00127	Escherichia coli 83972
AEXN01000037&locus_tag=HMPREF9246_0056	0	0	0	0	0	0	0	0	0	0	0	0	0	0	0	0	0	0	0	0	0	0	0	0	20	0	0	0	0	0	0	0	0	0	0	0	0	0	0	0	ko:K00128	Anaerococcus hydrogenalis ACS-025-V-Sch4
KB373336&locus_tag=HMPREF9281_01127	0	0	0	0	0	2	0	0	0	0	0	0	0	0	0	64	0	0	0	0	0	0	0	0	0	0	0	0	0	0	0	0	0	0	0	0	0	0	0	0	ko:K00128	Staphylococcus epidermidis BVS058A4
KB373337&locus_tag=HMPREF9281_01942	0	0	0	0	0	0	0	0	0	0	0	0	0	0	0	6	0	0	0	0	0	0	0	0	0	0	0	0	0	0	0	0	0	0	0	0	0	0	0	0	ko:K00128	Staphylococcus epidermidis BVS058A4
KB373339&locus_tag=HMPREF9281_02146	0	0	0	0	0	0	0	0	0	0	0	0	0	0	0	44	0	0	0	0	0	0	0	0	0	0	0	0	0	0	0	0	0	0	2	0	0	0	0	0	ko:K00128	Staphylococcus epidermidis BVS058A4
AECM01000016&locus_tag=HMPREF9261_1595	0	0	0	0	0	0	0	0	4	0	0	0	0	0	0	0	0	0	0	0	0	0	0	0	0	0	4	1	0	0	0	0	0	0	0	0	0	0	0	0	ko:K00128	Finegoldia magna ACS-171-V-Col3
CM000955&locus_tag=HMPREF0391_10004	0	0	0	0	0	0	0	0	0	0	0	0	0	0	0	0	0	0	0	0	0	0	0	0	0	0	4	0	0	2	0	0	0	0	0	0	0	0	0	0	ko:K00128	Finegoldia magna ATCC 53516
AFUI01000002&locus_tag=HMPREF9489_1551	0	0	0	0	0	0	0	0	0	0	0	0	0	8	0	0	0	0	0	0	0	0	0	0	0	0	2	2	0	2	0	0	0	0	0	0	0	0	0	0	ko:K00128	Finegoldia magna SY403409CC001050417
GG666295&locus_tag=HMPREF0077_0609	30	0	0	0	264	0	0	2	0	4	8	32	0	204	0	2	2	14	34	0	0	0	0	0	0	0	0	0	0	154	0	0	0	0	116	0	14	81	0	42	ko:K00128	Anaerococcus tetradius ATCC 35098
GG666297&locus_tag=HMPREF0077_1105	0	0	0	0	8	0	0	0	0	0	4	2	0	18	0	0	7	2	10	0	0	0	0	0	0	0	0	0	0	9	0	0	0	0	16	0	0	16	0	4	ko:K00128	Anaerococcus tetradius ATCC 35098
AEDP01000008&locus_tag=HMPREF9289_0003	0	0	0	0	0	0	0	0	0	0	0	0	0	2	0	0	0	0	0	0	0	0	0	0	0	0	1	0	0	2	0	0	0	0	2	0	0	0	0	0	ko:K00128	Finegoldia magna BVS033A4
AGZX01000004&locus_tag=HMPREF9310_00444	0	0	0	0	0	0	0	0	0	0	0	0	0	0	0	2	0	0	0	0	0	0	0	0	0	0	0	0	0	0	0	0	0	0	0	0	0	0	0	0	ko:K00128	Staphylococcus simulans ACS-120-V-Sch1
AEXM01000001&locus_tag=HMPREF9290_1671	0	0	0	0	0	0	0	0	0	0	0	0	0	0	0	2	0	0	0	0	0	0	0	0	0	0	0	0	0	0	0	0	0	0	0	0	0	0	0	0	ko:K00128	Anaerococcus prevotii ACS-065-V-Col13
AEXM01000028&locus_tag=HMPREF9290_0626	0	0	0	0	0	2	0	0	2	0	0	0	0	0	0	2	0	0	0	0	0	0	0	0	0	0	0	0	0	0	0	0	0	0	0	0	0	0	0	0	ko:K00128	Anaerococcus prevotii ACS-065-V-Col13
CP002743&locus_tag=HMPREF9228_1307	0	0	0	0	0	0	0	0	0	0	0	0	0	0	0	0	0	0	0	0	0	0	0	0	0	0	0	0	0	3	0	0	0	0	0	0	0	0	0	0	ko:K00128	Bifidobacterium breve ACS-071-V-Sch8b
NZ_KB906616.1&locus_tag=F823_RS0104945	0	0	2	0	0	0	0	0	0	0	310	1707	0	1206	0	0	2	189	0	0	0	0	0	0	5	0	0	0	0	155	0	0	0	0	1222	0	0	0	0	0	ko:K00128	Peptostreptococcus anaerobius DSM 2949 genomic scaffold F823DRAFT_scaffold00012.12
KB373322&locus_tag=HMPREF9308_01017	0	0	0	1	0	0	0	0	0	0	0	0	0	0	0	0	0	0	0	0	0	0	0	0	0	0	0	0	0	0	1	0	0	0	0	0	0	0	0	0	ko:K00130	Staphylococcus lugdunensis ACS-027-V-Sch2
KB373336&locus_tag=HMPREF9281_01350	0	0	0	0	0	0	0	0	0	0	0	0	2	0	0	12	0	0	0	0	0	0	0	0	0	0	0	0	0	0	0	0	0	0	0	0	0	0	0	0	ko:K00130	Staphylococcus epidermidis BVS058A4
AEEL01000011&locus_tag=HMPREF9319_0610	0	0	0	0	0	0	0	0	0	0	0	0	0	0	0	5	0	0	0	0	0	0	0	0	0	0	0	0	0	0	0	0	0	0	0	0	0	1	0	0	ko:K00131	Streptococcus equinus ATCC 700338
KB373318&locus_tag=HMPREF9318_01492	0	0	0	0	0	0	0	0	0	0	0	0	0	0	0	3	0	0	0	0	0	0	0	0	0	0	0	0	0	0	0	0	0	0	0	0	0	0	0	0	ko:K00131	Streptococcus urinalis FB127-CNA-2
AZIR01000039&locus_tag=HMPREF1256_1991	0	0	0	0	0	0	0	0	0	0	0	0	0	0	0	20	0	0	0	0	0	0	0	0	0	0	0	0	0	0	0	0	0	0	2	0	0	0	0	0	ko:K00131	Streptococcus agalactiae BV3L5
NZ_CP011280.1&locus_tag=VC03_RS04795	1711	0	0	0	787	20	0	3875	1	483	849	136	0	1228	0	0	352	709	0	0	14	127	140	0	385	0	0	0	0	0	0	0	0	2	694	0	0	0	119	74	ko:K00131	Sneathia sp. Sn35
NZ_LOQF01000005.1&locus_tag=AWT65_RS03340	1359	0	0	0	1178	431	34	212	0	246	658	291	0	0	2	2	258	1361	0	0	60	0	0	0	167	0	2	0	0	749	0	0	0	0	1823	0	1248	734	68	1855	ko:K00131	Sneathia sanguinegens
AWUQ01000006&locus_tag=HMPREF1247_1012	0	0	0	0	0	0	0	0	0	0	0	10	0	19	0	0	2	0	0	0	0	0	0	0	0	0	0	0	0	0	0	0	0	0	0	0	0	2	0	0	ko:K00132	Atopobium sp. BV3Ac4
AEXN01000032&locus_tag=HMPREF9246_1424	0	0	0	0	0	0	0	0	2	0	0	0	0	0	0	2	2	0	0	0	0	23	2	0	206	0	0	0	0	0	0	0	0	0	0	0	4	10	0	0	ko:K00132	Anaerococcus hydrogenalis ACS-025-V-Sch4
GG666300&locus_tag=HMPREF0077_1348	2	0	0	0	8	0	0	0	0	0	36	229	0	33	0	0	2	2	108	0	0	18	4	0	110	0	0	0	0	54	0	0	0	0	372	0	20	333	0	2	ko:K00132	Anaerococcus tetradius ATCC 35098
CP001850&locus_tag=HMPREF0868_0888	18	0	0	0	0	0	0	108	0	33	11	0	0	0	0	0	0	0	0	0	0	0	61	0	0	0	0	0	0	0	0	0	0	0	0	0	0	0	0	0	ko:K00133	Clostridiales sp. BVAB3
ADGP01000016&locus_tag=HMPREF0889_0490	440	0	0	0	0	3	16	0	0	0	0	62	0	18	0	0	56	34	0	0	26	43	2	0	0	0	0	0	0	0	0	0	0	0	43	0	0	0	0	2	ko:K00133	Megasphaera sp. type_1
ADFQ01000105&locus_tag=HMPREF9018_1924	3	0	0	0	20	0	0	1109	4	0	0	1806	0	15	0	0	0	0	0	0	200	0	0	2	0	0	0	0	0	0	2	0	2	0	0	0	0	2	0	0	ko:K00133	Prevotella amnii CRIS 21A-A
AGYD01000011&locus_tag=HMPREF9309_01323	0	0	0	0	0	0	0	5	0	0	0	0	0	0	0	0	0	0	0	0	0	0	0	0	0	0	2	0	0	0	0	0	0	0	8	0	0	0	0	2	ko:K00133	Campylobacter ureolyticus ACS-301-V-Sch3b
AEXI01000003&locus_tag=HMPREF9323_0597	0	0	0	0	0	0	0	0	2	0	0	0	0	0	0	0	0	0	0	0	0	0	0	0	0	0	0	0	0	0	0	0	0	0	0	0	0	0	0	0	ko:K00133	Veillonella parvula ACS-068-V-Sch12
AFIJ01000020&locus_tag=HMPREF1039_1046	146	0	0	0	451	28	28	8	0	34	18	45	0	96	18	0	15	38	72	0	18	28	56	0	0	2	0	0	0	101	0	0	0	0	18	0	30	92	114	61	ko:K00133	Megasphaera sp. UPII 199-6
GL531761&locus_tag=LBGG_02030	0	0	0	0	0	0	0	0	0	0	0	0	6	4	47	0	0	0	0	58	0	0	0	0	0	0	2	0	0	0	0	0	0	0	0	0	0	0	0	0	ko:K00133	Lactobacillus gasseri MV-22
AFDI01000002&locus_tag=HMPREF9435_0972	69	0	0	0	32	289	207	52	2	75	23	0	0	4	0	0	58	166	666	0	16	0	5	0	190	0	0	0	0	1051	1	0	0	0	0	0	33	86	3	0	ko:K00133	Gardnerella vaginalis 315-A
ADBR01000001&locus_tag=HMPREF0578_1696	2	0	0	0	0	0	0	0	0	6	24	57	0	0	0	0	0	2	0	0	0	0	0	0	0	0	0	0	0	0	0	0	0	0	0	0	0	0	0	0	ko:K00133	Mobiluncus mulieris 28-1
ACLR01000221&locus_tag=PORUE0001_0938	0	0	0	0	0	0	0	14	0	28	2	143	0	0	0	0	2	28	16	0	0	0	8	0	0	0	0	0	0	174	0	0	0	0	65	0	0	0	0	0	ko:K00133	Porphyromonas uenonis 60-3
ADDO01000045&locus_tag=HMPREF0628_0605	0	0	0	0	0	0	0	109	0	276	92	222	0	0	0	0	4	4	64	0	0	0	0	0	40	0	10	0	0	128	0	0	0	0	319	0	0	0	16	0	ko:K00133	Peptoniphilus lacrimalis 315-B
AENT01000012&locus_tag=HMPREF9220_1120	30	0	0	0	6	2	0	0	0	4	3	22	0	14	0	0	4	2	6	0	2	8	0	0	2	0	0	0	0	6	0	0	0	0	0	0	0	4	10	6	ko:K00133	Dialister microaerophilus UPII 345-E
AWUQ01000006&locus_tag=HMPREF1247_1536	0	0	0	0	0	0	0	0	0	0	0	0	0	2	0	0	0	0	0	0	0	0	0	0	0	0	0	0	0	0	0	0	0	0	0	0	0	0	0	0	ko:K00133	Atopobium sp. BV3Ac4
AEKL01000074&locus_tag=HMPREF9265_0478	0	0	0	0	0	0	0	0	6	0	0	0	0	0	0	0	0	0	0	0	0	0	0	0	0	0	0	0	0	0	0	0	0	0	0	0	0	0	0	0	ko:K00133	Lactobacillus oris PB013-T2-3
AEXN01000053&locus_tag=HMPREF9246_0183	0	0	0	0	0	0	0	0	0	0	0	0	0	0	0	0	0	0	0	0	0	0	0	0	10	0	0	0	0	0	0	0	0	0	0	0	0	0	0	0	ko:K00133	Anaerococcus hydrogenalis ACS-025-V-Sch4
AWUP01000011&locus_tag=HMPREF1248_0861	0	0	0	0	0	0	0	0	0	0	0	2	0	0	0	0	0	0	0	0	0	0	0	0	0	0	0	0	0	0	0	0	0	0	0	0	0	0	0	0	ko:K00133	Coriobacteriaceae bacterium BV3Ac1
CP002104&locus_tag=HMPREF0421_20040	153	0	0	0	27	732	478	134	4	47	65	4	0	192	0	0	4	23	2	0	110	4	2	0	692	0	0	0	0	10	0	0	0	0	6	0	139	517	36	262	ko:K00133	Gardnerella vaginalis ATCC 14019
AEBA01000056&locus_tag=HMPREF9269_0260	0	0	0	0	0	0	0	0	18	0	0	0	0	0	0	6	0	0	0	0	0	0	0	0	0	0	0	0	0	0	0	0	0	0	0	0	0	0	0	0	ko:K00133	Lactobacillus salivarius ACS-116-V-Col5a
AEDO01000037&locus_tag=HMPREF9296_2406	0	0	0	0	0	0	0	31	0	0	10	52	0	0	0	0	0	0	0	0	0	0	2	0	4	0	0	0	0	8	0	0	0	0	48	0	0	0	0	10	ko:K00133	Prevotella disiens FB035-09AN
AFIL01000041&locus_tag=HMPREF9948_0909	0	0	0	0	0	0	0	0	0	0	0	0	0	0	0	0	0	0	0	0	0	0	0	0	0	0	0	0	0	0	0	2	0	0	0	0	0	0	0	0	ko:K00133	Propionibacterium sp. 434-HC2
KB373335&locus_tag=HMPREF9281_00678	0	0	0	0	0	0	0	0	0	0	0	0	2	0	0	6	0	0	0	0	0	0	0	0	0	0	0	0	0	0	0	0	0	0	0	0	0	0	0	0	ko:K00133	Staphylococcus epidermidis BVS058A4
ADNV01000219&locus_tag=HMPREF0591_2661	0	0	0	0	0	0	0	0	0	0	0	0	0	0	0	0	0	0	0	0	0	0	0	0	0	0	0	0	0	0	0	0	0	0	0	0	0	0	0	1	ko:K00133	Mycobacterium parascrofulaceum ATCC BAA-614
GL405260&locus_tag=HMPREF0580_0255	0	0	0	0	0	0	0	0	0	8	15	0	0	0	0	0	0	0	0	0	0	0	0	0	0	0	0	0	0	0	0	0	0	0	0	0	0	0	0	0	ko:K00133	Mobiluncus mulieris ATCC 35239
AECM01000011&locus_tag=HMPREF9261_1439	0	0	0	0	0	0	0	0	0	0	0	0	0	3	0	0	0	0	0	0	0	0	0	0	0	0	0	0	0	0	0	0	0	0	0	0	0	0	0	0	ko:K00133	Finegoldia magna ACS-171-V-Col3
GG693413&locus_tag=HMPREF0549_0507	0	0	0	0	0	0	0	0	4	0	0	0	0	0	0	0	0	0	0	0	0	0	0	0	0	0	0	0	0	0	0	2	0	0	0	0	0	0	0	0	ko:K00133	Lactobacillus vaginalis ATCC 49540
AENP01000027&locus_tag=HMPREF9286_0805	4	0	0	0	2	2	0	0	0	31	4	17	0	64	0	0	2	0	10	0	0	0	11	0	6	0	2	0	0	4	0	0	0	0	0	0	0	2	0	11	ko:K00133	Peptoniphilus harei ACS-146-V-Sch2b
GG669101&locus_tag=HMPREF0358_0168	0	0	0	0	0	0	0	0	0	0	0	0	2	0	0	0	0	0	0	0	0	0	0	0	0	0	0	0	0	0	0	3	0	0	0	0	0	0	0	0	ko:K00133	Escherichia coli 83972
AFUI01000010&locus_tag=HMPREF9489_1335	0	0	0	0	0	0	0	0	0	0	0	0	0	0	0	0	0	0	4	0	0	0	0	0	0	0	4	0	0	2	0	0	0	0	0	0	0	0	0	0	ko:K00133	Finegoldia magna SY403409CC001050417
ACGO02000001&locus_tag=HMPREF0514_10729	0	0	0	0	0	0	0	0	4	0	0	0	0	0	0	2	0	0	0	0	0	0	0	0	0	0	0	0	0	0	0	0	0	0	0	0	0	0	0	0	ko:K00133	Lactobacillus gasseri JV-V03
AEEL01000014&locus_tag=HMPREF9319_0978	0	0	0	0	0	0	0	0	0	0	0	0	0	0	0	1	0	0	0	0	0	0	0	0	0	0	0	0	0	0	0	0	0	0	0	0	0	0	0	0	ko:K00133	Streptococcus equinus ATCC 700338
CP001849&locus_tag=HMPREF0424_0130	424	0	0	0	1175	1996	1133	30	23	134	281	1454	0	4	8	5	2	0	965	0	3467	2638	0	2	49	0	0	0	0	85	4	0	2	2	2973	2	2388	1422	2579	1857	ko:K00133	Gardnerella vaginalis 409-05
AEEE01000014&locus_tag=HMPREF0574_1255	0	0	0	0	0	0	0	53	0	0	0	10	0	0	0	0	0	0	0	0	0	0	0	0	0	0	0	0	0	122	0	0	0	0	19	0	0	0	0	0	ko:K00133	Mobiluncus curtisii subsp. curtisii ATCC 35241
AJMW01000004&locus_tag=HMPREF1118_1869	0	0	0	0	0	0	0	0	0	0	0	0	0	0	0	3	0	0	0	0	0	0	0	0	0	0	2	0	0	0	0	0	0	0	0	0	0	0	0	0	ko:K00133	Haemophilus parainfluenzae HK262
AWXC01000015&locus_tag=HMPREF1254_0220	0	0	0	0	32	0	0	43	0	15	2	21	0	0	0	0	0	0	0	0	0	0	0	0	0	0	0	0	0	42	0	0	0	0	14	0	0	0	0	0	ko:K00133	Prevotella sp. BV3P1
ADEG01000057&locus_tag=HMPREF0650_1712	0	0	0	0	7	0	0	12	0	0	0	16	0	0	0	0	0	0	0	0	0	0	0	0	0	0	0	0	0	8	0	0	0	0	12	0	0	0	0	0	ko:K00133	Prevotella buccalis ATCC 35310
ADEF01000042&locus_tag=HMPREF9019_0157	1932	0	0	0	2476	108	28	139	0	547	450	566	0	907	0	0	512	1357	120	0	40	0	1105	2	192	2	4	0	0	397	0	0	0	0	1065	0	4	4	105	33	ko:K00133	Prevotella timonensis CRIS 5C-B1
GL877784&locus_tag=HMPREF0509_00666	0	0	0	0	0	0	0	0	0	0	0	0	0	0	0	2	0	0	0	0	0	0	0	508	0	563	764	472	575	0	0	0	0	0	2	0	0	0	0	0	ko:K00133	Lactobacillus crispatus SJ-3C-US
ADFO01000121&locus_tag=HMPREF0648_0038	114	0	0	0	553	94	20	2	2	2	0	0	0	1981	0	0	0	0	18	0	0	86	28	0	103	0	6	0	0	704	0	0	0	0	70	2	110	207	22	156	ko:K00133	Prevotella bivia JCVIHMP010
AFBB01000002&locus_tag=HMPREF9083_0187	2	0	0	0	14	2	2	2	0	0	0	0	0	15	0	0	0	2	2	0	0	0	4	0	2	0	0	0	0	0	0	0	0	0	2	0	0	2	0	12	ko:K00133	Dialister micraerophilus DSM 19965
CP002725&locus_tag=HMPREF9231_1322	28	0	0	0	2	15	2	18	0	12	7	49	0	26	0	0	15	129	150	0	138	360	128	0	497	0	0	0	0	0	0	0	0	0	34	0	59	36	127	692	ko:K00133	Gardnerella vaginalis HMP9231
CP001992&locus_tag=HMPREF0573_10650	0	0	0	0	0	0	0	0	0	0	0	0	0	0	0	0	0	0	0	0	0	0	0	0	0	0	0	0	0	24	0	0	0	0	0	0	0	0	0	0	ko:K00133	Mobiluncus curtisii ATCC 43063
AEDR01000063&locus_tag=HMPREF9321_0054	0	0	0	0	0	0	0	0	4	0	0	0	0	0	0	3	0	0	0	0	0	0	0	0	0	0	0	0	0	0	0	0	0	0	0	0	0	0	0	0	ko:K00133	Veillonella atypica ACS-049-V-Sch6
GG666044&locus_tag=HMPREF0072_0885	0	0	0	0	0	0	0	2	0	0	0	4	0	0	0	0	0	0	0	0	0	0	0	0	0	0	0	0	0	0	0	0	0	0	0	0	0	0	0	0	ko:K00133	Anaerococcus lactolyticus ATCC 51172
GG667129&locus_tag=HMPREF0294_0440	0	0	0	0	0	0	0	0	0	0	0	0	0	0	0	0	0	0	0	0	0	0	0	0	0	0	4	0	0	0	0	0	0	0	0	0	0	0	0	0	ko:K00133	Corynebacterium glucuronolyticum ATCC 51867
AENO01000049&locus_tag=HMPREF9294_0296	0	0	0	0	0	0	0	3	0	0	0	17	0	0	0	0	0	0	0	0	0	0	0	0	0	0	0	0	0	0	0	0	0	0	0	0	0	0	0	0	ko:K00133	Porphyromonas asaccharolytica PR426713P-I
AWXA01000059&locus_tag=HMPREF1250_0500	0	0	0	0	0	0	0	0	0	0	0	6	0	0	0	0	0	0	0	0	0	0	0	0	4	0	0	0	0	0	0	0	0	0	0	0	0	0	0	0	ko:K00133	Megasphaera sp. BV3C16-1
CP002512&locus_tag=HMPREF9243_1572	0	0	0	0	0	0	0	0	0	0	0	0	0	0	0	0	0	0	0	0	0	0	0	0	0	0	0	0	0	0	0	0	0	0	0	0	0	0	0	2	ko:K00133	Aerococcus urinae ACS-120-V-Col10a
CP002743&locus_tag=HMPREF9228_0157	0	0	0	0	0	0	0	0	0	0	0	0	0	0	0	0	0	0	0	0	0	0	0	0	0	0	0	0	0	4	0	0	0	0	0	0	0	0	0	0	ko:K00133	Bifidobacterium breve ACS-071-V-Sch8b
GG698805&locus_tag=HMPREF0501_01382	0	0	0	0	0	0	0	0	0	0	0	0	0	0	0	70	0	0	0	0	0	0	0	0	0	0	29	0	0	0	0	0	0	0	0	0	0	0	0	0	ko:K00133	Lactobacillus coleohominis 101-4-CHN
NZ_KB906610.1&locus_tag=F823_RS0103055	0	0	0	0	0	0	0	4	0	0	9	0	0	15	0	0	0	25	0	0	0	0	0	0	0	0	0	0	0	0	0	0	0	0	12	0	0	0	0	2	ko:K00133	Peptostreptococcus anaerobius DSM 2949 genomic scaffold F823DRAFT_scaffold00006.6
NZ_CP011280.1&locus_tag=VC03_RS01455	6790	0	2	2	3268	165	4	19420	4	1432	3162	791	0	3392	4	0	1834	2539	6	1	118	825	635	4	2206	0	0	0	4	0	2	0	16	2	3079	0	0	0	504	392	ko:K00133	Sneathia sp. Sn35
NZ_LOQF01000010.1&locus_tag=AWT65_RS05115	3309	0	0	0	3104	814	47	549	2	310	873	866	0	0	0	0	406	1628	0	0	140	0	4	0	383	2	0	0	0	742	0	2	10	0	3561	2	2665	2155	143	4900	ko:K00133	Sneathia sanguinegens
NC_014370.1&locus_tag=HMPREF0659_RS05865	192	0	0	0	0	0	0	0	0	0	0	0	0	2	0	0	0	0	1652	0	0	0	0	0	0	0	2	0	0	0	0	0	0	0	901	0	0	0	0	0	ko:K00133	Prevotella melaninogenica ATCC 25845 chromosome I, complete sequenc
KE150269&locus_tag=HMPREF9306_00923	0	0	0	0	0	0	0	0	0	2	0	0	0	0	0	1	0	0	0	0	0	0	0	0	0	0	7	0	0	0	0	0	0	0	0	0	0	0	2	2	ko:K00134	Propionimicrobium lymphophilum ACS-093-V-SCH5
AFIK01000081&locus_tag=HMPREF9947_2363	0	0	0	0	0	0	0	0	0	0	0	0	0	0	0	0	0	0	0	0	0	0	0	0	0	0	0	0	0	0	0	0	0	2	0	0	2	0	0	0	ko:K00134	Propionibacterium sp. 409-HC1
CP001850&locus_tag=HMPREF0868_1493	66	0	0	2	0	0	0	1506	0	902	446	0	0	55	0	0	0	0	0	0	0	0	1781	2	0	0	0	0	0	0	0	0	2	0	0	0	0	0	0	0	ko:K00134	Clostridiales sp. BVAB3
AEBZ01000006&locus_tag=HMPREF9512_00519	0	0	0	0	0	0	0	0	0	0	0	0	0	0	0	19	0	0	0	0	0	0	0	0	0	0	0	0	0	0	0	0	0	0	0	0	0	0	0	0	ko:K00134	Enterococcus faecalis EnGen0311
GL455664&locus_tag=HMPREF9514_01610	0	0	0	0	0	0	0	0	0	0	0	0	0	0	0	1	0	0	0	0	0	0	0	0	0	0	0	0	0	0	0	0	0	0	0	0	0	0	0	0	ko:K00134	Enterococcus faecalis TX0855
ADGP01000017&locus_tag=HMPREF0889_1327	423	0	0	0	657	26	78	18	0	142	51	441	0	219	26	0	236	134	167	0	140	190	199	0	0	0	0	0	0	138	0	0	0	0	146	0	88	170	250	156	ko:K00134	Megasphaera sp. type_1
ADGP01000019&locus_tag=HMPREF0889_1683	153	0	0	0	229	16	15	4	0	7	11	85	0	50	0	0	54	54	30	0	28	23	20	0	0	0	0	0	0	29	0	0	0	0	22	0	13	34	36	12	ko:K00134	Megasphaera sp. type_1
ADGP01000019&locus_tag=HMPREF0889_1684	2	0	0	0	522	11	16	0	0	16	6	0	0	0	0	0	0	0	29	0	35	46	40	0	0	0	0	0	0	68	0	0	0	0	50	0	0	0	40	17	ko:K00134	Megasphaera sp. type_1
ADFQ01000086&locus_tag=HMPREF9018_1245	0	4	0	2	0	2	0	5464	6	1	0	11932	0	0	0	0	0	0	0	2	2478	0	0	0	0	2	0	0	0	0	0	0	0	0	0	0	0	0	0	0	ko:K00134	Prevotella amnii CRIS 21A-A
AEHO01000007&locus_tag=HMPREF9213_0140	54	235	2538	2071	34	0	0	100	2	42	6	0	0	0	2	8291	178	0	332	694	2	292	756	0	1790	4	266	590	0	0	10	4	10	0	0	0	1339	1313	0	2	ko:K00134	Lactobacillus iners LactinV 09V1-c
AGYD01000005&locus_tag=HMPREF9309_00719	0	0	0	0	0	0	0	7	0	0	0	0	0	0	0	0	2	2	0	0	0	0	0	0	0	0	3	0	0	0	0	0	0	0	0	0	0	0	0	0	ko:K00134	Campylobacter ureolyticus ACS-301-V-Sch3b
JH992913&locus_tag=HMPREF9307_00087	0	0	0	0	0	0	0	0	0	0	0	0	0	0	0	0	0	0	2	0	0	0	0	0	0	0	0	0	0	0	0	0	0	0	0	0	0	0	0	0	ko:K00134	Enterococcus faecium FB129-CNAB4
JH992914&locus_tag=HMPREF9307_01481	0	0	0	0	1	0	0	4	5	1	1	0	0	0	0	10	0	0	1	0	1	2	3	0	0	0	2	0	0	0	0	0	0	0	0	0	0	1	0	0	ko:K00134	Enterococcus faecium FB129-CNAB4
AEXI01000003&locus_tag=HMPREF9323_0757	0	0	0	0	0	0	0	0	4	0	0	0	0	0	0	0	0	0	0	0	0	0	0	0	0	0	0	0	0	0	0	0	0	0	0	0	0	0	0	0	ko:K00134	Veillonella parvula ACS-068-V-Sch12
KB373324&locus_tag=HMPREF9308_02119	0	0	0	0	0	0	0	0	1	0	0	0	0	0	0	28	0	0	0	0	0	0	0	0	0	0	4	0	0	0	0	0	0	0	0	0	0	0	0	0	ko:K00134	Staphylococcus lugdunensis ACS-027-V-Sch2
ACKR01000025&locus_tag=HMPREF0506_0291	0	0	2	4	6	0	0	0	0	0	0	6	6	11	4	52	0	0	2	0	0	0	0	765	6	21356	27106	11230	12609	7	0	0	0	0	2	0	0	0	0	0	ko:K00134	Lactobacillus crispatus JV-V01
AEKH01000012&locus_tag=HMPREF9216_0791	0	0	7	2	0	256	1465	6	2	0	0	46	192	968	3226	1859	376	42	2	2	0	0	1725	39	4	0	4	0	4	186	12106	3712	8358	1159	10	379	4	2	0	2	ko:K00134	Lactobacillus iners LEAF 2053A-b
AFIJ01000033&locus_tag=HMPREF1039_0962	343	0	0	0	2	0	0	5	0	0	0	54	0	96	4	0	53	37	0	0	0	0	0	0	0	0	0	0	0	0	0	0	0	0	2	0	35	38	0	0	ko:K00134	Megasphaera sp. UPII 199-6
AFIJ01000033&locus_tag=HMPREF1039_0964	195	0	0	0	115	3	6	0	0	2	0	23	0	20	4	0	11	7	10	0	11	6	0	0	0	0	0	0	0	12	0	0	2	0	16	0	10	7	12	6	ko:K00134	Megasphaera sp. UPII 199-6
KI411428&locus_tag=HMPREF0525_00633	0	0	0	0	0	0	0	0	0	0	0	0	0	0	0	178	0	0	0	0	0	0	0	61	0	0	4	399	6	0	0	0	0	0	4	3666	0	0	0	0	ko:K00134	Lactobacillus jensenii 27-2-CHN
GL531761&locus_tag=LBGG_01843	0	0	0	0	0	0	0	0	0	0	0	0	0	20	180	0	0	0	0	0	0	0	0	0	0	0	0	0	0	0	0	0	0	0	0	0	0	0	0	0	ko:K00134	Lactobacillus gasseri MV-22
GL545251&locus_tag=LBJG_01203	0	0	0	177	0	0	0	0	0	0	0	0	0	0	0	252	0	0	0	0	0	0	0	0	2	342	1401	634	175	0	0	0	0	0	0	2	0	0	0	0	ko:K00134	Lactobacillus jensenii 1153
AFDI01000005&locus_tag=HMPREF9435_0941	1100	0	0	4	116	3205	2777	630	0	468	258	192	0	950	0	10	1490	1768	6	0	976	11	49	2	4420	0	0	0	0	2556	0	0	0	0	244	0	700	78	768	6750	ko:K00134	Gardnerella vaginalis 315-A
ADBR01000055&locus_tag=HMPREF0578_0199	60	0	0	0	0	0	0	0	0	0	2	447	0	0	0	0	112	26	0	0	0	0	0	0	0	0	0	0	0	0	0	0	0	0	0	0	0	0	0	0	ko:K00134	Mobiluncus mulieris 28-1
ACLR01000034&locus_tag=PORUE0001_0168	0	0	0	0	0	0	0	100	0	125	6	295	0	1	0	0	6	60	88	0	0	0	28	0	0	0	0	0	0	277	0	0	0	0	247	0	0	0	0	0	ko:K00134	Porphyromonas uenonis 60-3
ADDO01000023&locus_tag=HMPREF0628_1026	0	2	2	0	0	0	0	390	0	883	428	1031	0	0	0	0	6	16	374	0	0	0	2	0	102	0	10	0	0	333	0	0	0	0	956	0	0	0	42	4	ko:K00134	Peptoniphilus lacrimalis 315-B
AENT01000010&locus_tag=HMPREF9220_0787	6	0	0	0	8	2	0	28	0	8	23	17	0	15	0	0	2	2	8	0	6	8	4	0	2	0	0	0	0	2	0	0	0	0	18	0	2	8	5	20	ko:K00134	Dialister microaerophilus UPII 345-E
AWUQ01000006&locus_tag=HMPREF1247_1034	0	0	0	0	0	0	0	0	0	0	2	6	0	34	0	0	0	1	0	0	0	0	0	0	0	0	0	0	0	0	0	0	0	0	2	0	0	0	0	0	ko:K00134	Atopobium sp. BV3Ac4
AEKL01000071&locus_tag=HMPREF9265_0411	0	0	0	0	0	0	0	0	30	0	0	0	0	0	0	5	0	0	0	0	0	0	0	0	0	0	0	0	0	0	0	0	0	0	0	0	0	0	0	0	ko:K00134	Lactobacillus oris PB013-T2-3
ACOZ01000029&locus_tag=HMPREF0890_0361	0	0	0	0	0	0	0	0	0	0	0	0	0	0	6	10	0	0	0	1376	2	0	0	0	13	0	14	2	0	0	0	0	0	0	0	0	0	0	0	0	ko:K00134	Lactobacillus gasseri 202-4
GG704606&locus_tag=HMPREF0508_00048	0	0	0	0	0	0	0	0	0	0	0	0	0	0	0	2	0	0	0	0	0	0	0	2	0	22	32	9	14	0	0	0	0	0	0	0	0	0	0	0	ko:K00134	Lactobacillus crispatus MV-3A-US
AWXD01000034&locus_tag=HMPREF1252_0809	0	0	0	0	0	0	0	2	0	2	0	2	0	0	0	0	0	2	27	0	0	0	0	0	0	0	6	0	0	2	0	0	0	0	11	0	0	0	0	0	ko:K00134	Peptoniphilus sp. BV3AC2
AENS01000011&locus_tag=HMPREF9320_1030	0	0	0	0	0	0	0	1	26	0	0	0	0	0	0	241	0	0	0	0	0	0	0	0	2	0	14	0	0	0	0	0	0	0	0	0	0	3	0	0	ko:K00134	Streptococcus pseudoporcinus SPIN 20026
AEXN01000011&locus_tag=HMPREF9246_0720	2	2	0	0	0	0	0	0	2	0	8	2	0	19	0	28	2	11	19	2	0	45	9	0	1243	0	2	2	2	4	2	0	0	0	52	0	2	14	0	3	ko:K00134	Anaerococcus hydrogenalis ACS-025-V-Sch4
AWUP01000011&locus_tag=HMPREF1248_0940	0	0	0	0	0	0	0	0	0	0	0	3	0	0	0	0	0	0	0	0	0	0	0	0	0	0	0	0	0	0	0	0	0	0	0	0	2	0	0	0	ko:K00134	Coriobacteriaceae bacterium BV3Ac1
ADVK01000010&locus_tag=HMPREF0397_0295	3	0	0	0	3	0	0	21	0	9	4	6	0	3	2	2	1	0	0	0	3	1	1	0	1	0	0	0	0	2	0	0	0	0	22	0	0	4	0	13	ko:K00134	Fusobacterium nucleatum subsp. nucleatum ATCC 23726
CP002104&locus_tag=HMPREF0421_21168	819	0	0	2	619	2301	1911	1327	92	375	188	58	0	852	0	8	483	430	4567	0	463	1416	12	0	7838	0	0	0	0	2190	0	0	4	0	134	0	796	3011	279	1666	ko:K00134	Gardnerella vaginalis ATCC 14019
AEBA01000136&locus_tag=HMPREF9269_1996	0	0	0	0	0	0	0	0	586	0	0	0	14	2	0	159	0	0	0	0	0	0	0	0	0	0	0	0	0	0	0	0	0	0	0	0	0	5	0	0	ko:K00134	Lactobacillus salivarius ACS-116-V-Col5a
AEDO01000013&locus_tag=HMPREF9296_2603	8	0	0	0	3	0	0	225	0	3	190	236	0	0	0	0	1	0	0	0	0	0	51	0	16	0	0	0	0	109	0	0	0	0	276	0	0	0	4	154	ko:K00134	Prevotella disiens FB035-09AN
ACFH01000020&locus_tag=HMPREF0058_0384	0	0	0	0	0	0	0	0	0	0	0	0	0	1	0	0	0	4	0	0	0	0	0	0	0	0	0	0	0	0	0	0	0	0	0	0	0	0	0	0	ko:K00134	Actinomyces urogenitalis DSM 15434
ACGR01000034&locus_tag=HMPREF0528_0973	0	0	0	0	0	0	0	0	2	0	0	0	0	2	2	2	0	0	0	0	0	0	0	0	0	0	0	0	0	0	0	0	0	0	0	0	0	0	0	0	ko:K00134	Lactobacillus johnsonii ATCC 33200
AEXO01000098&locus_tag=HMPREF9303_0993	0	0	0	0	0	0	0	0	0	0	0	0	0	1	0	0	0	0	2	0	0	2	0	0	0	0	0	0	0	0	0	0	0	0	0	0	0	0	0	0	ko:K00134	Prevotella denticola CRIS 18C-A
KB373335&locus_tag=HMPREF9281_00171	0	0	0	0	0	12	0	0	5	0	0	0	0	0	2	1032	0	0	2	0	0	0	0	0	0	0	2	0	2	0	6	0	0	0	0	0	0	0	0	0	ko:K00134	Staphylococcus epidermidis BVS058A4
ACGE01000027&locus_tag=HMPREF0308_0661	0	0	0	0	0	2	0	0	0	0	0	0	0	0	0	0	0	0	0	0	0	0	0	0	0	0	0	0	0	0	0	0	0	0	0	0	0	0	0	0	ko:K00134	Corynebacterium striatum ATCC 6940
GL405260&locus_tag=HMPREF0580_1374	59	0	0	0	0	0	0	0	0	899	3305	494	0	0	0	0	0	0	0	0	0	0	0	0	0	0	0	0	0	0	0	0	0	0	0	0	0	0	0	0	ko:K00134	Mobiluncus mulieris ATCC 35239
AEEQ01000007&locus_tag=HMPREF0168_0392	0	0	0	0	0	0	0	0	6	0	2	0	0	5	0	0	4	1	8	0	0	0	0	0	46	0	0	0	0	12	0	0	0	0	0	0	2	0	0	0	ko:K00134	Bifidobacterium dentium ATCC 27679
AECM01000025&locus_tag=HMPREF9261_0494	0	0	0	0	0	0	0	0	0	2	2	0	0	12	0	2	0	0	60	0	0	0	0	0	0	0	12	0	0	22	0	0	0	0	0	0	0	0	0	0	ko:K00134	Finegoldia magna ACS-171-V-Col3
GG693415&locus_tag=HMPREF0549_0747	0	0	0	0	0	0	0	0	49	0	0	0	2	0	4	231	0	0	0	185	0	0	0	61	11	19	929	287	23	0	3	17	4	0	0	0	0	0	0	0	ko:K00134	Lactobacillus vaginalis ATCC 49540
CM000955&locus_tag=HMPREF0391_11535	0	0	0	0	0	0	0	2	8	0	0	0	0	53	0	6	0	0	0	0	0	0	0	0	0	0	0	0	0	0	2	4	0	0	0	0	0	6	0	0	ko:K00134	Finegoldia magna ATCC 53516
AENP01000021&locus_tag=HMPREF9286_0895	19	0	0	0	79	4	2	2	0	152	18	81	0	294	0	0	8	1	53	0	30	2	53	0	38	0	0	0	0	24	0	0	0	0	10	0	6	4	0	26	ko:K00134	Peptoniphilus harei ACS-146-V-Sch2b
AENN01000015&locus_tag=HMPREF9257_1398	0	0	0	0	0	0	0	0	0	0	0	0	0	0	0	2	0	0	0	0	0	0	0	0	0	0	0	0	0	0	0	0	0	0	0	0	0	0	0	0	ko:K00134	Eremococcus coleocola ACS-139-V-Col8
GG669095&locus_tag=HMPREF0358_2385	0	0	0	0	0	2	0	0	2	0	0	0	0	0	2	0	0	0	0	0	0	0	0	0	0	0	0	0	0	0	0	0	0	0	0	0	0	0	0	0	ko:K00134	Escherichia coli 83972
GG669095&locus_tag=HMPREF0358_2786	0	0	0	0	0	0	0	0	0	0	0	0	0	0	0	0	0	0	0	2	0	0	0	0	0	0	0	0	0	0	0	0	0	0	0	0	0	0	0	0	ko:K00134	Escherichia coli 83972
AEXJ01000002&locus_tag=HMPREF0522_1212	2	4	28	33	0	0	8	4	12014	0	0	0	0	16	20	92	2	0	10	4	0	0	10	0	10	0	4	4	0	2	94	22	80	8	0	2	10	10	0	0	ko:K00134	Lactobacillus iners UPII 143-D
ADNT01000001&locus_tag=HMPREF0061_0001	0	0	0	0	0	0	0	0	0	0	0	0	0	0	0	10	0	0	0	0	0	0	0	0	0	0	0	0	0	0	0	0	0	0	0	0	0	0	0	0	ko:K00134	Aerococcus viridans ATCC 11563
AFUI01000031&locus_tag=HMPREF9489_0311	0	0	0	0	0	0	2	0	0	4	0	0	0	10	0	0	0	0	0	0	0	0	0	0	0	0	4	0	0	0	0	0	0	0	0	0	0	0	0	0	ko:K00134	Finegoldia magna SY403409CC001050417
AEAT01000135&locus_tag=HMPREF9264_0131	0	0	0	0	0	0	0	0	0	0	0	0	0	0	0	0	0	0	0	0	0	0	1	0	0	0	0	0	0	0	0	0	0	0	0	0	0	0	0	0	ko:K00134	Lactobacillus delbrueckii subsp. bulgaricus PB2003/044-T3-4
ACGO02000001&locus_tag=HMPREF0514_10237	0	0	0	0	0	0	0	0	2	0	0	0	0	2	2	16	0	0	0	0	0	0	0	0	0	0	0	0	0	0	0	0	0	0	0	0	0	0	0	0	ko:K00134	Lactobacillus gasseri JV-V03
AEEL01000024&locus_tag=HMPREF9319_1812	0	0	0	0	0	0	0	1	66	0	0	0	2	0	0	95	2	0	2	0	0	0	0	0	4	0	15	2	0	1	4	0	0	0	0	0	0	19	0	3	ko:K00134	Streptococcus equinus ATCC 700338
GL397071&locus_tag=HMPREF9225_0420	0	0	0	0	0	0	0	2	0	0	0	0	0	0	0	0	0	0	58	0	0	0	0	0	0	0	2	0	0	0	0	0	0	0	0	0	0	0	0	0	ko:K00134	Peptoniphilus duerdenii ATCC BAA-1640
CP001849&locus_tag=HMPREF0424_0471	2095	6	0	22	7423	14081	6415	533	99	4267	2009	5043	0	345	146	81	6689	2187	14515	8	21878	20603	828	4	1404	0	6	0	0	783	4	0	5	2	7752	10	25197	17152	22808	9279	ko:K00134	Gardnerella vaginalis 409-05
AEPZ01000005&locus_tag=HMPREF0576_0734	0	0	0	0	0	0	0	18	0	0	0	0	0	0	0	0	0	0	0	0	0	0	0	0	0	0	0	0	0	0	0	0	0	0	6	0	0	0	0	0	ko:K00134	Mobiluncus curtisii subsp. holmesii ATCC 35242
ACHF01000036&locus_tag=HMPREF0293_1471	0	0	0	0	0	0	0	0	0	0	0	0	0	0	0	2	0	0	0	0	0	0	0	0	0	0	6	0	0	0	0	0	0	0	0	0	0	0	0	0	ko:K00134	Corynebacterium glucuronolyticum ATCC 51866
AEEE01000005&locus_tag=HMPREF0574_0303	0	0	0	0	2	0	0	10	0	0	0	2	0	0	0	0	0	0	0	0	0	0	0	0	0	0	0	0	0	0	0	0	0	0	18	0	0	0	0	0	ko:K00134	Mobiluncus curtisii subsp. curtisii ATCC 35241
AWXB01000011&locus_tag=HMPREF1253_0262	0	0	0	0	0	0	0	2	0	8	7	16	0	0	0	0	2	2	0	0	0	0	0	0	0	0	2	0	0	0	0	0	0	0	16	0	0	0	0	0	ko:K00134	Peptoniphilus sp. BV3C26
AJMW01000055&locus_tag=HMPREF1118_1498	0	0	0	0	0	0	0	0	0	0	0	0	0	2	0	30	0	0	0	0	0	0	0	0	0	0	0	0	0	0	0	0	0	0	0	0	0	0	0	0	ko:K00134	Haemophilus parainfluenzae HK262
AWXC01000004&locus_tag=HMPREF1254_1408	2	0	0	0	2666	0	0	2527	0	615	189	882	0	0	2	0	2	0	0	0	0	0	0	0	0	0	6	0	0	2014	0	0	0	2	800	0	0	0	0	0	ko:K00134	Prevotella sp. BV3P1
AGWM01000011&locus_tag=HMPREF9237_01142	0	0	0	0	0	0	0	0	0	0	0	0	0	0	0	0	0	0	2	0	0	0	0	0	0	0	0	0	0	0	0	0	0	0	0	0	0	0	0	0	ko:K00134	Actinobaculum schaalii FB123-CNA-2
ADEG01000036&locus_tag=HMPREF0650_2115	0	2	0	0	58	0	2	100	0	2	2	47	0	0	0	0	2	0	22	0	0	0	6	0	4	0	0	0	0	62	0	0	0	0	115	0	4	2	0	0	ko:K00134	Prevotella buccalis ATCC 35310
GG704703&locus_tag=HMPREF0513_01140	0	0	0	0	0	0	0	0	0	0	0	0	0	0	0	96	0	0	0	0	0	0	0	0	0	0	0	0	0	0	0	0	0	0	0	0	0	0	0	0	ko:K00134	Lactobacillus fermentum 28-3-CHN
ADEF01000004&locus_tag=HMPREF9019_0700	35538	6	8	12	57718	1669	409	2390	2	5606	7563	9886	14	27897	10	6	9665	18577	2235	6	1024	2	27327	0	3479	6	70	4	6	5321	0	0	34	0	23149	10	56	16	1617	725	ko:K00134	Prevotella timonensis CRIS 5C-B1
ACGK02000002&locus_tag=HMPREF0091_11005	6049	4	2	4	4785	13350	4220	20832	150	13492	13681	14951	4	2707	29	4	16254	14781	52746	14	23716	43535	73264	15	5296	2	4	4	0	12919	4	2	12	2	27183	11	766	3387	13943	33378	ko:K00134	Atopobium vaginae DSM 15829
GG666295&locus_tag=HMPREF0077_0467	209	2	0	0	1872	0	0	50	2	13	72	204	2	4289	0	11	36	129	610	0	0	2	4	0	0	0	0	0	0	631	1	0	0	0	1399	0	79	599	0	346	ko:K00134	Anaerococcus tetradius ATCC 35098
CM000952&locus_tag=HMPREF0769_11516	0	0	0	0	0	0	0	0	0	0	0	0	0	0	0	53	0	0	0	2	0	0	0	0	0	0	1	0	0	0	0	0	0	0	0	0	0	0	0	0	ko:K00134	Staphylococcus aureus subsp. aureus MN8
ADFO01000081&locus_tag=HMPREF0648_0566	1970	2	0	4	17898	2700	235	2	8	24	8	0	12	42944	6	23	8	12	272	0	0	1172	1038	4	2591	4	20	6	10	4547	4	4	2	0	1436	2	1581	2508	467	956	ko:K00134	Prevotella bivia JCVIHMP010
AFBB01000025&locus_tag=HMPREF9083_1169	18	0	0	0	12	1	0	2	0	0	0	8	0	13	0	0	2	4	26	0	0	4	7	0	3	0	0	0	0	2	0	0	0	0	4	0	3	8	0	0	ko:K00134	Dialister micraerophilus DSM 19965
CP002725&locus_tag=HMPREF9231_0370	6	0	0	0	0	2	0	2	0	0	0	0	0	2	0	0	0	0	0	0	0	0	0	0	6	0	0	0	0	0	0	0	0	0	0	0	0	2	0	0	ko:K00134	Gardnerella vaginalis HMP9231
CP001992&locus_tag=HMPREF0573_11608	0	0	0	0	0	0	0	0	0	0	0	0	0	0	0	0	0	0	0	0	0	0	0	0	0	0	0	0	0	113	0	0	0	0	0	0	0	0	0	0	ko:K00134	Mobiluncus curtisii ATCC 43063
AEDP01000013&locus_tag=HMPREF9289_1298	0	0	0	0	0	0	4	0	6	12	0	0	0	186	0	8	0	2	0	0	0	0	0	0	0	0	18	0	0	0	0	0	0	0	0	0	4	8	0	2	ko:K00134	Finegoldia magna BVS033A4
KB373318&locus_tag=HMPREF9318_01066	0	0	0	0	0	0	0	0	42	0	0	0	0	0	0	182	1	0	0	0	0	0	2	0	4	0	10	0	0	1	0	2	0	0	0	0	0	6	0	1	ko:K00134	Streptococcus urinalis FB127-CNA-2
AGZX01000027&locus_tag=HMPREF9310_02075	0	0	0	0	0	0	0	0	4	0	0	0	0	0	0	27	0	0	0	0	0	0	0	0	0	0	4	0	0	0	0	0	0	0	0	0	0	3	0	0	ko:K00134	Staphylococcus simulans ACS-120-V-Sch1
ACFG01000034&locus_tag=HMPREF0044_1255	0	0	0	0	0	0	0	2	0	0	1	0	0	0	0	0	0	0	0	0	0	0	2	0	0	0	0	0	0	1	0	0	0	0	0	0	0	0	0	0	ko:K00134	Actinomyces coleocanis DSM 15436
GG666045&locus_tag=HMPREF0072_0439	2	0	0	0	0	0	26	22	3	6	21	42	0	0	0	13	4	6	62	0	0	0	0	0	26	0	50	0	0	26	0	0	0	0	397	0	6	6	0	2	ko:K00134	Anaerococcus lactolyticus ATCC 51172
ABYQ02000003&locus_tag=HMPREF0305_10260	0	0	0	0	0	0	2	0	0	0	0	0	0	0	0	2	0	0	0	0	0	0	0	0	0	0	0	0	0	0	0	0	0	0	0	0	0	0	0	0	ko:K00134	Corynebacterium pseudogenitalium ATCC 33035
AGWQ01000006&locus_tag=HMPREF9241_00849	0	0	0	0	0	0	0	0	0	0	0	0	0	0	0	0	0	6	0	0	0	0	0	0	0	0	0	0	0	1	0	0	0	0	0	0	0	0	0	0	ko:K00134	Actinomyces turicensis ACS-279-V-Col4
AEXM01000012&locus_tag=HMPREF9290_1536	2	0	0	0	8	0	0	2	2	0	6	1	0	10	0	10	0	0	3	0	2	0	0	0	0	0	4	0	0	4	1	0	0	0	10	0	2	5	0	0	ko:K00134	Anaerococcus prevotii ACS-065-V-Col13
AGWP01000002&locus_tag=HMPREF9240_00248	0	0	0	0	0	0	0	0	0	0	0	0	0	0	0	4	0	0	0	0	0	0	0	0	0	0	0	0	0	0	0	0	0	0	0	0	0	1	0	2	ko:K00134	Actinomyces neuii BVS029A5
AENO01000056&locus_tag=HMPREF9294_0698	0	0	0	0	0	0	0	0	0	1	0	26	0	0	0	0	0	0	0	0	0	0	6	0	0	0	0	0	0	0	0	0	0	0	2	0	0	0	0	0	ko:K00134	Porphyromonas asaccharolytica PR426713P-I
AEPY01000008&locus_tag=HMPREF0388_1078	0	0	0	0	0	0	0	0	0	0	0	0	0	0	0	0	0	0	0	0	0	0	45	0	0	0	0	0	0	0	0	0	0	0	0	0	0	0	0	0	ko:K00134	Mobiluncus curtisii ATCC 51333
AZIR01000056&locus_tag=HMPREF1256_1060	0	0	0	0	0	0	0	3	108	0	2	0	0	0	0	640	0	0	0	0	0	0	0	0	10	0	74	0	0	2	0	2	0	0	74	0	0	20	2	3	ko:K00134	Streptococcus agalactiae BV3L5
AWXA01000051&locus_tag=HMPREF1250_1223	0	0	0	0	0	0	0	0	0	0	0	10	0	0	0	0	0	0	0	0	0	0	0	0	8	0	0	0	0	0	0	0	0	0	0	0	0	0	0	0	ko:K00134	Megasphaera sp. BV3C16-1
AWXA01000051&locus_tag=HMPREF1250_1225	0	0	0	0	0	0	0	0	0	0	0	12	0	0	0	0	0	0	0	0	0	0	0	0	18	0	0	0	0	0	0	0	0	0	0	0	0	0	0	0	ko:K00134	Megasphaera sp. BV3C16-1
AWXA01000051&locus_tag=HMPREF1250_1227	0	0	0	0	0	0	0	0	0	0	0	0	0	0	0	0	0	0	0	0	0	0	0	0	32	0	0	0	0	0	0	0	0	0	0	0	0	0	0	0	ko:K00134	Megasphaera sp. BV3C16-1
CP002512&locus_tag=HMPREF9243_1297	5	0	0	0	6	81	3	3	1	19	2	4	0	38	0	0	3	1	52	0	13	34	20	0	14	0	0	0	0	1	0	0	0	0	28	0	12	14	5	18	ko:K00134	Aerococcus urinae ACS-120-V-Col10a
AEDQ01000004&locus_tag=HMPREF9248_0125	110	0	0	0	375	0	6	816	0	97	191	1339	0	469	0	0	129	100	0	0	259	0	19	0	0	0	0	0	0	0	0	0	0	0	2698	0	0	0	80	450	ko:K00134	Atopobium vaginae PB189-T1-4
CP002743&locus_tag=HMPREF9228_0638	0	0	0	0	0	0	0	0	0	0	0	1	2	6	0	0	0	0	1	0	8	1	6	0	17	0	0	0	0	124	0	0	0	0	0	0	0	2	0	0	ko:K00134	Bifidobacterium breve ACS-071-V-Sch8b
GG698804&locus_tag=HMPREF0501_01111	0	0	0	0	0	0	0	0	2	0	0	0	0	0	0	324	0	0	0	0	0	0	0	0	0	0	348	4	0	0	0	0	0	0	0	0	0	0	0	0	ko:K00134	Lactobacillus coleohominis 101-4-CHN
NC_013511.1&locus_tag=MHO_RS02845	633	0	0	0	765	9	0	35	0	0	0	0	4	6278	0	0	48	2	0	0	15	0	0	0	0	2	0	0	0	0	0	0	0	0	481	0	0	0	73	332	ko:K00134	Mycoplasma hominis ATCC 23114
NZ_KB906607.1&locus_tag=F823_RS0101990	0	0	0	0	0	2	0	2	28	0	104	3879	0	753	0	24	0	290	0	0	0	0	0	0	137	0	0	0	0	42	0	0	0	0	813	0	0	0	0	0	ko:K00134	Peptostreptococcus anaerobius DSM 2949 genomic scaffold F823DRAFT_scaffold00003.3
NZ_KB906608.1&locus_tag=F823_RS0102375	2	0	0	0	0	0	4	26	20	4	591	527	0	888	0	126	4	140	2	0	0	0	0	0	210	0	2	0	0	217	0	0	0	0	1177	0	8	8	0	10	ko:K00134	Peptostreptococcus anaerobius DSM 2949 genomic scaffold F823DRAFT_scaffold00004.4
NZ_CP011280.1&locus_tag=VC03_RS05795	44243	16	15	16	28891	803	39	289715	43	26995	72097	8135	14	55983	20	16	20531	46835	24	12	1080	7166	7784	4	33193	5	6	6	18	6	89	36	121	32	34962	4	6	2	4803	6052	ko:K00134	Sneathia sp. Sn35
NZ_LOQF01000004.1&locus_tag=AWT65_RS02590	27876	6	12	16	27468	7020	399	8009	10	4608	17853	8704	2	4	4	233	7419	30110	8	2	1610	6	52	34	7702	12	18	2	0	15810	8	2	31	4	50795	42	54453	31380	1779	68349	ko:K00134	Sneathia sanguinegens
NC_013203.1&locus_tag=APAR_RS04755	36	0	0	0	24	0	0	14	0	30	37	119	0	38	0	2	32	41	7	0	59	0	37	0	17	0	0	0	0	1	0	0	0	0	212	0	0	0	46	0	ko:K00134	Atopobium parvulum DSM 20469
NC_012781.1&locus_tag=EUBREC_RS06800	0	0	0	0	0	0	0	0	0	0	0	0	0	0	0	0	0	0	0	0	0	1	0	0	0	0	0	0	0	0	0	0	0	0	0	0	0	0	0	0	ko:K00134	Eubacterium rectale ATCC 33656
NC_014370.1&locus_tag=HMPREF0659_RS04665	2198	0	0	0	0	0	0	0	22	0	2	62	0	13	0	8	0	2	14272	2	2	5	2	2	11	0	0	0	0	2	0	0	0	0	9717	0	2	2	0	1	ko:K00134	Prevotella melaninogenica ATCC 25845 chromosome I, complete sequenc
NC_014033.1&locus_tag=PRU_RS08660	0	0	0	0	0	0	2	150	0	119	32	16	0	4	0	0	4	0	263	0	0	0	29	0	0	0	0	0	0	54	0	0	0	0	39	0	0	0	0	0	ko:K00134	Prevotella ruminicola 23
ACKR01000103&locus_tag=HMPREF0506_1010	0	0	0	0	0	0	0	0	0	0	0	0	0	0	0	0	0	0	0	0	0	0	0	0	0	0	3	0	2	0	0	0	0	0	0	0	0	0	0	0	ko:K00135	Lactobacillus crispatus JV-V01
KI411429&locus_tag=HMPREF0525_01096	0	0	0	0	0	0	0	0	0	0	0	0	0	0	0	38	0	0	0	0	0	0	0	167	0	0	0	83	0	0	0	0	0	0	0	980	0	0	0	0	ko:K00135	Lactobacillus jensenii 27-2-CHN
GL531761&locus_tag=LBGG_01654	0	0	0	0	0	0	0	0	0	0	0	0	0	0	6	0	0	0	0	7	0	0	0	0	0	0	0	0	0	0	0	0	0	0	0	0	0	0	0	0	ko:K00135	Lactobacillus gasseri MV-22
ADBR01000029&locus_tag=HMPREF0578_0969	4	0	0	0	0	0	0	0	0	8	83	17	0	0	0	0	0	0	0	0	0	0	0	0	0	0	0	0	0	0	0	0	0	0	0	0	0	0	0	0	ko:K00135	Mobiluncus mulieris 28-1
ADBR01000031&locus_tag=HMPREF0578_0303	0	0	0	0	0	0	0	0	0	8	23	0	0	0	0	0	0	0	0	0	0	0	0	0	0	0	0	0	0	0	0	0	0	0	0	0	0	0	0	0	ko:K00135	Mobiluncus mulieris 28-1
ADBR01000031&locus_tag=HMPREF0578_0304	0	0	0	0	0	0	0	0	0	0	0	6	0	0	0	0	2	2	0	0	0	0	0	0	0	0	0	0	0	0	0	0	0	0	0	0	0	0	0	0	ko:K00135	Mobiluncus mulieris 28-1
AEKL01000025&locus_tag=HMPREF9265_1808	0	0	0	0	0	0	0	0	2	0	0	0	0	0	0	0	0	0	0	0	0	0	0	0	0	0	0	0	0	0	0	0	0	0	0	0	0	0	0	0	ko:K00135	Lactobacillus oris PB013-T2-3
AEBA01000076&locus_tag=HMPREF9269_0870	0	0	0	0	0	0	0	0	92	0	0	0	4	0	0	2	0	0	0	0	0	0	0	0	0	0	0	0	0	0	0	0	0	0	0	0	0	0	0	0	ko:K00135	Lactobacillus salivarius ACS-116-V-Col5a
GG704685&locus_tag=HMPREF0527_01238	0	0	0	15	0	0	0	0	0	0	0	0	0	0	0	0	0	0	0	0	0	0	0	0	0	2	10	4	0	0	0	0	0	0	0	0	0	0	0	0	ko:K00135	Lactobacillus jensenii SJ-7A-US
GL405260&locus_tag=HMPREF0580_1790	2	0	0	0	0	0	0	0	0	14	101	72	0	0	0	0	0	0	0	0	0	0	0	0	0	0	0	0	0	0	0	0	0	0	0	0	0	0	0	0	ko:K00135	Mobiluncus mulieris ATCC 35239
GL405260&locus_tag=HMPREF0580_2275	0	0	0	0	0	0	0	0	0	0	0	2	0	0	0	0	0	0	0	0	0	0	0	0	0	0	0	0	0	0	0	0	0	0	0	0	0	0	0	0	ko:K00135	Mobiluncus mulieris ATCC 35239
GG669106&locus_tag=HMPREF0358_4783	0	0	0	0	0	0	0	0	0	0	0	0	0	0	0	0	0	0	0	0	0	0	0	0	0	0	2	0	0	0	0	0	0	0	0	0	0	0	0	0	ko:K00135	Escherichia coli 83972
ACGO02000008&locus_tag=HMPREF0514_11941	0	0	0	0	0	0	0	0	0	0	0	0	2	0	0	2	0	0	0	0	0	0	0	0	0	0	0	0	0	0	0	0	0	0	0	0	0	0	0	0	ko:K00135	Lactobacillus gasseri JV-V03
AEPZ01000001&locus_tag=HMPREF0576_0120	0	0	0	0	0	0	0	2	0	0	0	0	0	0	0	0	0	0	0	0	0	0	0	0	0	0	0	0	0	0	0	0	0	0	0	0	0	0	0	0	ko:K00135	Mobiluncus curtisii subsp. holmesii ATCC 35242
AEPZ01000003&locus_tag=HMPREF0576_0424	0	0	0	0	0	0	0	0	0	0	0	0	0	0	0	0	0	0	0	0	0	0	0	0	0	0	0	0	0	0	0	0	0	0	2	0	0	0	0	0	ko:K00135	Mobiluncus curtisii subsp. holmesii ATCC 35242
AEEE01000015&locus_tag=HMPREF0574_1459	0	0	0	0	0	0	0	6	0	0	0	0	0	0	0	0	0	0	0	0	0	0	0	0	0	0	0	0	0	0	0	0	0	0	0	0	0	0	0	0	ko:K00135	Mobiluncus curtisii subsp. curtisii ATCC 35241
AEEE01000015&locus_tag=HMPREF0574_1766	0	0	0	0	0	0	0	8	0	0	0	0	0	0	0	0	0	0	0	0	0	0	0	0	0	0	0	0	0	16	0	0	0	0	0	0	0	0	0	0	ko:K00135	Mobiluncus curtisii subsp. curtisii ATCC 35241
ACKW01000048&locus_tag=HMPREF0577_1635	6	0	0	0	0	0	0	0	0	30	86	0	0	0	0	0	0	0	0	0	0	0	0	0	0	0	0	0	0	0	0	0	0	0	0	0	0	0	0	0	ko:K00135	Mobiluncus mulieris ATCC 35243
ACKW01000048&locus_tag=HMPREF0577_1636	21	0	0	0	0	0	0	0	0	13	117	91	0	0	0	0	4	2	2	0	0	0	0	0	0	0	0	0	0	0	0	0	0	0	0	0	0	0	0	0	ko:K00135	Mobiluncus mulieris ATCC 35243
AEGV01000017&locus_tag=HMPREF9278_0814	0	0	0	0	0	0	0	0	0	28	134	46	0	0	0	0	1	0	0	0	0	0	0	0	0	0	0	0	0	0	0	0	0	0	0	0	0	0	0	0	ko:K00135	Mobiluncus mulieris FB024-16
AEGV01000035&locus_tag=HMPREF9278_2056	0	0	0	0	0	0	0	0	0	6	64	60	0	0	0	0	0	0	0	0	0	0	0	0	0	0	0	0	0	0	0	0	0	0	0	0	0	0	0	0	ko:K00135	Mobiluncus mulieris FB024-16
AEGV01000035&locus_tag=HMPREF9278_2057	0	0	0	0	0	0	0	0	0	6	40	0	0	0	0	0	0	0	0	0	0	0	0	0	0	0	0	0	0	0	0	0	0	0	0	0	0	0	0	0	ko:K00135	Mobiluncus mulieris FB024-16
AGWM01000012&locus_tag=HMPREF9237_01650	0	0	0	0	0	0	0	0	0	0	0	0	0	0	0	0	0	0	2	0	0	0	0	0	0	0	0	0	0	0	0	0	0	0	0	0	0	0	0	0	ko:K00135	Actinobaculum schaalii FB123-CNA-2
GG704700&locus_tag=HMPREF0513_00594	0	0	0	0	0	0	0	0	0	0	0	0	0	0	0	8	0	0	0	0	0	0	0	0	0	0	0	0	0	0	0	0	0	0	0	0	0	2	0	0	ko:K00135	Lactobacillus fermentum 28-3-CHN
GL877793&locus_tag=HMPREF0509_01957	0	0	0	0	0	0	0	0	0	0	0	0	0	4	2	2	0	0	0	0	0	0	0	261	0	933	766	440	533	0	0	0	0	0	0	0	0	0	0	0	ko:K00135	Lactobacillus crispatus SJ-3C-US
CP001992&locus_tag=HMPREF0573_10016	0	0	0	0	0	0	0	0	0	0	0	0	0	0	0	0	0	0	0	0	0	0	0	0	0	0	0	0	0	2	0	0	0	0	0	0	0	0	0	0	ko:K00135	Mobiluncus curtisii ATCC 43063
CP001992&locus_tag=HMPREF0573_10354	0	0	0	0	0	0	0	2	0	0	0	0	0	0	0	0	0	0	0	0	0	0	0	0	0	0	0	0	0	2	0	0	0	0	0	0	0	0	0	0	ko:K00135	Mobiluncus curtisii ATCC 43063
KB373317&locus_tag=HMPREF9318_00592	0	0	0	0	0	0	0	0	0	0	0	0	0	0	0	2	0	0	0	0	0	0	0	0	0	0	0	0	0	0	0	0	0	0	0	0	0	0	0	0	ko:K00135	Streptococcus urinalis FB127-CNA-2
ABYQ02000007&locus_tag=HMPREF0305_11028	0	0	0	0	0	0	0	0	0	0	0	0	0	0	0	0	0	0	0	0	0	2	0	0	0	0	0	0	0	0	0	0	0	0	0	0	0	0	0	0	ko:K00135	Corynebacterium pseudogenitalium ATCC 33035
ABYQ02000009&locus_tag=HMPREF0305_11153	0	0	0	0	0	0	0	0	0	0	0	0	0	0	0	0	0	0	0	0	0	0	0	0	0	0	2	0	0	0	0	0	0	0	0	0	0	0	0	0	ko:K00135	Corynebacterium pseudogenitalium ATCC 33035
AGWP01000003&locus_tag=HMPREF9240_00463	0	0	0	0	0	0	0	0	0	0	0	0	0	0	0	0	0	0	0	0	0	0	0	0	0	0	0	0	0	0	0	0	0	0	0	0	0	0	0	2	ko:K00135	Actinomyces neuii BVS029A5
AEPY01000011&locus_tag=HMPREF0388_1385	0	0	0	0	0	0	0	0	0	0	0	0	0	0	0	0	0	0	0	0	0	0	6	0	0	0	0	0	0	0	0	0	0	0	0	0	0	0	0	0	ko:K00135	Mobiluncus curtisii ATCC 51333
AEPY01000011&locus_tag=HMPREF0388_1680	0	0	0	0	1	0	0	8	0	0	0	0	0	0	0	0	0	0	0	0	0	0	25	0	0	0	2	0	0	29	0	0	0	0	4	0	0	0	0	0	ko:K00135	Mobiluncus curtisii ATCC 51333
AEPY01000011&locus_tag=HMPREF0388_1681	0	0	0	0	0	0	0	0	0	0	0	0	0	0	0	0	0	0	0	0	0	0	12	0	0	0	0	0	0	0	0	0	0	0	0	0	0	0	0	0	ko:K00135	Mobiluncus curtisii ATCC 51333
AZIR01000052&locus_tag=HMPREF1256_0681	0	0	0	0	0	0	0	0	0	0	0	0	0	0	0	34	0	0	0	0	0	0	0	0	0	0	0	0	0	0	0	0	0	0	46	0	0	0	0	0	ko:K00135	Streptococcus agalactiae BV3L5
GG698806&locus_tag=HMPREF0501_01564	0	0	0	0	0	0	0	0	0	0	0	0	0	0	0	62	0	0	0	0	0	0	0	0	0	0	34	0	0	0	0	0	0	0	0	0	0	0	0	0	ko:K00135	Lactobacillus coleohominis 101-4-CHN
GG704576&locus_tag=HMPREF0010_02437	2	0	0	0	0	0	0	0	0	0	0	0	0	0	0	0	0	0	0	0	0	0	0	0	0	0	0	0	0	0	0	0	0	0	0	0	0	0	0	0	ko:K00135	Acinetobacter baumannii ATCC 19606 = CIP 70.34
GG669095&locus_tag=HMPREF0358_2761	0	0	0	2	0	0	0	0	0	0	0	0	0	0	0	0	0	0	0	0	0	0	0	0	0	0	0	0	0	0	0	0	0	0	0	0	0	0	0	0	ko:K00137	Escherichia coli 83972
ACFH01000109&locus_tag=HMPREF0058_1506	0	0	0	0	0	0	0	0	0	0	0	0	0	0	0	0	0	4	0	0	0	0	0	0	0	0	0	0	0	0	0	0	0	0	0	0	0	0	0	0	ko:K00140	Actinomyces urogenitalis DSM 15434
GG666297&locus_tag=HMPREF0077_1047	4	0	0	0	434	0	0	4	0	0	2	43	0	1438	0	0	0	26	89	0	0	0	0	0	0	0	0	0	0	114	0	0	0	0	691	2	49	483	0	226	ko:K00140	Anaerococcus tetradius ATCC 35098
AGWP01000005&locus_tag=HMPREF9240_01167	0	0	0	0	0	0	0	0	0	0	0	0	0	0	0	0	0	0	0	0	0	0	0	0	0	0	2	0	0	0	0	0	0	0	0	0	0	0	0	6	ko:K00140	Actinomyces neuii BVS029A5
AGYD01000005&locus_tag=HMPREF9309_00635	0	0	0	0	0	0	0	0	0	0	0	0	0	0	0	0	0	0	0	0	0	0	0	0	0	0	2	0	0	0	0	0	0	0	0	0	0	0	0	0	ko:K00145	Campylobacter ureolyticus ACS-301-V-Sch3b
ADDO01000006&locus_tag=HMPREF0628_0076	2	0	0	0	0	0	2	310	0	722	584	2736	0	0	0	0	6	19	371	0	0	0	2	0	179	0	34	0	0	475	0	0	0	0	3145	0	4	0	46	2	ko:K00145	Peptoniphilus lacrimalis 315-B
ACFH01000125&locus_tag=HMPREF0058_1863	0	0	0	0	0	0	0	0	0	0	0	0	0	0	0	0	0	0	2	0	0	0	0	0	0	0	0	0	0	0	0	0	0	0	0	0	0	0	0	0	ko:K00145	Actinomyces urogenitalis DSM 15434
AEPZ01000003&locus_tag=HMPREF0576_0412	0	0	0	0	2	0	0	0	0	0	0	0	0	0	0	0	0	0	0	0	0	0	0	0	0	0	0	0	0	0	0	0	0	0	8	0	0	0	0	0	ko:K00145	Mobiluncus curtisii subsp. holmesii ATCC 35242
CP001992&locus_tag=HMPREF0573_10028	0	0	0	0	0	0	0	0	0	0	0	0	0	0	0	0	0	0	0	0	0	0	0	0	0	0	0	0	0	10	0	0	0	0	0	0	0	0	0	0	ko:K00145	Mobiluncus curtisii ATCC 43063
AEPY01000011&locus_tag=HMPREF0388_1397	0	0	0	0	0	0	0	32	0	0	0	0	0	0	0	0	0	0	0	0	0	0	23	0	0	0	0	0	0	0	0	0	0	0	0	0	0	0	0	0	ko:K00145	Mobiluncus curtisii ATCC 51333
AWXA01000032&locus_tag=HMPREF1250_0369	0	0	0	0	0	0	0	0	0	0	0	0	0	0	0	0	0	0	0	0	0	0	0	0	2	0	0	0	0	0	0	0	0	0	0	0	0	0	0	0	ko:K00145	Megasphaera sp. BV3C16-1
CP002743&locus_tag=HMPREF9228_1183	0	0	0	0	0	0	0	0	0	0	0	0	0	0	0	0	0	0	0	0	0	0	0	0	0	0	0	0	0	2	0	0	0	0	0	0	0	0	0	0	ko:K00145	Bifidobacterium breve ACS-071-V-Sch8b
AFIK01000081&locus_tag=HMPREF9947_2345	0	0	0	0	0	0	0	0	0	0	0	0	0	0	0	0	0	0	0	0	0	0	0	2	0	0	0	0	0	0	0	0	0	0	0	0	0	0	0	0	ko:K00147	Propionibacterium sp. 409-HC1
ADGP01000014&locus_tag=HMPREF0889_1530	92	0	0	0	59	0	10	4	0	0	8	37	0	12	0	0	16	18	12	0	6	12	12	0	0	0	0	0	0	26	0	0	0	0	20	0	16	8	18	16	ko:K00147	Megasphaera sp. type_1
ADNU01000019&locus_tag=HMPREF0183_0703	0	0	0	0	0	0	0	0	0	0	0	0	0	0	0	0	0	2	0	0	0	0	0	0	0	0	0	0	0	0	0	0	0	0	0	0	0	0	0	0	ko:K00147	Brevibacterium mcbrellneri ATCC 49030
AFDI01000008&locus_tag=HMPREF9435_0643	2	0	0	2	36	0	0	0	0	0	0	2	0	0	0	0	22	200	0	0	2	36	0	0	211	0	0	0	0	294	0	0	0	0	4	0	30	108	0	0	ko:K00147	Gardnerella vaginalis 315-A
ADDO01000006&locus_tag=HMPREF0628_0067	0	0	0	0	0	0	0	100	0	171	40	124	0	0	0	0	2	0	67	0	0	0	2	0	35	0	11	2	0	92	0	0	0	0	210	0	2	0	48	0	ko:K00147	Peptoniphilus lacrimalis 315-B
AENT01000016&locus_tag=HMPREF9220_0968	6	0	0	0	9	2	0	9	0	12	8	8	0	11	0	0	0	2	6	0	0	4	0	0	2	0	0	0	0	0	0	0	0	0	6	0	3	2	0	9	ko:K00147	Dialister microaerophilus UPII 345-E
AEXN01000016&locus_tag=HMPREF9246_1871	0	0	0	0	0	0	0	0	0	0	0	2	0	0	0	0	0	0	2	0	0	0	0	0	20	0	0	0	0	0	0	0	0	0	0	0	0	0	0	0	ko:K00147	Anaerococcus hydrogenalis ACS-025-V-Sch4
CP002104&locus_tag=HMPREF0421_20864	24	0	0	0	3	64	34	253	35	18	12	17	0	89	0	0	0	0	0	0	122	154	0	0	141	0	0	0	0	249	0	0	2	0	8	0	29	4	54	542	ko:K00147	Gardnerella vaginalis ATCC 14019
AEBA01000134&locus_tag=HMPREF9269_0634	0	0	0	0	0	0	0	0	28	0	0	0	3	0	0	2	0	0	0	0	0	0	0	0	0	0	0	0	0	0	0	0	0	0	0	0	0	0	0	0	ko:K00147	Lactobacillus salivarius ACS-116-V-Col5a
AFIL01000038&locus_tag=HMPREF9948_1465	0	0	0	0	0	0	0	0	0	0	0	0	0	0	0	0	0	0	0	0	0	0	2	0	0	0	0	0	0	0	0	0	0	0	0	0	0	0	0	0	ko:K00147	Propionibacterium sp. 434-HC2
GG693415&locus_tag=HMPREF0549_0711	0	0	0	0	0	0	0	0	6	0	0	0	2	0	0	3	0	0	0	34	0	0	0	43	0	5	30	17	2	0	0	2	0	0	0	0	0	0	0	0	ko:K00147	Lactobacillus vaginalis ATCC 49540
AENP01000020&locus_tag=HMPREF9286_1301	12	0	0	0	14	0	2	4	0	38	5	36	0	137	0	0	2	0	27	0	10	0	24	0	6	0	0	0	0	0	0	0	0	0	16	2	0	4	0	8	ko:K00147	Peptoniphilus harei ACS-146-V-Sch2b
GG669099&locus_tag=HMPREF0358_1333	0	0	0	0	0	0	0	0	0	0	0	0	0	0	0	0	0	0	0	0	0	0	0	0	0	0	0	2	0	0	0	0	0	2	0	0	0	0	0	0	ko:K00147	Escherichia coli 83972
CP001849&locus_tag=HMPREF0424_1018	1181	2	0	10	975	3659	1873	159	49	161	339	1692	0	6	24	24	34	23	2041	4	4378	2785	6	2	130	0	3	0	1	66	0	0	4	6	3642	0	2756	2087	2942	1859	ko:K00147	Gardnerella vaginalis 409-05
AJMW01000059&locus_tag=HMPREF1118_1089	0	0	0	0	0	0	0	0	0	0	0	0	0	0	0	0	0	0	0	0	0	0	0	0	0	0	0	0	0	2	0	0	0	0	0	0	0	0	0	0	ko:K00147	Haemophilus parainfluenzae HK262
GG704705&locus_tag=HMPREF0513_01458	0	0	0	0	0	0	0	0	0	0	0	0	0	0	0	2	0	0	0	0	0	0	0	0	0	0	0	0	0	0	0	0	0	0	0	0	0	0	0	0	ko:K00147	Lactobacillus fermentum 28-3-CHN
AFBB01000002&locus_tag=HMPREF9083_0066	10	0	0	0	6	0	0	4	2	4	2	4	0	17	0	2	0	5	11	0	4	3	0	0	20	0	0	0	0	24	0	0	0	0	6	0	2	1	0	0	ko:K00147	Dialister micraerophilus DSM 19965
CP002725&locus_tag=HMPREF9231_0705	30	0	0	0	38	168	94	0	0	12	6	0	0	12	0	0	8	70	731	0	6	44	0	0	104	0	0	0	0	96	0	0	0	0	6	0	18	90	0	16	ko:K00147	Gardnerella vaginalis HMP9231
AEDR01000063&locus_tag=HMPREF9321_0175	0	0	0	0	0	0	0	0	2	0	0	0	0	0	0	0	0	0	0	0	0	0	0	0	0	0	0	0	0	0	0	0	0	0	0	0	0	0	0	0	ko:K00147	Veillonella atypica ACS-049-V-Sch6
AGWQ01000008&locus_tag=HMPREF9241_01440	0	0	0	0	0	0	0	0	0	0	0	1	0	0	0	0	0	0	0	0	0	0	0	0	0	2	0	0	0	0	0	0	0	0	0	0	0	0	0	0	ko:K00147	Actinomyces turicensis ACS-279-V-Col4
AZIR01000014&locus_tag=HMPREF1256_0763	0	0	0	0	0	0	0	0	0	0	0	0	0	0	0	2	0	0	0	0	0	0	0	0	0	0	0	0	0	0	0	0	0	0	2	0	0	0	0	0	ko:K00147	Streptococcus agalactiae BV3L5
AWXA01000043&locus_tag=HMPREF1250_1111	0	0	0	0	0	0	0	0	0	0	0	0	0	0	0	0	0	0	0	0	0	0	0	0	2	0	0	0	0	0	0	0	0	0	0	0	0	0	0	0	ko:K00147	Megasphaera sp. BV3C16-1
CP002743&locus_tag=HMPREF9228_1144	0	0	0	0	0	0	0	0	0	0	0	0	0	0	0	0	0	2	0	0	0	0	0	0	0	0	0	0	0	0	0	0	0	0	0	0	0	0	0	0	ko:K00147	Bifidobacterium breve ACS-071-V-Sch8b
CP001850&locus_tag=HMPREF0868_0016	9	0	0	0	0	0	0	89	0	50	8	0	0	2	0	0	0	0	0	0	0	0	44	0	0	0	0	0	0	0	0	4	0	0	0	0	0	0	0	0	ko:K00150	Clostridiales sp. BVAB3
JH930438&locus_tag=HMPREF1305_04475	0	0	0	0	0	0	0	0	0	2	0	0	0	0	0	0	0	0	0	0	0	0	0	0	0	0	0	0	0	0	0	0	0	0	0	0	0	0	0	0	ko:K00151	Klebsiella pneumoniae subsp. pneumoniae WGLW1
AEEE01000004&locus_tag=HMPREF0574_0245	0	0	0	0	0	0	0	12	0	0	0	6	0	0	0	0	0	0	0	0	0	0	0	0	0	0	0	0	0	22	0	0	0	0	8	0	0	0	0	0	ko:K00153	Mobiluncus curtisii subsp. curtisii ATCC 35241
CP001992&locus_tag=HMPREF0573_11666	0	0	0	0	0	0	0	0	0	0	0	0	0	0	0	0	0	0	0	0	0	0	0	0	0	0	0	0	0	2	0	0	0	0	0	0	0	0	0	0	ko:K00153	Mobiluncus curtisii ATCC 43063
ABYQ02000013&locus_tag=HMPREF0305_11780	0	0	0	0	0	0	0	0	0	0	0	0	0	0	0	2	0	0	0	0	0	0	0	0	0	0	0	0	0	2	0	0	0	0	0	0	0	0	0	0	ko:K00153	Corynebacterium pseudogenitalium ATCC 33035
AEPY01000009&locus_tag=HMPREF0388_1133	0	0	0	0	0	0	0	0	0	0	0	0	0	0	0	0	0	0	0	0	0	0	10	0	0	0	0	0	0	0	0	0	0	0	0	0	0	0	0	0	ko:K00153	Mobiluncus curtisii ATCC 51333
AEXI01000003&locus_tag=HMPREF9323_0623	0	0	0	0	0	0	0	0	4	0	0	0	0	0	0	0	0	0	0	0	0	0	0	0	0	0	0	0	0	0	0	0	0	0	0	0	0	2	0	0	ko:K00156	Veillonella parvula ACS-068-V-Sch12
AEDR01000035&locus_tag=HMPREF9321_0530	0	0	0	0	0	0	0	0	4	0	0	0	0	0	0	0	0	0	0	0	0	0	0	0	0	0	0	0	0	0	0	0	0	0	0	0	0	0	0	0	ko:K00156	Veillonella atypica ACS-049-V-Sch6
ABYQ02000006&locus_tag=HMPREF0305_10960	0	0	0	0	0	0	0	0	0	0	0	0	0	0	0	0	0	0	0	0	0	0	0	0	4	0	0	1	0	0	0	0	0	0	0	0	0	0	0	0	ko:K00156	Corynebacterium pseudogenitalium ATCC 33035
AGWP01000005&locus_tag=HMPREF9240_00900	0	0	0	0	0	0	0	0	0	0	0	0	0	0	0	0	0	0	0	0	0	0	0	0	0	0	0	0	0	0	0	0	0	0	0	0	0	0	0	2	ko:K00156	Actinomyces neuii BVS029A5
ACKR01000141&locus_tag=HMPREF0506_1299	0	0	0	0	0	0	0	0	0	0	0	0	0	0	2	6	0	0	0	0	0	0	0	61	0	1404	1238	618	622	0	0	0	0	0	0	0	0	0	0	0	ko:K00158	Lactobacillus crispatus JV-V01
GG698761&locus_tag=HMPREF5045_01135	0	0	0	0	0	0	0	0	0	0	0	0	0	12	0	6	2	0	0	0	0	0	0	410	0	4	558	6	3366	0	0	0	0	0	0	0	0	0	0	0	ko:K00158	Lactobacillus crispatus 125-2-CHN
ADBR01000032&locus_tag=HMPREF0578_2131	0	0	0	0	0	0	0	0	0	0	10	1	0	0	0	0	0	0	0	0	0	0	0	0	0	0	0	0	0	0	0	0	0	0	0	0	0	0	0	0	ko:K00158	Mobiluncus mulieris 28-1
ACOZ01000024&locus_tag=HMPREF0890_1112	0	0	0	0	0	0	0	0	0	0	0	0	0	64	320	6	0	0	0	109	0	0	0	0	4	0	2	2	0	0	0	0	0	0	0	0	0	0	0	0	ko:K00158	Lactobacillus gasseri 202-4
AEBA01000018&locus_tag=HMPREF9269_2170	0	0	0	0	0	0	0	0	23	0	0	0	4	0	0	0	0	0	0	0	0	0	0	0	0	0	0	0	0	0	0	0	0	0	0	0	0	0	0	0	ko:K00158	Lactobacillus salivarius ACS-116-V-Col5a
AEBA01000105&locus_tag=HMPREF9269_0134	0	0	0	0	0	0	0	0	44	0	0	0	2	2	0	0	0	0	0	0	0	0	0	0	0	0	0	0	0	0	0	0	0	0	0	0	0	0	0	0	ko:K00158	Lactobacillus salivarius ACS-116-V-Col5a
CM000953&locus_tag=HMPREF0526_10305	0	0	0	0	0	0	0	0	0	0	0	0	0	0	0	32	0	0	0	0	0	0	0	40	0	0	0	66	0	0	0	0	0	0	0	288	0	0	0	0	ko:K00158	Lactobacillus jensenii JV-V16
GG704686&locus_tag=HMPREF0527_01290	0	0	0	94	0	0	0	0	2	0	0	0	0	0	0	118	0	0	0	0	0	0	0	0	0	20	56	40	8	0	0	0	0	0	0	0	0	0	0	0	ko:K00158	Lactobacillus jensenii SJ-7A-US
KB373336&locus_tag=HMPREF9281_01100	0	0	0	0	0	2	0	0	0	0	0	0	0	0	0	72	0	0	0	0	0	0	0	0	0	0	0	0	0	0	0	0	2	0	0	0	0	0	0	0	ko:K00158	Staphylococcus epidermidis BVS058A4
ACGO02000002&locus_tag=HMPREF0514_11618	0	0	0	0	0	0	0	0	0	0	0	0	5	0	2	14	0	0	0	0	0	0	0	0	0	0	2	0	0	0	0	0	0	0	0	0	0	0	0	0	ko:K00158	Lactobacillus gasseri JV-V03
ADGR01000097&locus_tag=HMPREF0891_2141	0	0	0	0	0	0	0	0	0	0	0	0	0	0	0	0	0	0	0	0	0	0	0	0	0	2	12	2	4	0	0	0	0	0	0	0	0	0	0	0	ko:K00158	Lactobacillus crispatus 214-1
CM000952&locus_tag=HMPREF0769_10612	0	0	0	0	0	0	0	0	0	0	0	0	0	0	0	15	0	0	0	0	0	0	0	0	0	0	0	0	0	0	0	0	0	0	0	0	0	0	0	0	ko:K00158	Staphylococcus aureus subsp. aureus MN8
ACOY01000038&locus_tag=LACJE0001_1282	0	0	0	2	0	0	0	0	0	0	0	0	0	0	0	6	0	0	0	0	0	0	0	0	0	0	6	0	0	0	0	0	0	0	0	0	0	0	0	0	ko:K00158	Lactobacillus jensenii 269-3
AGZX01000002&locus_tag=HMPREF9310_00329	0	0	0	0	0	0	2	0	0	0	0	0	0	0	0	4	0	0	0	0	0	0	0	0	0	0	0	0	0	0	0	0	0	0	0	0	0	0	0	0	ko:K00158	Staphylococcus simulans ACS-120-V-Sch1
AFIK01000010&locus_tag=HMPREF9947_0118	0	0	0	0	0	0	0	0	0	0	0	0	0	0	0	0	0	0	0	0	0	0	1	0	0	0	0	0	0	0	0	0	0	0	0	0	0	0	0	0	ko:K00161	Propionibacterium sp. 409-HC1
KB373322&locus_tag=HMPREF9308_00769	0	0	0	0	0	0	2	0	0	0	0	0	0	0	0	52	0	0	0	0	0	0	0	0	0	0	0	4	0	0	2	0	0	0	0	0	0	0	0	0	ko:K00161	Staphylococcus lugdunensis ACS-027-V-Sch2
AEKL01000021&locus_tag=HMPREF9265_0193	0	0	0	0	0	0	0	0	78	0	0	0	0	0	0	0	0	0	0	0	0	0	0	0	0	0	0	0	0	0	0	0	0	0	0	0	0	0	0	0	ko:K00161	Lactobacillus oris PB013-T2-3
AENS01000018&locus_tag=HMPREF9320_0654	0	0	0	0	0	0	0	0	0	0	0	0	0	0	0	1	0	0	0	0	0	0	0	0	0	0	0	0	0	0	0	0	0	0	0	0	0	0	0	0	ko:K00161	Streptococcus pseudoporcinus SPIN 20026
AEBA01000077&locus_tag=HMPREF9269_0040	0	0	0	0	0	0	0	0	28	0	0	0	9	0	0	2	0	0	0	0	0	0	0	0	0	0	0	0	0	0	0	0	0	0	0	0	0	0	0	0	ko:K00161	Lactobacillus salivarius ACS-116-V-Col5a
KB373335&locus_tag=HMPREF9281_00407	0	0	0	0	0	0	0	0	0	0	0	0	0	0	0	178	0	0	0	2	0	0	0	0	0	0	0	0	0	0	0	0	0	0	0	0	0	0	0	0	ko:K00161	Staphylococcus epidermidis BVS058A4
KB373336&locus_tag=HMPREF9281_01493	0	0	0	0	0	0	0	0	0	0	0	0	0	0	0	21	0	0	0	0	0	0	0	0	0	0	0	0	0	0	0	0	0	0	0	0	0	0	0	0	ko:K00161	Staphylococcus epidermidis BVS058A4
GG693413&locus_tag=HMPREF0549_0218	0	0	0	0	0	0	0	0	298	0	0	0	2	0	0	70	0	0	0	142	0	0	0	58	18	12	537	181	16	0	0	11	4	0	0	0	0	0	0	0	ko:K00161	Lactobacillus vaginalis ATCC 49540
GG704702&locus_tag=HMPREF0513_01028	0	0	0	0	0	0	0	0	8	0	0	0	2	0	0	56	0	0	0	0	0	0	0	0	0	0	0	0	0	0	0	0	0	0	0	0	0	0	0	0	ko:K00161	Lactobacillus fermentum 28-3-CHN
CM000952&locus_tag=HMPREF0769_12688	0	0	0	0	0	0	0	0	0	0	0	0	0	0	0	30	0	0	0	0	0	0	0	0	0	0	2	0	0	0	0	0	0	0	0	0	0	0	0	0	ko:K00161	Staphylococcus aureus subsp. aureus MN8
KB373317&locus_tag=HMPREF9318_00635	0	0	0	0	0	0	0	3	3	0	0	0	0	0	0	3	0	0	0	0	0	0	0	0	0	0	0	0	0	0	0	0	0	0	0	0	0	0	0	0	ko:K00161	Streptococcus urinalis FB127-CNA-2
AGZX01000019&locus_tag=HMPREF9310_01029	0	0	0	0	0	0	2	0	0	0	0	0	0	0	0	3	0	0	0	0	0	0	0	0	0	0	0	0	0	0	0	0	0	0	0	0	0	0	0	0	ko:K00161	Staphylococcus simulans ACS-120-V-Sch1
AZIR01000039&locus_tag=HMPREF1256_1935	0	0	0	0	0	0	0	0	0	0	0	0	0	0	0	38	0	0	0	0	0	0	0	0	0	0	0	0	0	0	0	0	0	0	30	0	0	0	0	0	ko:K00161	Streptococcus agalactiae BV3L5
KE340334&locus_tag=HMPREF9260_00922	0	0	0	0	0	0	0	0	2	0	0	0	0	0	0	0	0	0	0	0	0	0	0	0	0	0	0	0	0	0	0	0	0	0	0	0	0	0	0	0	ko:K00161	Facklamia hominis ACS-120-V-Sch10
GG698802&locus_tag=HMPREF0501_00369	0	0	0	0	0	0	0	0	0	0	0	0	0	0	0	2	0	0	0	0	0	0	0	0	0	0	20	0	0	0	0	0	0	0	0	0	0	0	0	0	ko:K00161	Lactobacillus coleohominis 101-4-CHN
NZ_CP011280.1&locus_tag=VC03_RS00865	6953	0	0	2	2856	153	4	27200	0	3343	5833	1053	2	5385	2	0	2912	3864	2	0	89	581	1418	0	3019	0	2	0	0	0	6	4	17	2	3724	0	0	1	558	303	ko:K00161	Sneathia sp. Sn35
NZ_LOQF01000008.1&locus_tag=AWT65_RS04310	1481	0	0	0	1349	666	45	327	6	227	660	462	2	0	2	0	409	1104	2	0	115	0	0	0	429	0	0	0	0	1010	0	0	0	0	2627	3	2262	1665	130	2246	ko:K00161	Sneathia sanguinegens
KB373322&locus_tag=HMPREF9308_00768	0	0	0	0	0	0	0	0	0	0	0	0	0	0	0	16	0	0	0	0	0	0	0	0	0	0	0	0	0	0	0	0	0	0	0	0	0	0	0	0	ko:K00162	Staphylococcus lugdunensis ACS-027-V-Sch2
AEKL01000021&locus_tag=HMPREF9265_0192	0	0	0	0	0	0	0	0	58	0	0	0	0	0	0	0	0	0	0	0	0	0	0	0	0	0	0	0	0	0	0	0	0	0	0	0	0	0	0	0	ko:K00162	Lactobacillus oris PB013-T2-3
AEBA01000077&locus_tag=HMPREF9269_0039	0	0	0	0	0	0	0	0	47	0	0	0	6	0	0	0	0	0	0	0	0	0	0	0	0	0	0	0	0	0	0	0	0	0	0	0	0	0	0	0	ko:K00162	Lactobacillus salivarius ACS-116-V-Col5a
KB373335&locus_tag=HMPREF9281_00408	23	0	0	0	21	167	15	7	2	12	4	12	0	30	1	165	5	1	633	0	47	566	0	2	7	0	0	0	0	13	0	0	0	0	32	0	46	3	45	41	ko:K00162	Staphylococcus epidermidis BVS058A4
KB373336&locus_tag=HMPREF9281_01492	0	0	0	0	0	0	0	0	0	0	0	0	0	0	0	16	0	0	0	0	0	2	0	0	0	0	0	0	0	0	0	0	0	0	0	0	0	0	0	0	ko:K00162	Staphylococcus epidermidis BVS058A4
GG693413&locus_tag=HMPREF0549_0219	0	0	0	0	0	0	0	0	115	0	0	0	0	0	0	58	0	0	0	63	0	0	0	42	2	5	270	60	17	0	0	8	4	0	0	0	0	0	0	0	ko:K00162	Lactobacillus vaginalis ATCC 49540
GG704702&locus_tag=HMPREF0513_01027	0	0	0	0	0	0	0	0	4	0	0	0	0	0	0	28	0	0	0	0	0	0	0	0	0	0	0	0	0	0	0	0	0	0	0	0	0	0	0	0	ko:K00162	Lactobacillus fermentum 28-3-CHN
CM000952&locus_tag=HMPREF0769_12687	0	0	0	0	0	0	0	0	0	0	0	0	0	0	0	15	0	0	0	0	0	0	0	0	0	0	0	0	0	0	0	0	0	0	0	0	0	0	0	0	ko:K00162	Staphylococcus aureus subsp. aureus MN8
AGZX01000019&locus_tag=HMPREF9310_01030	0	0	0	0	0	0	0	0	0	0	0	0	0	0	0	3	0	0	0	0	0	0	0	0	0	0	0	0	0	0	0	0	0	0	0	0	0	0	0	0	ko:K00162	Staphylococcus simulans ACS-120-V-Sch1
AZIR01000039&locus_tag=HMPREF1256_1934	0	0	0	0	0	0	0	0	0	0	0	0	0	0	0	21	0	0	0	0	0	0	0	0	0	0	0	0	0	0	0	0	0	0	11	0	0	0	0	0	ko:K00162	Streptococcus agalactiae BV3L5
KE340334&locus_tag=HMPREF9260_00921	0	0	0	0	0	0	0	0	0	4	2	0	0	0	0	0	0	0	0	0	0	0	0	0	0	0	0	0	0	0	0	0	0	0	0	0	2	0	0	0	ko:K00162	Facklamia hominis ACS-120-V-Sch10
CP002512&locus_tag=HMPREF9243_1602	0	0	0	0	0	0	0	0	0	0	0	0	0	1	0	2	0	0	2	0	0	3	0	0	0	0	0	0	0	0	0	0	0	0	0	0	0	0	0	0	ko:K00162	Aerococcus urinae ACS-120-V-Col10a
GG698802&locus_tag=HMPREF0501_00368	0	0	0	0	0	0	0	0	0	0	0	0	0	0	0	2	0	0	0	0	0	0	0	0	0	0	11	0	0	0	0	0	0	0	0	0	0	0	0	0	ko:K00162	Lactobacillus coleohominis 101-4-CHN
NZ_CP011280.1&locus_tag=VC03_RS00870	4086	0	0	1	1965	123	0	11012	2	1136	2019	312	2	2697	0	0	859	626	0	0	44	200	652	0	1399	2	0	0	0	0	4	2	10	4	1771	2	0	0	228	51	ko:K00162	Sneathia sp. Sn35
NZ_LOQF01000008.1&locus_tag=AWT65_RS04315	2071	0	0	2	1828	687	19	273	0	119	384	278	0	0	1	0	210	502	0	0	65	0	2	2	362	2	0	0	0	887	0	0	6	0	1635	4	1542	1349	98	1012	ko:K00162	Sneathia sanguinegens
JH930438&locus_tag=HMPREF1305_04297	0	0	0	0	0	0	0	0	0	2	0	0	0	0	0	0	0	0	0	0	0	0	0	0	0	0	0	0	0	0	0	0	0	0	0	0	0	0	0	0	ko:K00163	Klebsiella pneumoniae subsp. pneumoniae WGLW1
GG669096&locus_tag=HMPREF0358_1567	0	0	0	0	0	0	0	0	0	0	0	0	2	0	0	0	6	0	0	0	0	2	0	0	0	0	0	0	0	0	0	0	2	0	0	0	0	2	2	0	ko:K00163	Escherichia coli 83972
AJMW01000046&locus_tag=HMPREF1118_1523	0	0	0	0	0	0	0	0	0	0	0	0	0	0	0	17	0	0	0	0	0	0	0	0	0	0	4	0	0	0	0	0	0	0	0	0	0	0	0	0	ko:K00163	Haemophilus parainfluenzae HK262
ABYQ02000014&locus_tag=HMPREF0305_12207	0	0	0	0	0	0	0	0	0	0	0	0	0	0	0	4	0	0	0	0	0	0	0	0	0	0	0	0	0	0	0	0	0	0	0	0	0	0	0	0	ko:K00163	Corynebacterium pseudogenitalium ATCC 33035
AGWQ01000006&locus_tag=HMPREF9241_00948	0	0	0	0	0	0	0	0	0	0	0	0	0	0	0	0	0	2	0	0	0	0	0	0	0	0	0	0	0	0	0	0	0	0	0	0	0	0	2	0	ko:K00163	Actinomyces turicensis ACS-279-V-Col4
AGWP01000004&locus_tag=HMPREF9240_00879	0	0	0	0	0	0	0	0	0	0	0	0	0	0	0	0	0	0	0	0	0	0	0	0	0	0	0	0	0	0	0	0	0	0	0	0	0	0	0	2	ko:K00163	Actinomyces neuii BVS029A5
ADBR01000052&locus_tag=HMPREF0578_2036	0	0	0	0	0	0	0	0	0	13	101	0	0	0	0	0	0	0	0	0	0	0	0	0	0	0	0	0	0	0	0	0	0	0	0	0	0	0	0	0	ko:K00164	Mobiluncus mulieris 28-1
ACFH01000204&locus_tag=HMPREF0058_2225	0	2	1	1	1	0	0	0	1	0	0	0	2	0	1	0	0	0	0	0	0	0	0	0	0	2	0	3	0	0	3	2	0	0	0	0	0	0	0	0	ko:K00164	Actinomyces urogenitalis DSM 15434
AFIL01000044&locus_tag=HMPREF9948_1817	0	0	0	0	0	0	0	0	0	0	0	0	0	0	0	0	0	0	0	0	0	0	2	0	0	0	0	0	0	0	0	4	0	0	0	0	0	0	0	0	ko:K00164	Propionibacterium sp. 434-HC2
KB373335&locus_tag=HMPREF9281_00701	0	0	0	0	0	0	0	0	0	0	0	0	0	0	0	19	0	0	0	0	0	0	0	0	0	0	0	0	0	0	0	0	0	0	0	0	0	0	0	0	ko:K00164	Staphylococcus epidermidis BVS058A4
GG668577&locus_tag=HMPREF0693_1921	0	0	0	0	0	0	0	0	0	0	0	0	0	0	0	0	0	0	0	0	0	0	0	0	0	0	0	0	0	0	0	0	0	0	0	0	0	2	0	0	ko:K00164	Proteus mirabilis ATCC 29906
GL405260&locus_tag=HMPREF0580_2310	14	0	0	0	0	0	0	0	0	16	93	164	0	0	0	0	2	0	0	0	0	0	0	0	0	0	0	0	0	0	0	0	0	0	0	0	0	0	0	0	ko:K00164	Mobiluncus mulieris ATCC 35239
GG669098&locus_tag=HMPREF0358_3524	0	0	0	0	0	0	0	0	0	0	0	0	2	0	0	0	0	0	0	0	0	0	0	0	0	0	0	0	0	0	0	0	0	0	0	0	0	0	0	0	ko:K00164	Escherichia coli 83972
GG669099&locus_tag=HMPREF0358_0900	0	0	0	0	0	2	0	0	0	0	0	0	0	0	0	0	0	0	0	0	0	0	0	0	0	0	0	0	0	0	0	0	0	0	0	0	0	0	0	0	ko:K00164	Escherichia coli 83972
AEPZ01000001&locus_tag=HMPREF0576_0081	0	0	0	0	0	0	0	4	0	0	0	0	0	0	0	0	0	0	0	0	0	0	0	0	0	0	0	0	0	32	0	0	0	0	4	0	0	0	0	0	ko:K00164	Mobiluncus curtisii subsp. holmesii ATCC 35242
AEEE01000015&locus_tag=HMPREF0574_1805	0	0	0	0	0	0	0	53	0	0	0	4	0	0	0	0	0	0	0	0	0	0	0	0	0	0	0	0	0	130	0	0	0	0	4	0	0	0	0	0	ko:K00164	Mobiluncus curtisii subsp. curtisii ATCC 35241
AJMW01000064&locus_tag=HMPREF1118_0552	0	0	0	0	0	0	0	0	0	0	0	0	0	0	0	2	0	0	0	0	0	0	0	0	0	0	0	0	0	2	0	0	0	0	0	0	0	0	0	0	ko:K00164	Haemophilus parainfluenzae HK262
CP001992&locus_tag=HMPREF0573_10393	0	0	0	0	0	0	0	31	0	0	6	0	0	0	0	0	0	0	0	0	0	0	0	0	0	0	0	0	0	115	0	0	0	0	11	0	0	0	0	0	ko:K00164	Mobiluncus curtisii ATCC 43063
AEPY01000011&locus_tag=HMPREF0388_1718	0	0	0	0	0	0	0	0	0	0	0	0	0	0	0	0	0	0	0	0	0	0	24	0	0	0	0	0	0	2	0	0	0	0	0	0	0	0	2	0	ko:K00164	Mobiluncus curtisii ATCC 51333
KB373335&locus_tag=HMPREF9281_00795	0	0	0	0	0	0	0	0	0	0	0	0	0	0	0	4	0	0	0	0	0	0	0	0	0	0	0	0	0	0	0	0	0	0	0	0	0	0	0	0	ko:K00166	Staphylococcus epidermidis BVS058A4
KB373335&locus_tag=HMPREF9281_00794	0	0	0	0	0	0	0	0	0	0	0	0	0	0	0	7	0	0	0	0	0	0	0	0	0	0	0	0	0	0	0	0	0	0	0	0	0	0	0	0	ko:K00167	Staphylococcus epidermidis BVS058A4
ADBR01000045&locus_tag=HMPREF0578_0602	4	0	0	0	0	0	0	0	0	14	133	23	0	0	0	0	0	0	0	0	0	0	0	0	0	0	0	0	0	0	0	0	0	0	0	0	0	0	0	0	ko:K00169	Mobiluncus mulieris 28-1
GL405260&locus_tag=HMPREF0580_0333	20	0	0	0	0	0	0	0	0	10	138	86	0	0	0	0	2	0	0	0	0	0	0	0	0	0	0	0	0	0	0	0	0	0	0	0	0	0	0	0	ko:K00169	Mobiluncus mulieris ATCC 35239
AECM01000010&locus_tag=HMPREF9261_1764	0	0	0	0	0	0	0	0	0	0	0	0	0	0	0	0	0	0	2	0	0	0	0	0	0	0	4	0	0	2	0	0	0	0	0	0	0	0	0	0	ko:K00169	Finegoldia magna ACS-171-V-Col3
AFUI01000010&locus_tag=HMPREF9489_1433	0	0	0	0	0	0	0	0	0	0	0	0	0	0	0	0	0	0	2	0	0	0	0	0	0	0	0	0	0	0	0	0	0	0	0	0	0	0	0	0	ko:K00169	Finegoldia magna SY403409CC001050417
AEPZ01000010&locus_tag=HMPREF0576_1577	0	0	0	0	0	0	0	0	0	0	0	0	0	0	0	0	0	0	0	0	0	0	0	0	0	0	0	0	0	2	0	0	0	0	0	0	0	0	0	0	ko:K00169	Mobiluncus curtisii subsp. holmesii ATCC 35242
AEEE01000014&locus_tag=HMPREF0574_1182	0	0	0	0	0	0	0	6	0	0	0	0	0	0	0	0	0	0	0	0	0	0	0	0	0	0	0	0	0	18	0	0	0	0	0	0	0	0	0	0	ko:K00169	Mobiluncus curtisii subsp. curtisii ATCC 35241
ACKW01000053&locus_tag=HMPREF0577_1969	0	0	0	0	0	0	0	0	0	2	14	4	0	0	0	0	2	0	0	0	0	0	0	0	0	0	0	0	0	0	0	0	0	0	0	0	0	0	0	0	ko:K00169	Mobiluncus mulieris ATCC 35243
AEGV01000006&locus_tag=HMPREF9278_0677	4	0	0	0	0	0	0	0	0	12	64	121	0	0	0	0	0	0	0	0	0	0	0	0	0	0	0	0	0	0	0	0	0	0	0	0	0	0	0	0	ko:K00169	Mobiluncus mulieris FB024-16
CP001992&locus_tag=HMPREF0573_10719	0	0	0	0	0	0	0	0	0	0	0	0	0	0	0	0	0	0	0	0	0	0	0	0	0	0	0	0	0	4	0	0	0	0	2	0	0	0	0	0	ko:K00169	Mobiluncus curtisii ATCC 43063
AEPY01000001&locus_tag=HMPREF0388_0224	0	0	0	0	0	0	0	12	0	0	0	0	0	0	0	0	0	0	0	0	0	0	6	0	0	0	0	0	0	0	0	0	0	0	0	0	0	0	0	0	ko:K00169	Mobiluncus curtisii ATCC 51333
ADBR01000045&locus_tag=HMPREF0578_0603	0	0	0	0	0	0	0	0	0	10	185	0	0	0	0	0	0	0	0	0	0	0	0	0	0	0	0	0	0	0	0	0	0	0	0	0	0	0	0	0	ko:K00170	Mobiluncus mulieris 28-1
GL405260&locus_tag=HMPREF0580_0334	19	0	0	0	0	0	0	0	0	4	4	132	0	0	0	0	0	0	0	0	0	0	0	0	0	0	0	0	0	0	0	0	0	0	0	0	0	0	0	0	ko:K00170	Mobiluncus mulieris ATCC 35239
AFUI01000010&locus_tag=HMPREF9489_1434	0	0	0	0	0	0	0	0	0	0	0	0	0	0	0	0	0	0	0	0	0	0	0	0	0	0	0	0	0	2	0	0	0	0	0	0	0	0	0	0	ko:K00170	Finegoldia magna SY403409CC001050417
AEPZ01000010&locus_tag=HMPREF0576_1576	0	0	0	0	0	0	0	8	0	0	0	0	0	0	0	0	0	0	0	0	0	0	0	0	0	0	0	0	0	52	0	0	0	0	2	0	0	0	0	0	ko:K00170	Mobiluncus curtisii subsp. holmesii ATCC 35242
AEEE01000014&locus_tag=HMPREF0574_1181	0	0	0	0	0	0	0	0	0	0	0	0	0	0	0	0	0	0	0	0	0	0	0	0	0	0	0	0	0	0	0	0	0	0	2	0	0	0	0	0	ko:K00170	Mobiluncus curtisii subsp. curtisii ATCC 35241
ACKW01000053&locus_tag=HMPREF0577_1970	2	0	0	0	0	0	0	0	0	4	14	21	0	0	0	0	0	0	0	0	0	0	0	0	0	0	0	0	0	0	0	0	0	0	0	0	0	0	0	0	ko:K00170	Mobiluncus mulieris ATCC 35243
AEGV01000006&locus_tag=HMPREF9278_0676	0	0	0	0	0	0	0	0	0	0	8	2	0	0	0	0	0	0	0	0	0	0	0	0	0	0	0	0	0	0	0	0	0	0	0	0	0	0	0	0	ko:K00170	Mobiluncus mulieris FB024-16
CP001992&locus_tag=HMPREF0573_10720	0	0	0	0	2	0	0	4	0	0	0	4	0	0	0	0	0	0	0	0	0	0	0	0	0	0	0	0	0	0	0	0	0	0	11	0	0	0	0	0	ko:K00170	Mobiluncus curtisii ATCC 43063
AEDP01000044&locus_tag=HMPREF9289_0019	0	0	0	0	0	2	0	0	0	0	0	0	0	0	0	0	0	0	0	0	0	0	0	0	0	0	0	0	0	0	0	0	0	0	0	0	0	0	0	0	ko:K00170	Finegoldia magna BVS033A4
AEPY01000001&locus_tag=HMPREF0388_0225	0	0	0	0	0	0	0	0	0	0	0	0	0	0	0	0	0	0	0	0	0	0	18	0	0	0	0	0	0	0	0	0	0	0	0	0	0	0	0	0	ko:K00170	Mobiluncus curtisii ATCC 51333
AEPZ01000010&locus_tag=HMPREF0576_1578	0	0	0	0	0	0	0	4	0	0	0	0	0	0	0	0	0	0	0	0	0	0	0	0	0	0	0	0	0	6	0	0	0	0	6	0	0	0	0	0	ko:K00172	Mobiluncus curtisii subsp. holmesii ATCC 35242
AEGV01000006&locus_tag=HMPREF9278_0678	0	0	0	0	0	0	0	0	0	6	76	0	0	0	0	0	0	0	0	0	0	0	0	0	0	0	0	0	0	0	0	0	0	0	0	0	0	0	0	0	ko:K00172	Mobiluncus mulieris FB024-16
AEDP01000028&locus_tag=HMPREF9289_1888	0	0	0	0	0	0	0	0	0	0	0	0	0	0	0	0	0	0	2	0	0	0	0	0	0	0	0	0	0	0	0	0	0	0	0	0	0	0	0	0	ko:K00172	Finegoldia magna BVS033A4
AEPY01000001&locus_tag=HMPREF0388_0223	0	0	0	0	0	0	0	0	0	0	0	0	0	0	0	0	0	0	0	0	0	0	3	0	0	0	0	0	0	0	0	0	0	0	0	0	0	0	0	0	ko:K00172	Mobiluncus curtisii ATCC 51333
ADGP01000018&locus_tag=HMPREF0889_0156	157	0	0	0	109	4	8	0	0	8	0	218	0	113	2	0	25	67	9	0	12	2	36	0	0	0	0	0	0	48	0	0	0	0	39	0	8	14	32	35	ko:K00174	Megasphaera sp. type_1
ADFQ01000016&locus_tag=HMPREF9018_1116	0	0	0	0	0	0	0	475	0	0	0	1759	0	0	0	0	0	0	0	0	233	0	0	0	2	0	0	0	0	0	0	0	0	0	0	0	0	0	0	0	ko:K00174	Prevotella amnii CRIS 21A-A
ADFQ01000083&locus_tag=HMPREF9018_0682	0	0	2	0	0	0	0	432	0	0	0	1544	0	0	0	0	0	0	0	0	201	0	0	0	0	0	0	0	0	0	0	0	0	0	0	0	0	0	0	0	ko:K00174	Prevotella amnii CRIS 21A-A
AGYD01000011&locus_tag=HMPREF9309_01144	0	0	0	0	0	0	0	1	0	2	0	0	0	0	0	0	0	0	0	0	0	0	0	0	0	0	0	0	0	0	0	0	0	0	0	0	0	0	0	0	ko:K00174	Campylobacter ureolyticus ACS-301-V-Sch3b
AEXI01000014&locus_tag=HMPREF9323_1082	0	0	0	0	0	0	0	0	1	0	0	0	0	0	0	0	0	0	0	0	0	0	0	0	0	0	0	0	0	0	0	0	0	0	0	0	0	0	0	0	ko:K00174	Veillonella parvula ACS-068-V-Sch12
KB373322&locus_tag=HMPREF9308_00599	0	0	0	0	0	0	0	0	0	0	0	0	0	0	0	2	0	0	0	0	0	0	0	0	0	0	0	0	0	0	0	0	0	0	0	0	0	0	0	0	ko:K00174	Staphylococcus lugdunensis ACS-027-V-Sch2
AFIJ01000039&locus_tag=HMPREF1039_0524	131	0	0	0	108	0	2	0	0	0	0	99	0	10	0	0	18	26	0	0	4	2	14	0	0	0	0	0	0	12	0	0	0	0	18	0	0	16	13	4	ko:K00174	Megasphaera sp. UPII 199-6
ACLR01000168&locus_tag=PORUE0001_1258	0	0	0	0	0	0	0	7	0	3	0	47	0	0	0	0	0	2	4	0	0	0	3	0	0	0	0	0	0	59	0	0	0	0	23	0	0	0	1	0	ko:K00174	Porphyromonas uenonis 60-3
ACLR01000168&locus_tag=PORUE0001_1259	4	2	0	0	2	0	0	84	0	56	13	525	0	0	0	0	14	96	125	0	0	0	34	0	0	0	0	0	2	634	0	0	0	0	440	0	0	0	2	2	ko:K00174	Porphyromonas uenonis 60-3
ACLR01000170&locus_tag=PORUE0001_0835	0	0	0	0	0	0	0	69	0	18	6	469	0	2	0	0	1	56	44	0	0	0	22	0	0	0	0	0	0	223	0	0	0	0	326	0	0	0	0	0	ko:K00174	Porphyromonas uenonis 60-3
AWXD01000008&locus_tag=HMPREF1252_1542	0	0	0	0	0	0	0	2	0	2	0	2	0	0	0	0	0	2	24	0	0	0	0	0	0	0	4	0	0	0	0	0	0	0	29	0	0	0	0	0	ko:K00174	Peptoniphilus sp. BV3AC2
AWXD01000008&locus_tag=HMPREF1252_1684	0	0	0	0	0	0	0	2	0	0	0	0	0	0	0	0	2	0	12	0	0	0	0	0	0	0	6	0	0	2	0	0	0	0	2	0	0	0	0	0	ko:K00174	Peptoniphilus sp. BV3AC2
AEDO01000035&locus_tag=HMPREF9296_1153	1	0	0	0	0	0	0	168	4	4	101	600	0	4	0	0	0	0	0	0	0	0	2	0	36	0	0	0	0	79	0	0	0	0	295	0	0	0	0	134	ko:K00174	Prevotella disiens FB035-09AN
AEDO01000046&locus_tag=HMPREF9296_1571	0	0	0	0	0	0	0	23	0	0	19	57	0	2	0	0	0	2	0	0	0	0	0	0	6	0	0	0	0	18	0	0	0	0	38	0	0	2	0	19	ko:K00174	Prevotella disiens FB035-09AN
KB373335&locus_tag=HMPREF9281_00578	0	0	0	0	0	0	0	0	0	0	0	0	0	0	0	24	0	0	0	0	0	0	0	0	0	0	0	0	0	0	0	0	0	0	0	0	0	0	0	0	ko:K00174	Staphylococcus epidermidis BVS058A4
GL397071&locus_tag=HMPREF9225_0774	0	0	0	0	0	0	0	2	0	0	0	0	0	0	0	0	0	0	12	0	0	0	0	0	0	0	4	0	0	2	0	0	0	0	0	0	0	0	0	0	ko:K00174	Peptoniphilus duerdenii ATCC BAA-1640
GL397071&locus_tag=HMPREF9225_0859	0	0	0	0	0	0	0	0	0	0	0	4	0	0	0	0	0	2	4	0	0	0	0	0	0	0	0	0	0	0	0	0	0	0	15	0	0	0	0	0	ko:K00174	Peptoniphilus duerdenii ATCC BAA-1640
AWXB01000056&locus_tag=HMPREF1253_0702	0	0	0	0	0	0	0	2	0	9	8	200	0	0	0	0	2	6	0	0	0	0	0	0	0	2	2	0	0	0	0	0	0	0	4	0	0	0	0	0	ko:K00174	Peptoniphilus sp. BV3C26
AWXC01000006&locus_tag=HMPREF1254_0468	0	0	0	0	155	0	0	109	0	16	14	66	0	0	0	0	0	0	0	0	0	0	0	0	0	0	0	0	0	90	2	0	0	0	30	0	0	0	0	0	ko:K00174	Prevotella sp. BV3P1
AWXC01000053&locus_tag=HMPREF1254_1816	0	0	0	0	24	0	0	23	0	34	4	49	0	0	0	0	0	0	2	0	0	0	0	0	0	0	0	0	0	69	0	0	0	0	28	0	0	0	0	0	ko:K00174	Prevotella sp. BV3P1
ADEG01000012&locus_tag=HMPREF0650_2211	0	0	0	0	20	0	0	26	0	0	0	55	0	0	0	0	0	0	2	0	0	0	0	0	0	0	0	0	0	29	0	0	0	0	9	0	0	0	0	2	ko:K00174	Prevotella buccalis ATCC 35310
ADEG01000039&locus_tag=HMPREF0650_1267	0	0	0	0	60	0	0	27	0	0	0	17	0	0	0	0	0	0	0	0	0	0	0	0	0	0	0	0	0	61	0	0	0	0	12	0	2	0	0	2	ko:K00174	Prevotella buccalis ATCC 35310
ADEF01000048&locus_tag=HMPREF9019_1349	1726	0	0	0	3804	94	28	444	0	655	272	1096	2	1378	2	2	439	1361	673	0	52	2	2602	0	266	0	4	0	0	783	0	0	0	0	1434	0	4	0	257	98	ko:K00174	Prevotella timonensis CRIS 5C-B1
CM000952&locus_tag=HMPREF0769_12489	0	0	0	0	0	0	0	0	0	0	0	0	0	0	0	2	0	0	0	0	0	0	0	0	0	0	0	0	0	0	0	0	0	0	0	0	0	0	0	0	ko:K00174	Staphylococcus aureus subsp. aureus MN8
ADFO01000085&locus_tag=HMPREF0648_1386	136	0	0	0	1228	299	26	0	0	2	2	6	0	4492	0	0	0	0	41	0	0	369	142	0	374	0	0	0	2	828	1	0	0	0	119	0	141	577	29	238	ko:K00174	Prevotella bivia JCVIHMP010
ADFO01000072&locus_tag=HMPREF0648_0004	0	0	0	0	0	27	14	0	0	0	0	0	0	2726	0	0	0	0	20	0	0	149	42	2	187	0	0	0	0	619	0	2	0	4	14	0	56	137	33	239	ko:K00174	Prevotella bivia JCVIHMP010
AENO01000015&locus_tag=HMPREF9294_0847	0	0	0	0	0	0	0	0	0	0	0	24	0	0	0	0	0	0	0	0	0	0	0	0	0	0	0	0	0	0	0	0	0	0	0	0	2	0	0	0	ko:K00174	Porphyromonas asaccharolytica PR426713P-I
AENO01000049&locus_tag=HMPREF9294_0392	0	0	0	0	0	0	0	0	0	0	0	2	0	0	0	0	0	0	0	0	0	0	0	0	0	0	0	0	0	0	0	0	0	0	0	0	0	0	0	0	ko:K00174	Porphyromonas asaccharolytica PR426713P-I
NZ_KB906652.1&locus_tag=F823_RS0109740	2	0	0	0	0	0	1	3	0	0	98	3652	0	2003	0	4	2	162	0	0	0	0	0	0	167	0	0	0	0	81	0	0	0	0	1483	0	0	2	2	0	ko:K00174	Peptostreptococcus anaerobius DSM 2949 genomic scaffold F823DRAFT_scaffold00048.48
NC_014370.1&locus_tag=HMPREF0659_RS04825	352	0	0	0	0	0	0	0	0	0	0	0	0	0	0	0	0	0	994	0	0	0	0	2	0	0	0	0	0	0	0	0	0	0	904	0	0	0	0	0	ko:K00174	Prevotella melaninogenica ATCC 25845 chromosome I, complete sequenc
NC_014370.1&locus_tag=HMPREF0659_RS06955	173	0	0	0	0	0	0	0	2	0	0	0	0	0	0	0	0	0	512	2	0	0	0	0	0	0	0	0	0	0	0	0	0	0	198	0	0	0	0	0	ko:K00174	Prevotella melaninogenica ATCC 25845 chromosome I, complete sequenc
ADGP01000018&locus_tag=HMPREF0889_0155	81	0	0	0	86	5	17	1	0	16	0	301	0	81	4	0	42	54	8	0	6	8	41	0	2	0	0	0	0	18	0	0	0	0	53	0	2	8	51	44	ko:K00175	Megasphaera sp. type_1
ADFQ01000016&locus_tag=HMPREF9018_1115	0	0	0	2	0	0	0	394	0	0	0	960	0	0	0	0	0	0	0	0	149	0	0	0	0	0	0	0	0	0	0	0	2	0	0	0	0	0	0	0	ko:K00175	Prevotella amnii CRIS 21A-A
ADFQ01000083&locus_tag=HMPREF9018_0683	0	0	0	0	0	0	0	279	2	0	0	1084	0	0	0	0	0	0	0	0	124	0	0	0	0	0	0	0	0	0	0	0	0	0	0	0	0	0	0	0	ko:K00175	Prevotella amnii CRIS 21A-A
AGYD01000011&locus_tag=HMPREF9309_01145	0	0	0	0	0	0	0	8	0	0	0	0	0	0	0	0	2	0	0	0	0	0	0	0	0	0	6	0	0	0	0	0	0	0	2	0	0	0	0	0	ko:K00175	Campylobacter ureolyticus ACS-301-V-Sch3b
AEXI01000014&locus_tag=HMPREF9323_1083	0	0	0	0	0	0	0	0	3	0	0	0	0	0	0	1	0	0	0	0	0	0	0	0	0	0	0	0	0	0	0	0	0	0	0	0	0	0	0	0	ko:K00175	Veillonella parvula ACS-068-V-Sch12
AFIJ01000039&locus_tag=HMPREF1039_0523	161	0	0	0	105	0	0	5	0	0	0	29	0	0	0	0	6	12	10	0	6	13	0	0	0	0	0	0	0	36	0	0	0	0	0	0	10	28	0	0	ko:K00175	Megasphaera sp. UPII 199-6
ACLR01000168&locus_tag=PORUE0001_1260	0	0	0	0	0	0	0	67	0	48	3	354	0	2	0	0	3	47	95	0	0	0	18	0	0	0	0	0	0	335	0	0	0	0	221	0	0	0	0	4	ko:K00175	Porphyromonas uenonis 60-3
ACLR01000170&locus_tag=PORUE0001_0836	0	0	2	0	2	0	0	76	0	35	11	674	0	0	0	0	6	123	66	0	0	0	38	0	0	0	0	0	0	300	0	0	0	0	618	0	0	0	0	0	ko:K00175	Porphyromonas uenonis 60-3
AWXD01000008&locus_tag=HMPREF1252_1543	0	0	0	0	0	0	0	0	0	0	0	0	0	0	0	0	0	2	0	0	0	0	0	0	0	0	2	0	0	0	0	0	0	0	14	0	0	0	0	0	ko:K00175	Peptoniphilus sp. BV3AC2
AWXD01000008&locus_tag=HMPREF1252_1683	0	0	0	0	0	0	0	0	0	0	0	0	0	0	0	0	0	0	4	0	0	0	0	0	0	0	10	0	0	0	0	0	0	0	4	0	0	0	0	0	ko:K00175	Peptoniphilus sp. BV3AC2
AEDO01000035&locus_tag=HMPREF9296_1154	2	0	0	0	0	0	0	113	0	0	60	327	0	6	0	0	0	0	0	0	0	0	2	0	12	0	0	0	0	51	0	0	0	0	205	0	0	0	0	144	ko:K00175	Prevotella disiens FB035-09AN
AEDO01000046&locus_tag=HMPREF9296_1570	0	0	0	0	0	0	0	45	0	0	19	72	0	0	0	0	0	1	0	0	0	0	0	0	7	0	0	0	0	17	0	0	0	0	62	0	0	0	0	22	ko:K00175	Prevotella disiens FB035-09AN
KB373335&locus_tag=HMPREF9281_00579	0	0	0	0	0	0	0	0	0	0	0	0	0	0	0	4	0	0	0	0	0	0	0	0	0	0	0	0	0	0	0	0	0	0	0	0	0	0	0	0	ko:K00175	Staphylococcus epidermidis BVS058A4
GL397071&locus_tag=HMPREF9225_0775	0	0	0	0	0	0	0	5	0	2	0	0	0	0	0	0	0	0	6	0	0	0	0	0	0	0	2	0	0	0	0	0	0	0	0	0	0	0	0	0	ko:K00175	Peptoniphilus duerdenii ATCC BAA-1640
GL397071&locus_tag=HMPREF9225_0858	0	0	0	0	0	0	0	4	0	0	0	0	0	0	0	0	0	0	20	0	0	0	0	0	0	0	0	0	0	0	0	0	0	0	0	0	0	0	0	0	ko:K00175	Peptoniphilus duerdenii ATCC BAA-1640
AWXB01000056&locus_tag=HMPREF1253_0701	2	0	0	0	0	0	0	0	0	2	4	84	0	0	0	0	4	2	0	0	0	0	0	0	0	0	4	0	0	0	0	0	0	0	4	0	0	0	0	0	ko:K00175	Peptoniphilus sp. BV3C26
AWXC01000006&locus_tag=HMPREF1254_0467	0	0	0	0	112	0	0	66	0	6	2	23	0	0	0	0	0	0	0	0	0	0	1	0	0	0	0	0	0	32	0	0	0	0	14	0	0	0	0	0	ko:K00175	Prevotella sp. BV3P1
AWXC01000053&locus_tag=HMPREF1254_1815	0	0	0	0	39	0	0	44	0	24	2	34	0	2	0	0	0	0	0	0	0	0	2	0	0	0	0	0	0	63	0	0	0	0	18	0	0	2	0	0	ko:K00175	Prevotella sp. BV3P1
ADEG01000012&locus_tag=HMPREF0650_2212	0	0	0	0	8	0	0	6	0	2	0	39	0	0	0	0	0	0	3	0	0	0	0	0	0	0	2	0	0	13	0	0	0	0	16	0	0	0	0	0	ko:K00175	Prevotella buccalis ATCC 35310
ADEG01000039&locus_tag=HMPREF0650_1268	0	0	0	0	9	0	0	2	0	0	0	6	0	0	0	0	0	0	4	0	0	0	0	0	0	0	0	0	0	0	0	0	0	0	2	0	0	0	0	0	ko:K00175	Prevotella buccalis ATCC 35310
ADEF01000048&locus_tag=HMPREF9019_1350	1224	2	0	2	5157	89	12	341	0	934	248	973	0	1328	0	0	464	1283	589	0	44	0	3038	0	348	0	8	0	0	679	0	0	2	0	1173	0	2	0	190	107	ko:K00175	Prevotella timonensis CRIS 5C-B1
ADFO01000085&locus_tag=HMPREF0648_1387	292	0	0	0	1712	355	13	0	1	4	6	0	0	5006	0	0	1	2	38	0	0	332	97	0	376	3	5	1	0	744	1	0	0	0	163	0	237	576	29	290	ko:K00175	Prevotella bivia JCVIHMP010
ADFO01000072&locus_tag=HMPREF0648_0005	0	0	0	0	0	28	2	0	0	6	0	0	0	2377	0	4	0	2	29	0	0	156	34	0	172	0	0	0	0	409	0	0	0	2	12	0	74	193	45	430	ko:K00175	Prevotella bivia JCVIHMP010
AEDR01000028&locus_tag=HMPREF9321_1027	0	0	0	0	0	0	0	0	0	0	0	0	0	0	0	5	0	0	0	0	0	0	0	0	0	0	0	0	0	0	0	0	0	0	0	0	0	0	0	0	ko:K00175	Veillonella atypica ACS-049-V-Sch6
AENO01000015&locus_tag=HMPREF9294_0846	0	0	0	0	0	0	0	2	0	0	0	13	0	0	0	0	0	2	0	0	0	0	0	0	0	0	0	0	0	0	0	0	0	0	0	0	0	0	0	0	ko:K00175	Porphyromonas asaccharolytica PR426713P-I
AENO01000049&locus_tag=HMPREF9294_0391	0	0	0	0	0	0	0	0	0	0	1	37	0	0	0	0	0	0	0	0	0	0	2	0	0	0	0	0	0	11	0	0	0	0	0	0	0	0	0	0	ko:K00175	Porphyromonas asaccharolytica PR426713P-I
NZ_KB906652.1&locus_tag=F823_RS0109735	0	0	0	0	0	0	3	0	2	4	100	3120	0	2486	0	4	0	127	0	0	0	0	0	0	99	0	0	0	2	119	0	0	0	0	1719	0	0	2	0	2	ko:K00175	Peptostreptococcus anaerobius DSM 2949 genomic scaffold F823DRAFT_scaffold00048.48
NC_014370.1&locus_tag=HMPREF0659_RS04820	256	0	0	0	0	0	0	0	0	0	0	0	0	0	0	0	0	0	737	0	0	0	0	0	0	0	0	0	0	0	0	0	0	0	663	0	0	0	0	0	ko:K00175	Prevotella melaninogenica ATCC 25845 chromosome I, complete sequenc
NC_014370.1&locus_tag=HMPREF0659_RS06950	155	0	0	0	0	0	0	0	0	0	0	0	0	0	0	0	0	0	215	0	0	0	0	0	0	0	0	0	0	0	0	0	0	0	81	0	0	0	0	0	ko:K00175	Prevotella melaninogenica ATCC 25845 chromosome I, complete sequenc
ADGP01000018&locus_tag=HMPREF0889_0157	99	0	0	0	44	0	8	1	0	1	0	91	0	33	0	0	9	10	6	0	5	20	18	0	0	0	0	0	0	16	0	0	0	0	7	0	0	10	9	19	ko:K00176	Megasphaera sp. type_1
ADFQ01000083&locus_tag=HMPREF9018_0681	0	0	0	0	2	0	0	231	0	0	0	949	0	0	0	0	0	0	0	0	108	0	0	0	2	0	0	0	0	0	0	0	0	0	0	0	0	0	0	0	ko:K00176	Prevotella amnii CRIS 21A-A
AGYD01000011&locus_tag=HMPREF9309_01143	0	0	0	0	0	0	0	7	0	0	0	0	0	0	0	0	0	0	0	0	0	0	0	0	0	0	0	0	0	0	0	0	0	0	0	0	0	0	0	0	ko:K00176	Campylobacter ureolyticus ACS-301-V-Sch3b
AEDO01000046&locus_tag=HMPREF9296_1572	0	0	0	0	0	0	0	5	0	0	2	15	0	2	0	0	0	0	0	0	0	0	0	0	2	0	0	0	0	5	0	0	0	0	28	0	0	1	0	10	ko:K00176	Prevotella disiens FB035-09AN
GL397071&locus_tag=HMPREF9225_0860	0	0	0	0	0	0	0	2	0	0	0	4	0	0	0	0	0	0	13	0	0	0	0	0	0	0	0	0	0	0	0	0	0	0	11	0	0	0	0	0	ko:K00176	Peptoniphilus duerdenii ATCC BAA-1640
AWXB01000056&locus_tag=HMPREF1253_0703	2	0	0	0	2	0	0	0	0	4	0	59	0	0	0	0	0	0	2	0	0	0	0	0	0	0	0	0	0	0	0	0	0	0	2	0	0	0	0	0	ko:K00176	Peptoniphilus sp. BV3C26
AWXC01000006&locus_tag=HMPREF1254_0469	0	0	0	0	30	0	0	17	0	4	2	19	0	0	0	0	0	0	0	0	0	0	0	0	0	0	0	0	0	28	0	0	0	0	6	0	0	0	0	0	ko:K00176	Prevotella sp. BV3P1
ADEG01000039&locus_tag=HMPREF0650_1266	0	0	0	0	4	0	0	4	0	0	0	2	0	0	0	0	0	0	0	0	0	0	0	0	0	0	0	0	0	0	0	0	0	0	2	0	0	0	0	0	ko:K00176	Prevotella buccalis ATCC 35310
ADFO01000085&locus_tag=HMPREF0648_1385	138	0	0	0	590	199	13	0	0	2	0	2	0	1264	0	0	0	1	10	0	0	180	40	0	169	2	0	0	0	292	0	0	0	0	47	0	76	216	9	104	ko:K00176	Prevotella bivia JCVIHMP010
AENO01000049&locus_tag=HMPREF9294_0393	0	0	0	0	0	0	0	8	0	9	2	130	0	0	0	0	6	22	10	0	0	0	6	2	0	0	0	0	0	43	0	0	0	0	102	0	0	0	0	2	ko:K00176	Porphyromonas asaccharolytica PR426713P-I
NZ_KB906652.1&locus_tag=F823_RS0109745	0	0	0	2	0	0	0	2	0	0	14	781	0	391	0	0	0	20	0	0	0	0	0	0	40	2	0	0	0	16	0	0	0	0	338	0	0	0	0	0	ko:K00176	Peptostreptococcus anaerobius DSM 2949 genomic scaffold F823DRAFT_scaffold00048.48
NC_014370.1&locus_tag=HMPREF0659_RS04830	172	0	0	0	0	0	0	0	0	0	0	0	0	0	0	0	0	0	379	0	0	0	0	0	0	0	0	0	0	0	0	0	0	0	379	0	0	0	0	0	ko:K00176	Prevotella melaninogenica ATCC 25845 chromosome I, complete sequenc
ADGP01000018&locus_tag=HMPREF0889_0154	0	0	0	0	60	0	4	11	0	12	2	154	0	16	0	0	17	21	14	0	0	2	28	0	0	0	0	0	0	28	0	0	0	0	20	0	2	17	30	37	ko:K00177	Megasphaera sp. type_1
ADFQ01000083&locus_tag=HMPREF9018_0684	0	0	0	2	0	0	0	306	0	0	0	1233	0	0	0	0	0	0	0	0	107	0	0	0	0	0	0	0	0	0	0	0	0	0	0	0	0	0	0	0	ko:K00177	Prevotella amnii CRIS 21A-A
AGYD01000011&locus_tag=HMPREF9309_01146	0	0	0	0	0	0	0	0	0	0	0	0	0	0	0	0	0	0	0	0	0	0	0	0	0	0	2	0	0	0	0	0	0	0	4	0	0	0	0	0	ko:K00177	Campylobacter ureolyticus ACS-301-V-Sch3b
AFIJ01000039&locus_tag=HMPREF1039_0522	44	0	0	0	2	0	0	0	0	0	0	16	0	18	0	0	7	12	0	0	9	2	0	0	0	0	0	0	0	0	0	0	0	0	2	0	0	2	0	0	ko:K00177	Megasphaera sp. UPII 199-6
ACLR01000170&locus_tag=PORUE0001_0837	0	0	0	0	0	0	0	19	0	6	0	407	0	0	0	0	0	62	33	0	0	0	22	0	0	0	2	0	0	152	0	0	0	0	204	0	0	0	2	0	ko:K00177	Porphyromonas uenonis 60-3
AEDO01000046&locus_tag=HMPREF9296_1569	0	0	0	0	0	0	0	28	0	0	18	57	0	0	0	0	0	1	0	0	0	0	0	0	9	0	0	0	0	20	0	0	0	0	40	0	0	0	0	20	ko:K00177	Prevotella disiens FB035-09AN
AWXC01000006&locus_tag=HMPREF1254_0466	0	0	0	0	23	0	0	13	0	8	6	25	0	0	0	0	0	0	0	0	0	0	0	0	0	0	0	0	0	22	0	0	0	0	8	0	0	0	1	2	ko:K00177	Prevotella sp. BV3P1
ADEG01000039&locus_tag=HMPREF0650_1269	0	0	0	0	56	0	0	19	0	0	0	8	0	0	0	0	0	0	0	0	0	0	0	0	0	0	0	0	0	46	0	0	0	0	4	0	0	0	1	0	ko:K00177	Prevotella buccalis ATCC 35310
ADFO01000085&locus_tag=HMPREF0648_1388	154	0	0	0	573	202	20	0	0	0	2	0	0	2373	0	0	0	0	13	0	0	200	71	0	146	0	0	3	0	351	0	0	0	0	87	0	153	259	18	256	ko:K00177	Prevotella bivia JCVIHMP010
AENO01000049&locus_tag=HMPREF9294_0390	0	0	0	0	0	0	0	0	0	0	0	33	0	0	0	0	0	0	0	0	0	0	0	0	0	0	0	0	0	0	0	0	0	0	2	0	0	0	0	0	ko:K00177	Porphyromonas asaccharolytica PR426713P-I
NZ_KB906652.1&locus_tag=F823_RS0109730	0	0	0	0	0	0	0	5	0	0	54	1216	0	1096	0	0	0	64	0	0	0	0	0	0	56	0	0	0	0	31	0	0	0	0	919	2	0	0	0	0	ko:K00177	Peptostreptococcus anaerobius DSM 2949 genomic scaffold F823DRAFT_scaffold00048.48
NC_014370.1&locus_tag=HMPREF0659_RS04815	106	0	0	0	0	0	0	0	0	4	0	38	0	0	0	0	0	0	382	0	0	0	0	0	0	0	0	0	0	0	0	0	0	0	235	0	0	0	0	0	ko:K00177	Prevotella melaninogenica ATCC 25845 chromosome I, complete sequenc
NC_014033.1&locus_tag=PRU_RS05985	0	0	0	0	0	0	0	2	0	0	0	0	0	0	0	0	0	0	0	0	0	0	2	0	0	0	0	0	0	5	0	0	0	0	1	0	0	0	0	0	ko:K00177	Prevotella ruminicola 23
ADGP01000009&locus_tag=HMPREF0889_0577	1	0	0	0	4	1	4	0	0	0	2	25	0	12	0	0	4	60	2	0	2	0	6	0	0	0	0	0	0	35	0	0	0	0	1	0	1	45	2	2	ko:K00179	Megasphaera sp. type_1
AFIJ01000023&locus_tag=HMPREF1039_1159	19	0	0	0	10	4	24	0	0	2	4	71	0	12	4	0	8	92	10	0	4	18	10	0	0	0	0	0	0	99	0	0	2	0	14	0	8	58	12	22	ko:K00179	Megasphaera sp. UPII 199-6
AWXA01000009&locus_tag=HMPREF1250_0538	0	0	0	0	0	0	0	0	0	0	0	0	0	0	0	0	0	0	0	0	0	0	0	0	7	0	0	0	0	0	0	0	0	0	0	0	0	0	0	0	ko:K00179	Megasphaera sp. BV3C16-1
NZ_KB906610.1&locus_tag=F823_RS0102975	2	0	0	0	0	0	0	0	0	0	4	2523	0	617	0	8	0	76	0	0	0	0	0	0	22	0	0	0	2	81	0	0	0	0	233	0	0	2	0	2	ko:K00179	Peptostreptococcus anaerobius DSM 2949 genomic scaffold F823DRAFT_scaffold00006.6
NZ_KB906620.1&locus_tag=F823_RS0105800	0	0	0	0	0	0	0	0	0	0	36	208	0	696	0	0	0	226	0	0	0	0	0	0	117	0	0	0	0	51	0	0	0	0	151	0	0	2	0	0	ko:K00179	Peptostreptococcus anaerobius DSM 2949 genomic scaffold F823DRAFT_scaffold00016.16
ADGP01000009&locus_tag=HMPREF0889_0576	1	0	0	0	2	4	16	2	0	0	2	2	0	10	0	0	0	0	2	0	2	0	0	0	0	0	0	0	0	0	0	0	0	0	4	0	2	6	6	4	ko:K00180	Megasphaera sp. type_1
AFIJ01000023&locus_tag=HMPREF1039_1158	0	0	0	0	0	0	0	0	0	0	0	56	0	0	0	0	6	30	0	0	4	8	14	0	0	0	0	0	0	12	0	0	0	0	0	0	0	0	0	0	ko:K00180	Megasphaera sp. UPII 199-6
AWXA01000009&locus_tag=HMPREF1250_0537	0	0	0	0	0	0	0	0	0	0	0	0	0	0	0	0	0	0	0	0	0	0	0	0	1	0	0	0	0	0	0	0	0	0	0	0	0	0	0	0	ko:K00180	Megasphaera sp. BV3C16-1
NZ_KB906610.1&locus_tag=F823_RS0102980	0	0	0	2	0	0	0	0	0	0	6	559	0	228	0	0	0	24	0	0	0	0	0	0	19	0	0	0	0	12	0	0	0	0	30	0	0	0	0	0	ko:K00180	Peptostreptococcus anaerobius DSM 2949 genomic scaffold F823DRAFT_scaffold00006.6
NZ_KB906620.1&locus_tag=F823_RS0105805	0	0	0	0	0	0	0	2	2	0	4	43	0	148	0	0	0	61	0	0	0	0	0	0	60	0	0	0	0	18	0	0	0	0	4	0	0	0	0	0	ko:K00180	Peptostreptococcus anaerobius DSM 2949 genomic scaffold F823DRAFT_scaffold00016.16
AEXI01000011&locus_tag=HMPREF9323_1196	0	0	0	0	0	0	0	0	2	0	0	0	0	0	0	6	0	0	0	0	0	0	0	0	0	0	0	0	0	0	0	0	0	0	0	0	0	1	0	0	ko:K00198	Veillonella parvula ACS-068-V-Sch12
AEDR01000024&locus_tag=HMPREF9321_1628	0	0	0	0	0	0	0	0	12	0	0	0	0	0	0	4	0	0	0	0	0	0	0	0	0	0	0	0	0	0	0	0	0	0	0	0	0	1	0	0	ko:K00198	Veillonella atypica ACS-049-V-Sch6
ADFQ01000089&locus_tag=HMPREF9018_0371	0	0	0	0	2	0	0	486	4	0	0	1046	0	0	0	0	0	0	0	0	114	0	0	0	0	2	0	0	0	0	0	0	0	0	0	0	0	0	0	0	ko:K00208	Prevotella amnii CRIS 21A-A
AGYD01000005&locus_tag=HMPREF9309_00722	0	0	0	0	0	0	0	6	0	0	0	0	0	0	0	0	0	0	0	0	0	0	0	0	0	0	0	0	0	0	0	0	0	0	0	0	0	0	0	0	ko:K00208	Campylobacter ureolyticus ACS-301-V-Sch3b
AEKL01000073&locus_tag=HMPREF9265_1100	0	0	0	0	0	0	0	0	19	0	0	0	2	0	0	0	0	0	0	0	0	0	0	0	0	0	0	0	0	0	0	0	0	0	0	0	0	0	0	0	ko:K00208	Lactobacillus oris PB013-T2-3
AEBA01000095&locus_tag=HMPREF9269_1479	0	0	0	0	0	0	0	0	18	0	0	0	0	0	0	2	0	0	0	0	0	0	0	0	0	0	0	0	0	0	0	0	0	0	0	0	0	0	0	0	ko:K00208	Lactobacillus salivarius ACS-116-V-Col5a
AEDO01000059&locus_tag=HMPREF9296_0205	0	0	0	0	0	0	0	47	0	0	68	49	0	0	0	0	0	0	0	0	0	0	0	0	8	0	0	0	0	10	0	0	0	0	68	0	0	0	0	26	ko:K00208	Prevotella disiens FB035-09AN
AEXO01000100&locus_tag=HMPREF9303_0592	5	0	0	0	0	0	0	0	0	0	0	0	0	0	0	0	0	0	24	0	0	0	0	0	0	0	0	0	0	0	0	0	0	0	125	0	0	0	0	0	ko:K00208	Prevotella denticola CRIS 18C-A
KB373335&locus_tag=HMPREF9281_00336	0	0	0	0	0	0	0	0	0	0	0	0	0	0	0	16	0	0	0	0	0	0	0	2	0	0	0	0	0	0	0	4	0	0	0	0	0	0	0	0	ko:K00208	Staphylococcus epidermidis BVS058A4
AJMW01000059&locus_tag=HMPREF1118_1101	0	0	0	0	0	0	0	0	0	0	0	0	0	0	0	5	0	0	0	0	0	0	0	0	0	0	0	0	0	0	0	0	0	0	0	0	0	0	0	0	ko:K00208	Haemophilus parainfluenzae HK262
AWXC01000041&locus_tag=HMPREF1254_1868	919	0	0	0	45	0	0	54	0	26	8	22	0	4	0	0	0	0	0	0	0	0	0	0	0	0	0	0	0	62	0	0	0	0	32	0	0	0	0	0	ko:K00208	Prevotella sp. BV3P1
ADEG01000068&locus_tag=HMPREF0650_1850	0	0	0	0	88	4	0	56	0	10	4	25	0	23	0	0	20	115	0	0	0	0	41	0	2	0	4	0	0	10	0	0	0	0	108	0	0	0	4	8	ko:K00208	Prevotella buccalis ATCC 35310
ADGR01000172&locus_tag=HMPREF0891_2198	0	0	0	0	0	0	0	0	0	0	0	0	0	0	4	0	0	0	0	0	0	0	0	913	0	0	27	2	467	0	0	0	0	0	0	0	0	0	0	0	ko:K00208	Lactobacillus crispatus 214-1
ADEF01000024&locus_tag=HMPREF9019_1718	1641	0	0	0	3050	102	20	94	0	412	591	429	0	1817	0	0	418	1316	41	0	55	2	831	0	89	0	2	0	0	266	0	0	4	0	1185	0	2	4	116	79	ko:K00208	Prevotella timonensis CRIS 5C-B1
ADFO01000101&locus_tag=HMPREF0648_0320	259	2	0	0	836	152	18	0	0	6	0	0	3	4404	2	0	0	0	25	0	0	106	62	0	175	0	0	0	0	908	0	0	0	0	150	0	302	424	25	166	ko:K00208	Prevotella bivia JCVIHMP010
NC_014370.1&locus_tag=HMPREF0659_RS06320	221	0	0	0	0	0	0	0	0	0	0	0	0	0	0	0	0	0	498	0	0	0	0	2	0	0	0	0	0	0	0	0	0	0	1065	0	0	0	0	0	ko:K00208	Prevotella melaninogenica ATCC 25845 chromosome I, complete sequenc
AWXC01000006&locus_tag=HMPREF1254_0477	0	0	0	0	8	0	0	14	0	2	0	0	0	0	0	0	0	0	0	0	0	0	0	0	0	0	0	0	0	17	0	0	0	0	12	0	0	0	0	2	ko:K00210	Prevotella sp. BV3P1
ADEG01000039&locus_tag=HMPREF0650_1257	0	0	0	0	1	0	0	0	0	0	0	0	0	0	0	0	0	0	0	0	0	0	0	0	0	0	0	0	0	0	0	0	0	0	1	0	0	0	12	6	ko:K00210	Prevotella buccalis ATCC 35310
ADEF01000018&locus_tag=HMPREF9019_1068	169	0	0	0	478	18	2	18	0	56	62	52	0	142	0	0	220	453	8	0	16	0	72	0	8	0	0	0	0	90	0	0	0	0	139	0	0	0	0	0	ko:K00210	Prevotella timonensis CRIS 5C-B1
ADGP01000016&locus_tag=HMPREF0889_0489	184	0	0	0	163	30	39	2	0	11	3	82	0	38	6	0	38	30	19	0	45	26	33	0	0	0	0	0	0	27	0	0	1	0	11	0	7	30	28	16	ko:K00215	Megasphaera sp. type_1
ADFQ01000016&locus_tag=HMPREF9018_1110	0	0	0	0	0	0	0	957	2	0	0	1197	0	0	0	0	0	0	0	0	188	0	0	0	0	0	0	0	0	0	2	0	0	0	0	0	0	0	0	0	ko:K00215	Prevotella amnii CRIS 21A-A
AGYD01000003&locus_tag=HMPREF9309_00458	0	0	0	0	0	0	0	4	0	0	0	0	0	0	0	0	0	0	2	0	0	0	0	0	0	0	10	0	0	0	0	0	0	0	11	0	0	0	0	2	ko:K00215	Campylobacter ureolyticus ACS-301-V-Sch3b
AEXI01000003&locus_tag=HMPREF9323_0596	0	0	0	0	0	0	0	0	0	0	0	0	0	0	0	2	0	0	0	0	0	0	0	0	0	0	0	0	0	0	0	0	0	0	0	0	0	0	0	0	ko:K00215	Veillonella parvula ACS-068-V-Sch12
ACKR01000027&locus_tag=HMPREF0506_0447	0	0	0	0	0	0	0	0	0	0	0	0	0	0	0	0	0	0	0	0	0	0	0	2	0	6	4	4	6	0	0	0	0	0	0	0	0	0	0	0	ko:K00215	Lactobacillus crispatus JV-V01
AFIJ01000020&locus_tag=HMPREF1039_1047	221	0	0	0	233	0	0	12	0	18	16	20	0	67	4	0	70	46	37	0	36	42	41	0	0	0	0	0	0	41	0	0	0	0	53	0	24	61	59	36	ko:K00215	Megasphaera sp. UPII 199-6
ACLR01000001&locus_tag=PORUE0001_0580	0	0	0	0	0	0	0	2	0	10	4	38	0	0	0	0	0	3	2	0	0	0	2	0	0	0	0	0	0	87	0	0	0	0	21	0	0	0	0	0	ko:K00215	Porphyromonas uenonis 60-3
AENT01000012&locus_tag=HMPREF9220_1121	12	0	0	0	0	0	0	4	0	4	0	12	0	2	0	0	0	0	0	0	2	3	0	0	0	0	0	0	0	0	0	0	0	0	2	0	0	0	1	5	ko:K00215	Dialister microaerophilus UPII 345-E
AEKL01000021&locus_tag=HMPREF9265_0201	0	0	0	0	0	0	0	0	6	0	0	0	0	0	0	0	0	0	0	0	0	0	0	0	0	0	0	0	0	0	0	0	0	0	0	0	0	0	0	0	ko:K00215	Lactobacillus oris PB013-T2-3
AEXN01000053&locus_tag=HMPREF9246_0179	0	0	0	0	0	0	0	0	0	0	0	0	0	0	0	0	0	0	0	0	0	0	0	0	2	0	0	0	0	0	0	0	0	0	0	0	0	0	0	0	ko:K00215	Anaerococcus hydrogenalis ACS-025-V-Sch4
AEBA01000107&locus_tag=HMPREF9269_0573	0	0	0	0	0	0	0	0	15	0	0	0	0	0	0	0	0	0	0	0	0	0	0	0	0	0	0	0	0	0	0	0	0	0	0	0	0	0	0	0	ko:K00215	Lactobacillus salivarius ACS-116-V-Col5a
AEDO01000073&locus_tag=HMPREF9296_0683	0	0	0	0	0	0	0	15	0	0	44	62	0	0	0	0	0	0	0	0	0	0	0	0	4	0	0	0	0	24	0	0	0	0	48	0	0	0	0	14	ko:K00215	Prevotella disiens FB035-09AN
KB373335&locus_tag=HMPREF9281_00680	0	0	0	0	0	0	0	0	0	0	0	0	0	0	0	6	0	0	0	0	0	0	0	0	0	0	0	0	0	0	0	0	0	0	0	0	0	0	0	0	ko:K00215	Staphylococcus epidermidis BVS058A4
GL405260&locus_tag=HMPREF0580_1035	0	0	0	0	0	0	0	0	0	0	17	0	0	0	0	0	0	0	0	0	0	0	0	0	0	0	0	0	0	0	0	0	0	0	0	0	0	0	0	0	ko:K00215	Mobiluncus mulieris ATCC 35239
GG669096&locus_tag=HMPREF0358_1665	0	0	0	0	0	0	2	0	0	0	0	0	0	0	0	0	0	0	0	0	0	0	0	0	1	0	0	0	0	0	2	0	0	0	0	0	0	0	0	0	ko:K00215	Escherichia coli 83972
ACKW01000012&locus_tag=HMPREF0577_0360	0	0	0	0	0	0	0	0	0	0	14	0	0	0	0	0	0	0	0	0	0	0	0	0	0	0	0	0	0	0	0	0	0	0	0	0	0	0	0	0	ko:K00215	Mobiluncus mulieris ATCC 35243
AWXB01000041&locus_tag=HMPREF1253_1921	0	0	0	0	0	0	0	13	0	60	25	38	0	0	0	0	6	2	4	0	0	0	0	0	0	0	2	0	0	0	0	0	0	0	6	0	0	0	0	0	ko:K00215	Peptoniphilus sp. BV3C26
AWXC01000053&locus_tag=HMPREF1254_1775	0	0	0	0	31	0	0	66	0	6	6	25	0	0	0	0	0	0	0	0	0	0	0	0	0	0	0	2	0	48	0	0	0	0	19	0	0	0	0	0	ko:K00215	Prevotella sp. BV3P1
AEGV01000043&locus_tag=HMPREF9278_1817	0	0	0	0	0	0	0	0	0	0	22	24	0	0	0	0	0	0	0	0	0	0	0	0	0	0	0	0	0	0	0	0	0	0	0	0	0	0	0	0	ko:K00215	Mobiluncus mulieris FB024-16
ADEG01000012&locus_tag=HMPREF0650_2248	0	0	0	0	22	0	0	24	0	0	0	23	0	0	0	0	0	0	0	0	0	0	0	0	0	0	0	0	0	6	0	0	0	0	12	0	0	0	0	0	ko:K00215	Prevotella buccalis ATCC 35310
ADEF01000028&locus_tag=HMPREF9019_1435	1649	0	2	4	2205	78	26	101	0	409	336	710	0	1034	0	0	504	1045	192	0	56	0	1067	0	186	0	5	0	0	255	0	0	3	0	877	0	0	2	132	57	ko:K00215	Prevotella timonensis CRIS 5C-B1
ADFO01000036&locus_tag=HMPREF0648_0287	217	0	0	0	1070	152	26	0	0	4	0	0	0	2629	0	0	0	0	42	0	0	111	64	0	233	0	4	2	0	876	0	0	0	1	46	0	109	266	47	161	ko:K00215	Prevotella bivia JCVIHMP010
AFBB01000002&locus_tag=HMPREF9083_0189	22	0	0	0	8	2	4	4	0	8	2	6	0	35	0	2	2	8	14	0	0	11	4	0	4	0	0	0	0	10	0	0	0	0	0	0	0	0	8	7	ko:K00215	Dialister micraerophilus DSM 19965
AEDR01000063&locus_tag=HMPREF9321_0055	0	0	0	0	0	0	0	0	4	0	0	0	0	0	0	3	0	0	0	0	0	0	0	0	0	0	0	0	0	0	0	0	0	0	0	0	0	0	0	0	ko:K00215	Veillonella atypica ACS-049-V-Sch6
AENO01000002&locus_tag=HMPREF9294_1059	0	0	0	0	0	0	0	0	0	0	0	3	0	0	0	0	0	0	0	0	0	0	0	0	0	0	0	0	0	2	0	0	0	0	0	0	0	0	0	0	ko:K00215	Porphyromonas asaccharolytica PR426713P-I
AWXA01000059&locus_tag=HMPREF1250_0499	0	0	0	0	0	0	0	0	0	0	0	6	0	0	0	0	0	0	0	0	0	0	0	0	4	0	0	0	0	0	0	0	0	0	0	0	0	0	0	0	ko:K00215	Megasphaera sp. BV3C16-1
CP002743&locus_tag=HMPREF9228_1389	0	0	0	0	0	0	0	0	0	0	0	0	0	0	0	0	0	0	0	0	2	0	0	0	0	0	0	0	0	0	0	0	0	0	0	0	0	0	0	0	ko:K00215	Bifidobacterium breve ACS-071-V-Sch8b
GG698802&locus_tag=HMPREF0501_00182	0	0	0	0	0	0	0	0	0	0	0	0	0	0	0	6	0	0	0	0	0	0	0	0	0	0	10	0	0	0	0	0	0	0	0	0	0	0	0	0	ko:K00215	Lactobacillus coleohominis 101-4-CHN
NZ_KB906647.1&locus_tag=F823_RS0109450	0	0	0	0	0	0	0	2	2	2	24	59	0	76	0	0	0	7	0	0	0	0	0	0	0	0	0	0	0	7	0	0	0	0	60	0	0	2	0	0	ko:K00215	Peptostreptococcus anaerobius DSM 2949 genomic scaffold F823DRAFT_scaffold00043.43
NZ_CP011280.1&locus_tag=VC03_RS04420	853	0	0	2	269	18	0	3731	0	536	1214	74	0	786	0	0	431	547	0	0	36	146	58	0	410	0	2	0	0	0	0	0	2	0	510	0	0	2	131	39	ko:K00215	Sneathia sp. Sn35
NZ_LOQF01000004.1&locus_tag=AWT65_RS03000	339	0	0	0	309	52	2	78	0	38	141	62	0	0	4	0	64	222	0	0	12	0	0	0	77	0	0	0	0	251	0	0	0	0	579	0	409	174	25	371	ko:K00215	Sneathia sanguinegens
NC_014370.1&locus_tag=HMPREF0659_RS00345	51	0	0	0	0	0	0	0	0	0	0	0	0	0	0	0	0	0	344	0	0	0	0	0	0	0	0	0	0	0	0	0	0	2	297	0	0	0	0	0	ko:K00215	Prevotella melaninogenica ATCC 25845 chromosome I, complete sequenc
GG669104&locus_tag=HMPREF0358_4398	0	0	0	0	0	0	0	0	0	0	0	0	2	0	0	0	0	0	0	0	0	0	0	0	0	0	0	0	0	0	0	2	0	0	0	0	0	0	0	0	ko:K00219	Escherichia coli 83972
AEHO01000029&locus_tag=HMPREF9213_0660	0	0	0	0	0	0	0	0	0	0	0	0	0	0	2	0	0	0	0	0	0	0	0	0	0	0	0	0	0	0	0	0	0	0	0	0	0	0	0	0	ko:K00226	Lactobacillus iners LactinV 09V1-c
AEHP01000010&locus_tag=HMPREF9212_1305	0	0	0	0	0	0	0	0	0	0	0	0	0	0	0	0	0	0	0	0	0	0	6	0	0	0	0	0	0	0	0	0	0	0	0	0	0	0	0	0	ko:K00226	Lactobacillus iners LactinV 03V1-b
AEPX01000001&locus_tag=HMPREF9223_0046	0	0	0	0	0	0	0	0	0	0	0	0	8	0	0	6	0	0	0	0	0	0	0	0	0	0	0	0	0	0	0	0	0	0	0	0	6	0	0	0	ko:K00226	Lactobacillus iners ATCC 55195
ACKR01000195&locus_tag=HMPREF0506_1829	0	0	0	0	0	0	0	0	0	0	0	0	0	0	0	0	0	0	0	0	0	0	0	301	0	0	0	4	0	0	0	0	0	0	2	0	0	0	0	0	ko:K00226	Lactobacillus crispatus JV-V01
AFDI01000006&locus_tag=HMPREF9435_1275	505	0	2	0	34	2090	1284	144	17	143	73	62	0	123	0	2	2	2	664	0	238	170	0	0	2459	0	0	0	0	229	0	0	4	0	62	0	65	15	211	1684	ko:K00226	Gardnerella vaginalis 315-A
ACLR01000059&locus_tag=PORUE0001_1654	0	0	0	0	0	0	0	28	0	72	14	132	0	0	0	0	2	19	19	0	0	0	15	0	0	0	0	0	0	198	0	0	0	0	136	0	0	0	0	0	ko:K00226	Porphyromonas uenonis 60-3
AEBA01000015&locus_tag=HMPREF9269_0723	0	0	0	0	0	0	0	0	9	0	0	0	0	0	0	6	0	0	0	0	0	0	0	0	0	0	0	0	0	0	0	0	0	0	0	0	0	0	0	0	ko:K00226	Lactobacillus salivarius ACS-116-V-Col5a
ACLN01000008&locus_tag=HMPREF0520_0837	2	4	14	44	0	0	38	0	0	0	0	0	0	0	0	8	0	0	2	4	0	2	0	0	0	0	0	0	0	0	0	0	0	2	0	0	2	4	0	0	ko:K00226	Lactobacillus iners DSM 13335
KB373336&locus_tag=HMPREF9281_01319	0	0	0	0	0	0	0	0	0	0	0	0	0	0	0	2	0	0	0	0	0	0	0	0	0	0	0	0	0	0	0	0	0	0	0	0	0	0	0	0	ko:K00226	Staphylococcus epidermidis BVS058A4
GG693414&locus_tag=HMPREF0549_1819	0	0	0	0	0	0	0	0	4	0	0	0	0	0	0	0	0	0	0	6	0	0	0	16	0	2	0	3	0	0	0	0	0	0	0	0	0	0	0	0	ko:K00226	Lactobacillus vaginalis ATCC 49540
AEXK01000031&locus_tag=HMPREF0523_0266	0	4	4	16	0	0	0	0	0	0	0	0	0	0	0	2	0	0	0	0	0	0	0	0	0	0	0	0	0	0	0	0	0	0	0	0	0	0	0	0	ko:K00226	Lactobacillus iners UPII 60-B
AEXJ01000011&locus_tag=HMPREF0522_0194	20	105	198	443	2	0	0	0	381	0	0	4	781	36	583	74	0	0	0	0	0	0	8	0	169	6	24	287	0	0	4	8	10	0	0	0	0	0	0	0	ko:K00226	Lactobacillus iners UPII 143-D
ACGO02000001&locus_tag=HMPREF0514_10753	0	0	0	0	0	0	0	0	0	0	0	0	2	0	0	0	0	0	0	0	0	0	0	0	0	0	0	0	0	0	0	0	0	0	0	0	0	0	0	0	ko:K00226	Lactobacillus gasseri JV-V03
AEHQ01000005&locus_tag=HMPREF9211_0450	0	0	16	8	0	0	0	0	304	0	0	2	18	2	33	2	0	0	0	0	0	0	0	0	4	0	1	5	0	0	0	0	0	0	0	0	0	0	0	0	ko:K00226	Lactobacillus iners LactinV 01V1-a
CP001849&locus_tag=HMPREF0424_0305	1384	4	2	10	4401	4868	2218	151	38	310	363	3181	0	10	55	22	2	0	3552	2	11234	8993	12	3	324	6	2	0	0	0	0	2	2	2	6369	4	7499	9477	9953	5175	ko:K00226	Gardnerella vaginalis 409-05
GL877783&locus_tag=HMPREF0509_00152	0	0	0	2	0	0	0	0	0	0	0	0	0	0	0	0	0	0	0	0	0	0	0	6	0	172	64	132	80	0	0	0	0	0	0	0	0	0	0	0	ko:K00226	Lactobacillus crispatus SJ-3C-US
CP002725&locus_tag=HMPREF9231_1161	0	0	0	0	14	2	0	14	0	2	0	2	0	4	0	0	4	48	154	0	2	8	0	0	24	0	0	0	0	162	0	0	0	0	0	0	24	164	10	40	ko:K00226	Gardnerella vaginalis HMP9231
AENO01000054&locus_tag=HMPREF9294_1241	0	0	0	0	0	0	0	2	0	2	0	16	0	0	0	0	0	0	0	0	0	0	0	0	0	0	0	0	0	0	0	0	0	0	0	0	0	0	0	0	ko:K00226	Porphyromonas asaccharolytica PR426713P-I
AZIR01000069&locus_tag=HMPREF1256_1587	0	0	0	0	0	0	0	0	0	0	0	0	0	0	0	2	0	0	0	0	0	0	0	0	0	0	0	0	0	0	0	0	0	0	4	0	0	0	0	0	ko:K00226	Streptococcus agalactiae BV3L5
CP002743&locus_tag=HMPREF9228_1408	0	0	0	0	0	0	0	0	4	0	0	0	0	0	0	0	0	0	0	0	0	0	0	0	0	0	0	0	0	0	0	0	0	0	0	0	0	0	0	0	ko:K00226	Bifidobacterium breve ACS-071-V-Sch8b
GG698802&locus_tag=HMPREF0501_00383	0	0	0	0	0	0	0	0	0	0	0	0	0	0	0	2	0	0	0	0	0	0	0	0	0	0	0	0	0	0	0	0	0	0	0	0	0	0	0	0	ko:K00226	Lactobacillus coleohominis 101-4-CHN
GG669105&locus_tag=HMPREF0358_4073	0	0	0	0	0	0	0	0	0	0	0	0	0	0	0	0	0	0	0	0	0	0	0	0	0	0	0	0	0	0	0	0	2	0	0	0	0	0	0	0	ko:K00228	Escherichia coli 83972
GG669112&locus_tag=HMPREF0358_5130	0	0	0	0	0	0	0	0	0	0	0	0	0	0	0	0	0	0	0	0	0	0	2	0	0	0	0	0	0	2	0	0	4	0	0	0	0	0	0	0	ko:K00230	Escherichia coli 83972
AJMW01000016&locus_tag=HMPREF1118_1979	0	0	0	0	0	0	0	0	0	0	0	0	0	0	0	3	0	0	0	0	0	0	0	0	0	0	0	0	0	0	0	0	0	0	0	0	0	0	0	0	ko:K00230	Haemophilus parainfluenzae HK262
ADFQ01000014&locus_tag=HMPREF9018_0205	0	0	0	0	0	2	0	355	0	0	0	512	0	0	0	0	0	0	0	0	67	0	0	0	0	0	0	0	0	0	0	0	0	0	0	0	0	0	0	0	ko:K00231	Prevotella amnii CRIS 21A-A
ADBR01000045&locus_tag=HMPREF0578_0617	0	0	0	0	0	0	0	0	0	0	25	0	0	0	0	0	0	0	0	0	0	0	0	0	0	0	0	0	0	0	0	0	0	0	0	0	0	0	0	0	ko:K00231	Mobiluncus mulieris 28-1
ACLR01000111&locus_tag=PORUE0001_1144	0	0	0	0	0	0	0	0	0	18	0	81	0	0	0	0	0	9	18	0	0	0	0	0	0	0	0	0	0	182	0	0	0	0	38	0	0	0	0	0	ko:K00231	Porphyromonas uenonis 60-3
AEDO01000026&locus_tag=HMPREF9296_0433	0	0	0	0	0	0	0	37	0	0	18	14	0	0	0	0	0	0	0	0	0	0	0	0	1	0	0	0	0	22	0	0	0	0	2	0	0	0	0	12	ko:K00231	Prevotella disiens FB035-09AN
KB373335&locus_tag=HMPREF9281_01050	0	0	0	0	0	0	0	0	0	0	0	0	0	0	0	4	0	0	0	0	0	0	0	0	0	0	0	2	0	0	0	0	0	0	0	0	0	0	0	0	ko:K00231	Staphylococcus epidermidis BVS058A4
GL405260&locus_tag=HMPREF0580_0350	0	0	0	0	0	0	0	0	0	2	11	0	0	0	0	0	0	0	0	0	0	0	0	0	0	0	0	0	0	0	0	0	0	0	0	0	0	0	0	0	ko:K00231	Mobiluncus mulieris ATCC 35239
AEEE01000014&locus_tag=HMPREF0574_1171	0	0	0	0	0	0	0	11	0	0	2	2	0	0	0	0	0	0	0	0	0	0	0	0	0	0	0	0	0	0	0	0	0	0	6	0	0	0	0	0	ko:K00231	Mobiluncus curtisii subsp. curtisii ATCC 35241
ACKW01000054&locus_tag=HMPREF0577_1991	0	0	0	0	0	0	0	0	0	0	0	4	0	0	0	0	0	0	0	0	0	0	0	0	0	0	0	0	0	0	0	0	0	0	0	0	0	0	0	0	ko:K00231	Mobiluncus mulieris ATCC 35243
AWXC01000041&locus_tag=HMPREF1254_1956	0	0	0	0	6	0	0	8	0	0	0	6	0	0	0	0	0	0	0	0	0	0	0	0	0	0	0	0	0	21	0	0	0	0	2	0	0	0	0	0	ko:K00231	Prevotella sp. BV3P1
ADEG01000046&locus_tag=HMPREF0650_1482	0	0	0	0	11	0	0	8	0	0	0	4	0	0	0	0	0	0	0	0	0	0	0	0	0	0	0	0	0	22	0	0	0	0	2	0	0	0	0	0	ko:K00231	Prevotella buccalis ATCC 35310
ADEF01000013&locus_tag=HMPREF9019_0981	582	2	0	0	2485	16	12	132	0	259	231	93	0	385	0	0	444	283	148	0	42	0	1079	0	28	0	2	0	0	329	0	0	6	0	79	0	0	0	78	32	ko:K00231	Prevotella timonensis CRIS 5C-B1
ADFO01000087&locus_tag=HMPREF0648_0434	5	0	0	0	138	14	6	0	0	2	0	0	0	108	0	0	0	0	10	0	0	76	10	0	29	0	0	0	0	394	0	0	0	0	12	0	51	91	13	94	ko:K00231	Prevotella bivia JCVIHMP010
CP001992&locus_tag=HMPREF0573_10730	0	0	0	0	0	0	0	2	0	0	0	0	0	0	0	0	0	0	0	0	0	0	0	0	0	0	0	0	0	72	0	0	0	0	0	0	0	0	0	0	ko:K00231	Mobiluncus curtisii ATCC 43063
AEDR01000001&locus_tag=HMPREF9321_0952	0	0	0	0	0	0	0	0	4	0	0	0	0	0	0	0	0	0	0	0	0	0	0	0	0	0	0	0	0	0	0	0	0	0	0	0	0	0	0	0	ko:K00231	Veillonella atypica ACS-049-V-Sch6
[truncated: 60,835 more rows]

## Sheet: 8. LC vs LI
The differential expression of KO between L. crispatus and L. iners
[truncated: 873 more rows]

## Sheet: 9. GV met-associated 
expression of metronidazole associated genes in G. vaginalis
[truncated: 37 more rows]

[truncated: 1 more sheets: 10. DEG ko NR1vsWR1 GV]
